# Supplementary material for: Crystal structure of bis­(1-mesityl-1H-imidazole-κN 3)di­phenyl­boron tri­fluoro­methane­sulfonate
Source: Acta Crystallogr E Crystallogr Commun. 2020 Apr 21;76(Pt 5):673–6. doi: 10.1107/S2056989020005058 (PMC7199260; doi:10.1107/S2056989020005058)
Supplement: Supplementary file 1 [file e-76-00673-sup1.cif]

##############################################################################
#                                                                            #
# This CIF contains the data in a paper accepted for publication in          #
# Acta Crystallographica Section E. It conforms to the requirements of       #
# Notes for Authors for Acta Crystallographica Section E, and has been       #
# peer reviewed under the auspices of the IUCr Commission on Journals.       #
#                                                                            #
# Full details of the Crystallographic Information File format               #
# are given in the paper "The Crystallographic Information File (CIF):       #
# a New Standard Archive File for Crystallography" by S. R. Hall, F. H.      #
# Allen and I. D. Brown [Acta Cryst. (1991), A47, 655-685].                  #
#                                                                            #
# The current version of the core CIF dictionary is obtainable from          #
# ftp://ftp.iucr.org/pub/cif_core.dic.                                       #
#                                                                            #
# Software is freely available for graphical display of the structure(s)     #
# in this CIF. For information consult the CIF software page                 #
# http://www.iucr.org/resources/cif/software.                                #
#                                                                            #
# This file may be used for bona fide research purposes within the           #
# scientific community so long as proper attribution is given to the journal # 
# article from which it was obtained.                                        #
#                                                                            #
##############################################################################
data_I
_database_code_depnum_ccdc_archive 'CCDC 1983246'
_audit_creation_method
;
Olex2 1.3
(compiled 2019.09.11 svn.r3662 for OlexSys, GUI svn.r5938)
;
_journal_date_recd_electronic     2020-02-18
_journal_date_accepted     2020-04-09
_journal_name_full     'Acta Crystallographica, Section E'
_journal_year     2020
_journal_volume     76
_journal_issue      5
_journal_page_first     673
_journal_page_last     676
_journal_paper_category     GO
_journal_paper_doi     10.1107/S2056989020005058
_journal_coeditor_code     JJ2222
_publ_contact_author_name     'Veronica Carta'
_publ_contact_author_address
;
Department of Chemistry, Indiana University, 800 E Kirkwood Street, 47405,
Bloomington (IN), USA
;
_publ_contact_author_email     'vcarta@iu.edu'
_publ_contact_author_fax     ?
_publ_contact_author_phone     ?
_publ_section_title
;
Crystal structure of
bis(1-mesityl-1<i>H</i>-imidazole-\k<i>N</i>^3^)diphenylboron
trifluoromethanesulfonate.
;
_publ_section_title_footnote     .
loop_
    _publ_author_name
    _publ_author_footnote
    _publ_author_address
    'Kouton, Aniffa' .
;
Department of Chemistry, Indiana University, 800 E Kirkwood Street, 47405,
Bloomington (IN),
USA
;
    'Gao, Yafei' .
;
Department of Chemistry, Indiana University, 800 E Kirkwood Street, 47405,
Bloomington (IN),
USA
;
    'Carta, Veronica' .
;
Department of Chemistry, Indiana University, 800 E Kirkwood Street, 47405,
Bloomington (IN),
USA
;
_publ_section_synopsis
;
In this manuscript, we report the the crystal structure of
diphenylbis(mesitylimidazole)borane trifluoromethanesulfonate. Weak
interactions, such as \p--\p stacking are present in the structure.
;
_chemical_name_systematic
;
Bis(1-mesityl-1<i>H</i>-imidazole-\k<i>N</i>^3^)diphenylboron
trifluoromethanesulfonate,
;
_chemical_name_common     ?
_chemical_formula_moiety     'C36 H38 B N4 +, C F3 O3 S -'
_chemical_formula_sum     'C37 H38 B F3 N4 O3 S'
_chemical_formula_iupac     'C36 H38 B N4 +, C F3 O3 S -'
_chemical_formula_weight     686.58
_chemical_melting_point     ?
_space_group_crystal_system     orthorhombic
_space_group_name_H-M_alt     'P b c n'
_space_group_name_Hall     '-P 2n 2ab'
loop_
    _space_group_symop_operation_xyz
    'x, y, z'
    '-x+1/2, -y+1/2, z+1/2'
    '-x, y, -z+1/2'
    'x+1/2, -y+1/2, -z'
    '-x, -y, -z'
    'x-1/2, y-1/2, -z-1/2'
    'x, -y, z-1/2'
    '-x-1/2, y-1/2, z'
_cell_length_a     28.661(4)
_cell_length_b     15.979(3)
_cell_length_c     15.352(3)
_cell_angle_alpha     90
_cell_angle_beta     90
_cell_angle_gamma     90
_cell_volume     7031(2)
_cell_formula_units_Z     8
_cell_measurement_reflns_used     783
_cell_measurement_theta_min     2.65
_cell_measurement_theta_max     21.95
_cell_measurement_temperature     100.0
_exptl_crystal_description     plate
_exptl_crystal_colour     'clear colourless'
_exptl_crystal_size_max     0.20
_exptl_crystal_size_mid     0.10
_exptl_crystal_size_min     0.05
_exptl_crystal_density_diffrn     1.297
_exptl_crystal_density_meas     ?
_exptl_crystal_density_method     ?
_exptl_crystal_F_000     2880
_exptl_absorpt_coefficient_mu     0.150
_exptl_absorpt_correction_type     multi-scan
_exptl_absorpt_process_details
;
(SADABS; Bruker, 2016)
;
_exptl_absorpt_correction_T_min     0.6200
_exptl_absorpt_correction_T_max     0.7456
_diffrn_ambient_temperature     100.0
_diffrn_source     ?
_diffrn_radiation_type     MoK\a
_diffrn_radiation_wavelength     0.71073
_diffrn_measurement_device_type     'Bruker Venture D8'
_diffrn_measurement_method     '\f and \w scans'
_diffrn_detector_area_resol_mean     ?
_diffrn_reflns_number     55395
_diffrn_reflns_av_R_equivalents     0.2072
_diffrn_reflns_av_unetI/netI     0.1360
_diffrn_reflns_theta_min     1.972
_diffrn_reflns_theta_max     27.521
_diffrn_reflns_theta_full     25.242
_diffrn_measured_fraction_theta_max     0.997
_diffrn_measured_fraction_theta_full     0.999
_diffrn_reflns_limit_h_min     -37
_diffrn_reflns_limit_h_max     37
_diffrn_reflns_limit_k_min     -20
_diffrn_reflns_limit_k_max     17
_diffrn_reflns_limit_l_min     -16
_diffrn_reflns_limit_l_max     19
_diffrn_standards_number     0
_refine_special_details
;
A colorless crystal (plate, approximate dimensions 0.20 \\times 0.10 \\times
0.05 mm^3^) was placed onto the tip of a MiTeGen pin and mounted on a Bruker
Venture D8 diffractometer equipped with a Photon II detector at 100.0 K. The
data collection was carried out using Mo K\a radiation (\l = 0.71073 \%A,
graphite monochromator) with a frame time of 0.5 seconds and a detector
distance of 50 mm. Complete data to a resolution of 0.77 \%A with a
redundancy of 4 were collected. The frames were integrated with the Bruker
software package SAINT using a narrow-frame algorithm (Bruker, 2016) to a
resolution of 0.77 \%A.
The space group P<i>bcn</i> was determined based on intensity statistics and
systematic absences. The structure was solved using SHELXT (Sheldrick, 2015)
and refined using full-matrix least-squares on F^2^with the OLEX^2^ suite
(Dolomanov <i>et al.</i>, 2009). An intrinsic phasing solution was calculated,
which provided most non-hydrogen atoms from the E-map. Full-matrix least
squares / difference Fourier cycles were performed, which located the
remaining non-hydrogen atoms. All non-hydrogen atoms were refined with
anisotropic displacement parameters.
;
_reflns_number_total     8077
_reflns_number_gt     4090
_reflns_threshold_expression     'I > 2\s(I)'
_refine_ls_structure_factor_coef     Fsqd
_refine_ls_matrix_type     full
_refine_ls_R_factor_all     0.1529
_refine_ls_R_factor_gt     0.0837
_refine_ls_wR_factor_gt     0.1782
_refine_ls_wR_factor_ref     0.2249
_refine_ls_goodness_of_fit_ref     1.007
_refine_ls_restrained_S_all     1.007
_refine_ls_number_reflns     8077
_refine_ls_number_parameters     448
_refine_ls_number_restraints     0
_refine_ls_hydrogen_treatment     constr
_refine_ls_weighting_scheme     calc
_refine_ls_weighting_details
                      'w=1/[\s^2^(Fo^2^)+(0.0860P)^2^] where P=(Fo^2^+2Fc^2^)/3'
_atom_sites_solution_hydrogens     geom
_atom_sites_solution_primary     dual
_atom_sites_solution_secondary     ?
_refine_ls_shift/su_max     0.000
_refine_ls_shift/su_mean     0.000
_refine_diff_density_max     0.294
_refine_diff_density_min     -0.558
_refine_ls_extinction_method     none
_refine_ls_extinction_coef     .
loop_
    _atom_type_symbol
    _atom_type_description
    _atom_type_scat_dispersion_real
    _atom_type_scat_dispersion_imag
    _atom_type_scat_source
    'C' 'C' 0.0033 0.0016
                         'International Tables Vol C Tables 4.2.6.8 and 6.1.1.4'
    'H' 'H' 0.0000 0.0000
                         'International Tables Vol C Tables 4.2.6.8 and 6.1.1.4'
    'B' 'B' 0.0013 0.0007
                         'International Tables Vol C Tables 4.2.6.8 and 6.1.1.4'
    'N' 'N' 0.0061 0.0033
                         'International Tables Vol C Tables 4.2.6.8 and 6.1.1.4'
    'O' 'O' 0.0106 0.0060
                         'International Tables Vol C Tables 4.2.6.8 and 6.1.1.4'
    'F' 'F' 0.0171 0.0103
                         'International Tables Vol C Tables 4.2.6.8 and 6.1.1.4'
    'S' 'S' 0.1246 0.1234
                         'International Tables Vol C Tables 4.2.6.8 and 6.1.1.4'
_computing_data_collection
;
APEX3 (Bruker, 2016)
;
_computing_cell_refinement
;
SAINT (Bruker, 2016)
;
_computing_data_reduction
;
SAINT (Bruker, 2016)
;
_computing_structure_solution
;
SHELXT (Sheldrick, 2015a)
;
_computing_structure_refinement
;
SHELXL (Sheldrick, 2015b)
;
_computing_molecular_graphics
;
<i>OLEX2</i> (Dolomanov <i>et al.</i>,  2009)
;
_computing_publication_material
;
<i>OLEX2</i> (Dolomanov <i>et al.</i>,  2009)
;
loop_
    _atom_site_type_symbol
    _atom_site_label
    _atom_site_fract_x
    _atom_site_fract_y
    _atom_site_fract_z
    _atom_site_U_iso_or_equiv
    _atom_site_adp_type
    _atom_site_calc_flag
    _atom_site_occupancy
    _atom_site_disorder_assembly
    _atom_site_disorder_group
    S S1 0.33052(3) 0.51497(7) 0.84291(6) 0.0314(3) Uani d 1 . .
    F F3 0.28584(8) 0.47946(19) 0.98737(17) 0.0591(8) Uani d 1 . .
    O O2 0.36630(8) 0.55684(18) 0.89278(18) 0.0381(7) Uani d 1 . .
    O O3 0.33701(8) 0.42598(18) 0.83416(18) 0.0382(7) Uani d 1 . .
    N N4 0.41363(9) 0.56867(19) 0.61232(19) 0.0243(7) Uani d 1 . .
    F F2 0.24174(8) 0.4902(2) 0.87503(19) 0.0667(9) Uani d 1 . .
    N N3 0.38087(9) 0.69119(19) 0.63308(19) 0.0243(7) Uani d 1 . .
    F F1 0.27011(9) 0.6001(2) 0.9347(2) 0.0737(9) Uani d 1 . .
    N N1 0.31506(9) 0.7835(2) 0.6882(2) 0.0294(7) Uani d 1 . .
    N N2 0.24087(9) 0.7535(2) 0.6981(2) 0.0295(7) Uani d 1 . .
    O O1 0.31616(10) 0.5576(2) 0.76506(19) 0.0504(8) Uani d 1 . .
    C C27 0.40732(11) 0.6326(2) 0.6686(2) 0.0240(8) Uani d 1 . .
    H H27 0.420079 0.635150 0.725618 0.029 Uiso calc 1 . .
    C C26 0.38945(11) 0.5878(2) 0.5366(2) 0.0261(8) Uani d 1 . .
    H H26 0.387282 0.554329 0.485583 0.031 Uiso calc 1 . .
    C C6 0.38221(12) 0.7486(2) 0.8345(2) 0.0281(8) Uani d 1 . .
    H H6 0.356319 0.711763 0.829601 0.034 Uiso calc 1 . .
    C C28 0.44454(11) 0.4982(2) 0.6233(2) 0.0239(8) Uani d 1 . .
    C C25 0.36961(11) 0.6633(2) 0.5499(2) 0.0275(8) Uani d 1 . .
    H H25 0.350952 0.692778 0.508910 0.033 Uiso calc 1 . .
    C C30 0.45687(12) 0.3513(2) 0.6343(2) 0.0292(8) Uani d 1 . .
    H H30 0.444921 0.295880 0.636712 0.035 Uiso calc 1 . .
    C C15 0.28330(11) 0.7240(3) 0.6763(2) 0.0288(9) Uani d 1 . .
    H H15 0.289568 0.669035 0.655722 0.035 Uiso calc 1 . .
    C C33 0.49270(11) 0.5138(2) 0.6266(2) 0.0257(8) Uani d 1 . .
    C C29 0.42563(12) 0.4176(2) 0.6266(2) 0.0270(8) Uani d 1 . .
    C C1 0.39593(11) 0.7953(2) 0.7613(2) 0.0273(8) Uani d 1 . .
    C C16 0.19747(11) 0.7084(2) 0.6921(2) 0.0293(9) Uani d 1 . .
    C C2 0.43327(11) 0.8508(2) 0.7742(2) 0.0284(8) Uani d 1 . .
    H H2 0.443153 0.884817 0.726861 0.034 Uiso calc 1 . .
    C C32 0.52197(11) 0.4447(3) 0.6345(2) 0.0291(9) Uani d 1 . .
    H H32 0.554723 0.453509 0.637309 0.035 Uiso calc 1 . .
    C C21 0.17238(12) 0.6943(2) 0.7690(2) 0.0310(9) Uani d 1 . .
    C C36 0.51244(12) 0.6001(2) 0.6162(3) 0.0307(9) Uani d 1 . .
    H H36A 0.499383 0.626166 0.563814 0.046 Uiso calc 1 . .
    H H36B 0.546454 0.596740 0.610783 0.046 Uiso calc 1 . .
    H H36C 0.504378 0.633941 0.667323 0.046 Uiso calc 1 . .
    C C5 0.40513(12) 0.7545(3) 0.9134(3) 0.0326(9) Uani d 1 . .
    H H5 0.395486 0.720892 0.961213 0.039 Uiso calc 1 . .
    C C7 0.38224(12) 0.8477(2) 0.5930(2) 0.0295(9) Uani d 1 . .
    C C31 0.50495(12) 0.3631(3) 0.6386(2) 0.0306(9) Uani d 1 . .
    C C17 0.18141(12) 0.6840(3) 0.6106(2) 0.0299(9) Uani d 1 . .
    C C12 0.42784(12) 0.8482(3) 0.5586(2) 0.0321(9) Uani d 1 . .
    H H12 0.450052 0.809883 0.581303 0.038 Uiso calc 1 . .
    C C19 0.11264(12) 0.6264(3) 0.6814(3) 0.0331(9) Uani d 1 . .
    C C20 0.12978(13) 0.6533(3) 0.7608(3) 0.0344(9) Uani d 1 . .
    H H20 0.111768 0.643484 0.811775 0.041 Uiso calc 1 . .
    C C34 0.37388(11) 0.4017(3) 0.6219(3) 0.0329(9) Uani d 1 . .
    H H34A 0.357322 0.444354 0.655747 0.049 Uiso calc 1 . .
    H H34B 0.366979 0.346176 0.645772 0.049 Uiso calc 1 . .
    H H34C 0.363669 0.404164 0.561004 0.049 Uiso calc 1 . .
    C C13 0.29209(12) 0.8530(3) 0.7202(3) 0.0340(9) Uani d 1 . .
    H H13 0.306240 0.904756 0.735551 0.041 Uiso calc 1 . .
    C C14 0.24595(12) 0.8351(3) 0.7261(3) 0.0361(10) Uani d 1 . .
    H H14 0.221897 0.871463 0.745661 0.043 Uiso calc 1 . .
    C C3 0.45621(12) 0.8580(3) 0.8530(3) 0.0338(9) Uani d 1 . .
    H H3 0.481451 0.896091 0.859329 0.041 Uiso calc 1 . .
    C C8 0.35079(13) 0.9032(3) 0.5542(3) 0.0349(9) Uani d 1 . .
    H H8 0.319328 0.903991 0.573675 0.042 Uiso calc 1 . .
    C C11 0.44155(14) 0.9023(3) 0.4933(2) 0.0374(10) Uani d 1 . .
    H H11 0.472803 0.901466 0.472694 0.045 Uiso calc 1 . .
    C C10 0.40973(14) 0.9575(3) 0.4579(3) 0.0406(10) Uani d 1 . .
    H H10 0.419101 0.995255 0.413444 0.049 Uiso calc 1 . .
    C C22 0.20862(12) 0.7009(3) 0.5280(2) 0.0386(10) Uani d 1 . .
    H H22A 0.219943 0.758818 0.528540 0.058 Uiso calc 1 . .
    H H22B 0.188329 0.692459 0.477424 0.058 Uiso calc 1 . .
    H H22C 0.235230 0.662562 0.524665 0.058 Uiso calc 1 . .
    C C18 0.13875(12) 0.6426(3) 0.6070(3) 0.0329(9) Uani d 1 . .
    H H18 0.127120 0.624903 0.552073 0.039 Uiso calc 1 . .
    C C4 0.44202(12) 0.8092(3) 0.9228(3) 0.0356(10) Uani d 1 . .
    H H4 0.457721 0.813342 0.977122 0.043 Uiso calc 1 . .
    C C37 0.28007(13) 0.5219(3) 0.9132(3) 0.0418(11) Uani d 1 . .
    C C9 0.36438(15) 0.9577(3) 0.4874(3) 0.0425(11) Uani d 1 . .
    H H9 0.342258 0.994901 0.462425 0.051 Uiso calc 1 . .
    C C23 0.06599(13) 0.5824(3) 0.6753(3) 0.0444(11) Uani d 1 . .
    H H23A 0.056297 0.564060 0.733422 0.067 Uiso calc 1 . .
    H H23B 0.068812 0.533700 0.636871 0.067 Uiso calc 1 . .
    H H23C 0.042650 0.621045 0.651571 0.067 Uiso calc 1 . .
    C C35 0.53809(14) 0.2904(3) 0.6448(3) 0.0426(11) Uani d 1 . .
    H H35A 0.524844 0.247568 0.683221 0.064 Uiso calc 1 . .
    H H35B 0.567944 0.309684 0.668652 0.064 Uiso calc 1 . .
    H H35C 0.543085 0.266699 0.586731 0.064 Uiso calc 1 . .
    C C24 0.18976(15) 0.7225(3) 0.8564(3) 0.0419(11) Uani d 1 . .
    H H24A 0.223609 0.714367 0.859655 0.063 Uiso calc 1 . .
    H H24B 0.174540 0.689721 0.902275 0.063 Uiso calc 1 . .
    H H24C 0.182489 0.781963 0.864474 0.063 Uiso calc 1 . .
    B B1 0.36969(13) 0.7823(3) 0.6694(3) 0.0273(10) Uani d 1 . .
loop_
    _atom_site_aniso_label
    _atom_site_aniso_U_11
    _atom_site_aniso_U_22
    _atom_site_aniso_U_33
    _atom_site_aniso_U_12
    _atom_site_aniso_U_13
    _atom_site_aniso_U_23
    S1 0.0263(5) 0.0332(6) 0.0347(6) -0.0018(4) -0.0037(4) 0.0032(5)
    F3 0.0434(14) 0.083(2) 0.0510(17) -0.0021(13) 0.0132(12) 0.0086(15)
    O2 0.0316(13) 0.0371(18) 0.0456(17) -0.0116(12) -0.0116(12) 0.0105(14)
    O3 0.0362(14) 0.0332(18) 0.0453(18) 0.0009(12) -0.0041(12) -0.0057(14)
    N4 0.0203(13) 0.0241(18) 0.0284(17) -0.0011(12) 0.0002(12) -0.0022(14)
    F2 0.0227(12) 0.104(3) 0.074(2) -0.0032(13) -0.0044(12) -0.0208(17)
    N3 0.0224(13) 0.0230(18) 0.0274(16) 0.0024(12) -0.0004(12) -0.0012(13)
    F1 0.0653(17) 0.062(2) 0.093(2) 0.0289(15) -0.0020(16) -0.0247(18)
    N1 0.0237(15) 0.032(2) 0.0327(18) 0.0071(13) 0.0000(13) -0.0064(15)
    N2 0.0241(14) 0.035(2) 0.0296(17) 0.0062(13) -0.0014(12) -0.0038(15)
    O1 0.0512(17) 0.056(2) 0.0436(18) 0.0009(15) -0.0141(14) 0.0211(16)
    C27 0.0231(16) 0.025(2) 0.0240(19) 0.0029(14) -0.0004(14) -0.0023(16)
    C26 0.0218(16) 0.031(2) 0.0260(19) 0.0007(14) -0.0050(14) -0.0003(17)
    C6 0.0257(17) 0.026(2) 0.032(2) 0.0032(15) -0.0004(15) 0.0009(17)
    C28 0.0225(16) 0.023(2) 0.0264(19) 0.0016(14) 0.0017(14) 0.0023(16)
    C25 0.0245(17) 0.031(2) 0.027(2) 0.0037(15) -0.0036(14) -0.0006(17)
    C30 0.0357(19) 0.022(2) 0.030(2) 0.0009(16) 0.0035(16) -0.0021(17)
    C15 0.0232(17) 0.029(2) 0.034(2) 0.0039(15) 0.0004(15) -0.0005(17)
    C33 0.0276(17) 0.026(2) 0.0239(19) 0.0010(15) 0.0032(15) 0.0006(16)
    C29 0.0301(17) 0.029(2) 0.0215(18) 0.0014(15) 0.0007(15) -0.0025(16)
    C1 0.0220(16) 0.031(2) 0.029(2) 0.0064(15) 0.0007(14) -0.0009(17)
    C16 0.0220(17) 0.031(2) 0.035(2) 0.0079(15) -0.0015(15) -0.0008(18)
    C2 0.0299(18) 0.028(2) 0.027(2) -0.0007(15) 0.0064(15) -0.0011(17)
    C32 0.0225(17) 0.039(3) 0.026(2) 0.0063(16) 0.0024(14) 0.0012(17)
    C21 0.0345(19) 0.030(2) 0.028(2) 0.0065(16) 0.0003(16) 0.0022(18)
    C36 0.0255(17) 0.031(2) 0.036(2) -0.0025(16) 0.0002(16) -0.0020(18)
    C5 0.0328(19) 0.034(3) 0.030(2) 0.0057(17) 0.0022(16) -0.0023(18)
    C7 0.0296(18) 0.030(2) 0.029(2) 0.0014(16) -0.0075(15) -0.0033(17)
    C31 0.0338(19) 0.034(3) 0.0237(19) 0.0104(17) 0.0036(15) -0.0027(17)
    C17 0.0259(17) 0.034(2) 0.030(2) 0.0058(16) 0.0019(15) 0.0011(18)
    C12 0.0360(19) 0.030(2) 0.031(2) -0.0008(16) -0.0001(16) -0.0005(18)
    C19 0.0269(18) 0.030(2) 0.042(2) 0.0043(16) 0.0011(16) 0.0012(19)
    C20 0.036(2) 0.031(2) 0.037(2) 0.0047(17) 0.0059(17) 0.0034(19)
    C34 0.0302(19) 0.031(2) 0.038(2) -0.0092(16) 0.0029(16) 0.0004(19)
    C13 0.0305(19) 0.028(2) 0.044(2) 0.0026(16) 0.0009(17) -0.0080(19)
    C14 0.0243(18) 0.041(3) 0.043(2) 0.0059(16) -0.0004(16) -0.010(2)
    C3 0.0292(18) 0.035(3) 0.038(2) -0.0032(16) 0.0025(16) -0.0080(19)
    C8 0.041(2) 0.030(3) 0.033(2) 0.0017(17) -0.0090(17) -0.0038(19)
    C11 0.047(2) 0.040(3) 0.025(2) -0.0025(19) 0.0048(17) 0.0006(19)
    C10 0.059(3) 0.029(3) 0.034(2) -0.011(2) -0.005(2) 0.002(2)
    C22 0.0320(19) 0.054(3) 0.030(2) -0.0007(18) 0.0011(16) -0.005(2)
    C18 0.0287(18) 0.036(3) 0.034(2) 0.0064(16) -0.0025(16) -0.0002(19)
    C4 0.0278(19) 0.048(3) 0.031(2) 0.0030(17) -0.0006(16) -0.006(2)
    C37 0.030(2) 0.048(3) 0.047(3) 0.0011(19) -0.0069(18) -0.005(2)
    C9 0.053(3) 0.032(3) 0.042(3) 0.0027(19) -0.016(2) 0.006(2)
    C23 0.036(2) 0.038(3) 0.059(3) -0.0036(18) 0.003(2) 0.001(2)
    C35 0.042(2) 0.041(3) 0.045(3) 0.0127(19) 0.0011(19) -0.006(2)
    C24 0.058(3) 0.041(3) 0.027(2) 0.000(2) 0.0003(19) 0.0040(19)
    B1 0.0191(18) 0.024(3) 0.038(3) 0.0029(16) -0.0023(17) 0.000(2)
_geom_special_details
;
 All esds (except the esd in the dihedral angle between two l.s. planes)
 are estimated using the full covariance matrix.  The cell esds are taken
 into account individually in the estimation of esds in distances, angles
 and torsion angles; correlations between esds in cell parameters are only
 used when they are defined by crystal symmetry.  An approximate (isotropic)
 treatment of cell esds is used for estimating esds involving l.s. planes.
;
loop_
    _geom_bond_atom_site_label_1
    _geom_bond_atom_site_label_2
    _geom_bond_site_symmetry_2
    _geom_bond_distance
    _geom_bond_publ_flag
    S1 O2 . 1.444(3) ?
    S1 O3 . 1.440(3) ?
    S1 O1 . 1.436(3) ?
    S1 C37 . 1.808(4) ?
    F3 C37 . 1.335(5) ?
    N4 C27 . 1.350(4) ?
    N4 C26 . 1.387(4) ?
    N4 C28 . 1.443(4) ?
    F2 C37 . 1.344(4) ?
    N3 C27 . 1.322(4) ?
    N3 C25 . 1.391(4) ?
    N3 B1 . 1.592(5) ?
    F1 C37 . 1.323(5) ?
    N1 C15 . 1.330(5) ?
    N1 C13 . 1.382(5) ?
    N1 B1 . 1.592(5) ?
    N2 C15 . 1.347(4) ?
    N2 C16 . 1.441(5) ?
    N2 C14 . 1.380(5) ?
    C27 H27 . 0.9500 ?
    C26 H26 . 0.9500 ?
    C26 C25 . 1.350(5) ?
    C6 H6 . 0.9500 ?
    C6 C1 . 1.406(5) ?
    C6 C5 . 1.381(5) ?
    C28 C33 . 1.404(5) ?
    C28 C29 . 1.398(5) ?
    C25 H25 . 0.9500 ?
    C30 H30 . 0.9500 ?
    C30 C29 . 1.392(5) ?
    C30 C31 . 1.392(5) ?
    C15 H15 . 0.9500 ?
    C33 C32 . 1.392(5) ?
    C33 C36 . 1.500(5) ?
    C29 C34 . 1.507(5) ?
    C1 C2 . 1.405(5) ?
    C1 B1 . 1.611(5) ?
    C16 C21 . 1.400(5) ?
    C16 C17 . 1.390(5) ?
    C2 H2 . 0.9500 ?
    C2 C3 . 1.382(5) ?
    C32 H32 . 0.9500 ?
    C32 C31 . 1.394(5) ?
    C21 C20 . 1.391(5) ?
    C21 C24 . 1.502(5) ?
    C36 H36A . 0.9800 ?
    C36 H36B . 0.9800 ?
    C36 H36C . 0.9800 ?
    C5 H5 . 0.9500 ?
    C5 C4 . 1.379(5) ?
    C7 C12 . 1.410(5) ?
    C7 C8 . 1.398(5) ?
    C7 B1 . 1.611(6) ?
    C31 C35 . 1.503(5) ?
    C17 C22 . 1.513(5) ?
    C17 C18 . 1.391(5) ?
    C12 H12 . 0.9500 ?
    C12 C11 . 1.381(5) ?
    C19 C20 . 1.384(5) ?
    C19 C18 . 1.389(5) ?
    C19 C23 . 1.513(5) ?
    C20 H20 . 0.9500 ?
    C34 H34A . 0.9800 ?
    C34 H34B . 0.9800 ?
    C34 H34C . 0.9800 ?
    C13 H13 . 0.9500 ?
    C13 C14 . 1.356(5) ?
    C14 H14 . 0.9500 ?
    C3 H3 . 0.9500 ?
    C3 C4 . 1.387(5) ?
    C8 H8 . 0.9500 ?
    C8 C9 . 1.401(6) ?
    C11 H11 . 0.9500 ?
    C11 C10 . 1.380(6) ?
    C10 H10 . 0.9500 ?
    C10 C9 . 1.376(6) ?
    C22 H22A . 0.9800 ?
    C22 H22B . 0.9800 ?
    C22 H22C . 0.9800 ?
    C18 H18 . 0.9500 ?
    C4 H4 . 0.9500 ?
    C9 H9 . 0.9500 ?
    C23 H23A . 0.9800 ?
    C23 H23B . 0.9800 ?
    C23 H23C . 0.9800 ?
    C35 H35A . 0.9800 ?
    C35 H35B . 0.9800 ?
    C35 H35C . 0.9800 ?
    C24 H24A . 0.9800 ?
    C24 H24B . 0.9800 ?
    C24 H24C . 0.9800 ?
loop_
    _geom_angle_atom_site_label_1
    _geom_angle_atom_site_label_2
    _geom_angle_atom_site_label_3
    _geom_angle_site_symmetry_1
    _geom_angle_site_symmetry_3
    _geom_angle
    _geom_angle_publ_flag
    O2 S1 C37 . . 102.90(18) ?
    O3 S1 O2 . . 114.52(16) ?
    O3 S1 C37 . . 102.7(2) ?
    O1 S1 O2 . . 115.16(18) ?
    O1 S1 O3 . . 115.30(19) ?
    O1 S1 C37 . . 103.82(19) ?
    C27 N4 C26 . . 107.6(3) ?
    C27 N4 C28 . . 126.7(3) ?
    C26 N4 C28 . . 125.2(3) ?
    C27 N3 C25 . . 106.6(3) ?
    C27 N3 B1 . . 128.2(3) ?
    C25 N3 B1 . . 124.6(3) ?
    C15 N1 C13 . . 107.4(3) ?
    C15 N1 B1 . . 129.8(3) ?
    C13 N1 B1 . . 122.9(3) ?
    C15 N2 C16 . . 126.0(3) ?
    C15 N2 C14 . . 108.3(3) ?
    C14 N2 C16 . . 125.7(3) ?
    N4 C27 H27 . . 124.8 ?
    N3 C27 N4 . . 110.4(3) ?
    N3 C27 H27 . . 124.8 ?
    N4 C26 H26 . . 126.9 ?
    C25 C26 N4 . . 106.3(3) ?
    C25 C26 H26 . . 126.9 ?
    C1 C6 H6 . . 118.9 ?
    C5 C6 H6 . . 118.9 ?
    C5 C6 C1 . . 122.2(3) ?
    C33 C28 N4 . . 118.0(3) ?
    C29 C28 N4 . . 119.0(3) ?
    C29 C28 C33 . . 122.9(3) ?
    N3 C25 H25 . . 125.5 ?
    C26 C25 N3 . . 109.1(3) ?
    C26 C25 H25 . . 125.5 ?
    C29 C30 H30 . . 118.7 ?
    C31 C30 H30 . . 118.7 ?
    C31 C30 C29 . . 122.5(4) ?
    N1 C15 N2 . . 109.4(3) ?
    N1 C15 H15 . . 125.3 ?
    N2 C15 H15 . . 125.3 ?
    C28 C33 C36 . . 122.0(3) ?
    C32 C33 C28 . . 117.1(3) ?
    C32 C33 C36 . . 120.8(3) ?
    C28 C29 C34 . . 122.4(3) ?
    C30 C29 C28 . . 117.1(3) ?
    C30 C29 C34 . . 120.6(4) ?
    C6 C1 B1 . . 120.1(3) ?
    C2 C1 C6 . . 115.8(3) ?
    C2 C1 B1 . . 124.1(3) ?
    C21 C16 N2 . . 118.1(3) ?
    C17 C16 N2 . . 119.0(3) ?
    C17 C16 C21 . . 122.9(3) ?
    C1 C2 H2 . . 118.7 ?
    C3 C2 C1 . . 122.6(4) ?
    C3 C2 H2 . . 118.7 ?
    C33 C32 H32 . . 118.8 ?
    C33 C32 C31 . . 122.3(3) ?
    C31 C32 H32 . . 118.8 ?
    C16 C21 C24 . . 122.3(3) ?
    C20 C21 C16 . . 116.8(3) ?
    C20 C21 C24 . . 120.9(3) ?
    C33 C36 H36A . . 109.5 ?
    C33 C36 H36B . . 109.5 ?
    C33 C36 H36C . . 109.5 ?
    H36A C36 H36B . . 109.5 ?
    H36A C36 H36C . . 109.5 ?
    H36B C36 H36C . . 109.5 ?
    C6 C5 H5 . . 120.0 ?
    C4 C5 C6 . . 120.0(4) ?
    C4 C5 H5 . . 120.0 ?
    C12 C7 B1 . . 119.0(3) ?
    C8 C7 C12 . . 115.7(4) ?
    C8 C7 B1 . . 125.3(3) ?
    C30 C31 C32 . . 118.1(3) ?
    C30 C31 C35 . . 121.6(4) ?
    C32 C31 C35 . . 120.3(3) ?
    C16 C17 C22 . . 122.2(3) ?
    C16 C17 C18 . . 117.4(3) ?
    C18 C17 C22 . . 120.4(3) ?
    C7 C12 H12 . . 118.6 ?
    C11 C12 C7 . . 122.7(4) ?
    C11 C12 H12 . . 118.6 ?
    C20 C19 C18 . . 118.4(3) ?
    C20 C19 C23 . . 120.8(4) ?
    C18 C19 C23 . . 120.8(4) ?
    C21 C20 H20 . . 118.8 ?
    C19 C20 C21 . . 122.5(4) ?
    C19 C20 H20 . . 118.8 ?
    C29 C34 H34A . . 109.5 ?
    C29 C34 H34B . . 109.5 ?
    C29 C34 H34C . . 109.5 ?
    H34A C34 H34B . . 109.5 ?
    H34A C34 H34C . . 109.5 ?
    H34B C34 H34C . . 109.5 ?
    N1 C13 H13 . . 125.7 ?
    C14 C13 N1 . . 108.6(4) ?
    C14 C13 H13 . . 125.7 ?
    N2 C14 H14 . . 126.8 ?
    C13 C14 N2 . . 106.4(3) ?
    C13 C14 H14 . . 126.8 ?
    C2 C3 H3 . . 120.3 ?
    C2 C3 C4 . . 119.4(4) ?
    C4 C3 H3 . . 120.3 ?
    C7 C8 H8 . . 119.1 ?
    C7 C8 C9 . . 121.8(4) ?
    C9 C8 H8 . . 119.1 ?
    C12 C11 H11 . . 120.1 ?
    C10 C11 C12 . . 119.8(4) ?
    C10 C11 H11 . . 120.1 ?
    C11 C10 H10 . . 120.1 ?
    C9 C10 C11 . . 119.8(4) ?
    C9 C10 H10 . . 120.1 ?
    C17 C22 H22A . . 109.5 ?
    C17 C22 H22B . . 109.5 ?
    C17 C22 H22C . . 109.5 ?
    H22A C22 H22B . . 109.5 ?
    H22A C22 H22C . . 109.5 ?
    H22B C22 H22C . . 109.5 ?
    C17 C18 H18 . . 119.0 ?
    C19 C18 C17 . . 122.0(4) ?
    C19 C18 H18 . . 119.0 ?
    C5 C4 C3 . . 120.1(4) ?
    C5 C4 H4 . . 120.0 ?
    C3 C4 H4 . . 120.0 ?
    F3 C37 S1 . . 112.3(3) ?
    F3 C37 F2 . . 106.4(4) ?
    F2 C37 S1 . . 111.7(3) ?
    F1 C37 S1 . . 112.3(3) ?
    F1 C37 F3 . . 107.1(4) ?
    F1 C37 F2 . . 106.7(3) ?
    C8 C9 H9 . . 119.9 ?
    C10 C9 C8 . . 120.1(4) ?
    C10 C9 H9 . . 119.9 ?
    C19 C23 H23A . . 109.5 ?
    C19 C23 H23B . . 109.5 ?
    C19 C23 H23C . . 109.5 ?
    H23A C23 H23B . . 109.5 ?
    H23A C23 H23C . . 109.5 ?
    H23B C23 H23C . . 109.5 ?
    C31 C35 H35A . . 109.5 ?
    C31 C35 H35B . . 109.5 ?
    C31 C35 H35C . . 109.5 ?
    H35A C35 H35B . . 109.5 ?
    H35A C35 H35C . . 109.5 ?
    H35B C35 H35C . . 109.5 ?
    C21 C24 H24A . . 109.5 ?
    C21 C24 H24B . . 109.5 ?
    C21 C24 H24C . . 109.5 ?
    H24A C24 H24B . . 109.5 ?
    H24A C24 H24C . . 109.5 ?
    H24B C24 H24C . . 109.5 ?
    N3 B1 C1 . . 109.3(3) ?
    N3 B1 C7 . . 107.0(3) ?
    N1 B1 N3 . . 105.8(3) ?
    N1 B1 C1 . . 107.4(3) ?
    N1 B1 C7 . . 110.1(3) ?
    C7 B1 C1 . . 116.7(3) ?
loop_
    _geom_torsion_atom_site_label_1
    _geom_torsion_atom_site_label_2
    _geom_torsion_atom_site_label_3
    _geom_torsion_atom_site_label_4
    _geom_torsion_site_symmetry_1
    _geom_torsion_site_symmetry_2
    _geom_torsion_site_symmetry_3
    _geom_torsion_site_symmetry_4
    _geom_torsion
    _geom_torsion_publ_flag
    O2 S1 C37 F3 . . . . -64.4(3) ?
    O2 S1 C37 F2 . . . . 176.1(3) ?
    O2 S1 C37 F1 . . . . 56.3(3) ?
    O3 S1 C37 F3 . . . . 54.8(3) ?
    O3 S1 C37 F2 . . . . -64.6(4) ?
    O3 S1 C37 F1 . . . . 175.5(3) ?
    N4 C26 C25 N3 . . . . -0.4(4) ?
    N4 C28 C33 C32 . . . . -178.1(3) ?
    N4 C28 C33 C36 . . . . -2.0(5) ?
    N4 C28 C29 C30 . . . . 177.9(3) ?
    N4 C28 C29 C34 . . . . -1.9(5) ?
    N1 C13 C14 N2 . . . . 0.5(4) ?
    N2 C16 C21 C20 . . . . 177.6(3) ?
    N2 C16 C21 C24 . . . . -1.5(5) ?
    N2 C16 C17 C22 . . . . 1.8(5) ?
    N2 C16 C17 C18 . . . . -178.2(3) ?
    O1 S1 C37 F3 . . . . 175.2(3) ?
    O1 S1 C37 F2 . . . . 55.8(4) ?
    O1 S1 C37 F1 . . . . -64.1(3) ?
    C27 N4 C26 C25 . . . . 0.5(4) ?
    C27 N4 C28 C33 . . . . -64.4(5) ?
    C27 N4 C28 C29 . . . . 118.2(4) ?
    C27 N3 C25 C26 . . . . 0.2(4) ?
    C27 N3 B1 N1 . . . . -115.8(4) ?
    C27 N3 B1 C1 . . . . -0.5(5) ?
    C27 N3 B1 C7 . . . . 126.8(3) ?
    C26 N4 C27 N3 . . . . -0.3(4) ?
    C26 N4 C28 C33 . . . . 107.0(4) ?
    C26 N4 C28 C29 . . . . -70.4(4) ?
    C6 C1 C2 C3 . . . . 1.7(5) ?
    C6 C1 B1 N3 . . . . -67.4(4) ?
    C6 C1 B1 N1 . . . . 47.0(4) ?
    C6 C1 B1 C7 . . . . 171.1(3) ?
    C6 C5 C4 C3 . . . . -0.2(6) ?
    C28 N4 C27 N3 . . . . 172.3(3) ?
    C28 N4 C26 C25 . . . . -172.3(3) ?
    C28 C33 C32 C31 . . . . 0.4(5) ?
    C25 N3 C27 N4 . . . . 0.1(4) ?
    C25 N3 B1 N1 . . . . 74.4(4) ?
    C25 N3 B1 C1 . . . . -170.2(3) ?
    C25 N3 B1 C7 . . . . -43.0(4) ?
    C15 N1 C13 C14 . . . . -1.0(4) ?
    C15 N1 B1 N3 . . . . -1.0(5) ?
    C15 N1 B1 C1 . . . . -117.6(4) ?
    C15 N1 B1 C7 . . . . 114.3(4) ?
    C15 N2 C16 C21 . . . . 118.4(4) ?
    C15 N2 C16 C17 . . . . -64.2(5) ?
    C15 N2 C14 C13 . . . . 0.2(4) ?
    C33 C28 C29 C30 . . . . 0.6(5) ?
    C33 C28 C29 C34 . . . . -179.2(3) ?
    C33 C32 C31 C30 . . . . 0.1(5) ?
    C33 C32 C31 C35 . . . . 178.4(3) ?
    C29 C28 C33 C32 . . . . -0.8(5) ?
    C29 C28 C33 C36 . . . . 175.3(3) ?
    C29 C30 C31 C32 . . . . -0.3(5) ?
    C29 C30 C31 C35 . . . . -178.6(3) ?
    C1 C6 C5 C4 . . . . 1.7(6) ?
    C1 C2 C3 C4 . . . . -0.3(6) ?
    C16 N2 C15 N1 . . . . 178.4(3) ?
    C16 N2 C14 C13 . . . . -179.0(3) ?
    C16 C21 C20 C19 . . . . 0.8(6) ?
    C16 C17 C18 C19 . . . . 0.5(6) ?
    C2 C1 B1 N3 . . . . 111.7(4) ?
    C2 C1 B1 N1 . . . . -134.0(3) ?
    C2 C1 B1 C7 . . . . -9.8(5) ?
    C2 C3 C4 C5 . . . . -0.5(6) ?
    C21 C16 C17 C22 . . . . 179.0(4) ?
    C21 C16 C17 C18 . . . . -1.0(6) ?
    C36 C33 C32 C31 . . . . -175.8(3) ?
    C5 C6 C1 C2 . . . . -2.4(5) ?
    C5 C6 C1 B1 . . . . 176.7(3) ?
    C7 C12 C11 C10 . . . . -1.3(6) ?
    C7 C8 C9 C10 . . . . 0.2(6) ?
    C31 C30 C29 C28 . . . . 0.0(5) ?
    C31 C30 C29 C34 . . . . 179.8(3) ?
    C17 C16 C21 C20 . . . . 0.4(6) ?
    C17 C16 C21 C24 . . . . -178.8(4) ?
    C12 C7 C8 C9 . . . . -2.0(6) ?
    C12 C7 B1 N3 . . . . -57.2(4) ?
    C12 C7 B1 N1 . . . . -171.7(3) ?
    C12 C7 B1 C1 . . . . 65.5(5) ?
    C12 C11 C10 C9 . . . . -0.7(6) ?
    C20 C19 C18 C17 . . . . 0.6(6) ?
    C13 N1 C15 N2 . . . . 1.1(4) ?
    C13 N1 B1 N3 . . . . -179.6(3) ?
    C13 N1 B1 C1 . . . . 63.8(4) ?
    C13 N1 B1 C7 . . . . -64.3(4) ?
    C14 N2 C15 N1 . . . . -0.8(4) ?
    C14 N2 C16 C21 . . . . -62.5(5) ?
    C14 N2 C16 C17 . . . . 114.8(4) ?
    C8 C7 C12 C11 . . . . 2.6(6) ?
    C8 C7 B1 N3 . . . . 120.2(4) ?
    C8 C7 B1 N1 . . . . 5.6(5) ?
    C8 C7 B1 C1 . . . . -117.1(4) ?
    C11 C10 C9 C8 . . . . 1.2(6) ?
    C22 C17 C18 C19 . . . . -179.6(4) ?
    C18 C19 C20 C21 . . . . -1.3(6) ?
    C23 C19 C20 C21 . . . . -179.7(4) ?
    C23 C19 C18 C17 . . . . 179.1(4) ?
    C24 C21 C20 C19 . . . . 180.0(4) ?
    B1 N3 C27 N4 . . . . -171.2(3) ?
    B1 N3 C25 C26 . . . . 171.9(3) ?
    B1 N1 C15 N2 . . . . -177.7(3) ?
    B1 N1 C13 C14 . . . . 177.9(3) ?
    B1 C1 C2 C3 . . . . -177.4(3) ?
    B1 C7 C12 C11 . . . . -179.8(4) ?
    B1 C7 C8 C9 . . . . -179.5(4) ?
_shelx_space_group_comment
;
The symmetry employed for this shelxl refinement is uniquely defined
by the following loop, which should always be used as a source of
symmetry information in preference to the above space-group names.
They are only intended as comments.
;
_shelx_estimated_absorpt_T_min     0.971
_shelx_estimated_absorpt_T_max     0.993
_shelx_hkl_file
;
   3   0   0    0.70    2.50
  -3   0   0   -1.60    2.00
   4   0   0 4040.20  363.56
  -5   0   0   -1.00    3.70
   5   0   0   -6.90    2.30
  -6   0   0  426.56   40.60
  -6   0   0  416.46   39.60
  -6   0   0  457.55   47.80
   6   0   0  431.96   47.10
  -7   0   0    9.30    8.40
   7   0   0    3.20    7.40
  -7   0   0    5.30    3.20
  -8   0   0   43.30   14.80
   8   0   0   31.10   12.20
  -8   0   0   38.70    7.50
  -8   0   0   50.29   10.30
  -9   0   0    2.90    3.40
  -9   0   0   -1.50    2.30
   9   0   0   -1.70    5.10
  -9   0   0    1.20    6.40
  10   0   0    9.50    8.60
 -10   0   0    2.60    5.20
 -10   0   0   11.20    4.60
 -10   0   0    9.10    5.90
  11   0   0    6.90    8.50
 -11   0   0   16.30    6.70
 -11   0   0   14.90    9.00
 -11   0   0   -0.20    2.40
 -12   0   0  339.17   35.80
 -12   0   0  385.96   58.79
 -12   0   0  341.57   38.60
  12   0   0  322.77   51.99
 -13   0   0    5.50    4.90
 -13   0   0    7.80   10.00
 -13   0   0   15.40    8.10
  13   0   0    2.90    8.10
  14   0   0   26.60   15.10
 -14   0   0   48.20   13.70
 -14   0   0   36.10    9.90
 -14   0   0   45.60   20.10
 -15   0   0    3.60    6.40
 -15   0   0   26.80   13.90
 -15   0   0    5.70    5.10
  15   0   0   19.60   12.60
 -16   0   0 2406.16  213.18
  16   0   0 2345.17  227.68
 -16   0   0 2263.97  216.98
 -16   0   0 2136.29  228.08
 -17   0   0    0.90    6.70
 -17   0   0   -3.70    3.30
  17   0   0   -5.10    3.10
 -17   0   0    1.20    3.60
 -18   0   0  562.64   57.59
 -18   0   0  411.56   72.09
  18   0   0  451.35   72.49
 -18   0   0  419.16   49.99
 -19   0   0    6.90   11.10
  19   0   0   -8.60    5.10
 -19   0   0    8.00    6.60
 -19   0   0    2.40    4.70
 -20   0   0  474.35   58.49
 -20   0   0  470.55   65.29
 -20   0   0  392.86   74.59
  20   0   0  340.27   67.19
 -21   0   0    2.00    6.60
 -21   0   0    2.50    9.70
  21   0   0    9.00   10.70
 -22   0   0  113.59   29.30
  22   0   0   91.39   33.60
 -22   0   0   76.89   31.90
 -23   0   0    2.20    9.30
  23   0   0   -2.30    5.20
 -23   0   0   15.90   12.00
 -24   0   0  615.64   83.49
 -24   0   0  484.85   87.69
  24   0   0  471.45   93.19
 -25   0   0   25.30   13.70
  25   0   0    5.40   11.30
 -25   0   0    3.00    9.10
 -26   0   0  731.03   90.59
 -26   0   0  347.37   78.89
  26   0   0  474.85   84.99
 -27   0   0    7.90   14.00
 -27   0   0   -0.10    8.70
  27   0   0   21.30   16.10
 -28   0   0   31.50   18.20
 -28   0   0   -3.60    8.30
  28   0   0   12.00   13.50
 -29   0   0   11.10   15.10
  29   0   0   -2.20    6.90
 -29   0   0    2.20    8.30
 -30   0   0    8.00   16.30
 -30   0   0   19.80   16.60
  30   0   0   -1.80    7.40
 -31   0   0   -2.60    9.70
 -31   0   0   -4.10   11.60
  31   0   0   -1.50    7.40
  32   0   0   -5.50    6.70
 -32   0   0    6.10    9.50
 -33   0   0    2.00    9.50
 -34   0   0    2.40   10.90
 -35   0   0   -6.50    8.70
 -36   0   0   13.30   17.80
 -37   0   0   12.80   15.10
   2  -1   0    0.60    2.50
   3   1   0  235.58   28.10
  -3   1   0  266.57   26.80
   3  -1   0  239.88   27.50
  -3   1   0  230.28   27.30
  -3  -1   0  268.67   28.90
   3  -1   0  282.27   26.80
  -4   1   0   -0.70    2.30
   4  -1   0   -0.50    3.00
  -4  -1   0    3.40    4.70
   4  -1   0    1.00    2.40
   4  -1   0   -2.80    3.00
   4   1   0   -2.70    3.00
  -4   1   0   -0.90    3.20
  -5   1   0 5239.68  470.95
  -6   1   0   -6.20    3.80
  -6   1   0    0.30    5.20
  -6  -1   0    1.60    5.50
   6   1   0   -1.70    5.40
   6  -1   0   -4.00    4.60
  -6   1   0   -0.20    4.00
   6  -1   0    0.30    3.40
   6  -1   0    2.70    4.70
   7  -1   0  828.72   78.79
  -7  -1   0  739.43   85.49
  -7   1   0  832.82   82.99
   7   1   0  868.61   86.29
  -7   1   0  884.11   85.19
   7  -1   0  888.71   85.59
   7  -1   0  839.92   80.69
  -7   1   0  844.22   80.39
   8  -1   0   -6.60    2.60
  -8   1   0    6.90    5.30
  -8  -1   0    0.70    7.90
   8   1   0    6.50    6.80
  -8   1   0   -3.40    3.90
   8  -1   0    0.40    2.80
  -8   1   0    2.50    6.20
   8  -1   0    3.40    5.80
   9  -1   0  975.50   98.09
  -9  -1   0 1040.10  101.29
  -9   1   0  937.21   94.39
  -9   1   0  906.31   91.19
   9  -1   0  972.00   88.99
   9  -1   0  965.90   88.09
  -9   1   0  961.40   97.79
   9   1   0  881.51   97.79
 -10  -1   0   -7.60    3.90
  10  -1   0    3.50    6.80
 -10   1   0    3.00    6.80
  10   1   0    6.40    7.60
 -10   1   0   -0.50    4.00
 -10   1   0    1.80    5.20
  11  -1   0  564.74   63.89
 -11  -1   0  573.24   76.69
 -11   1   0  539.75   59.79
 -11   1   0  521.85   56.19
 -11   1   0  522.85   71.69
  11   1   0  620.14   76.19
 -12   1   0    1.60    5.00
  12   1   0    3.90    7.00
 -12   1   0    0.80    4.50
 -12  -1   0    5.80    8.40
 -12   1   0    5.00    6.70
  12  -1   0    0.70    6.80
 -13   1   0  496.35   59.49
 -13   1   0  613.84   81.19
  13  -1   0  551.64   77.69
 -13  -1   0  720.93   86.79
 -13   1   0  609.34   64.99
  13   1   0  664.63   84.09
 -14   1   0   -1.70    5.30
 -14  -1   0   -0.30    2.30
 -14  -1   0    4.30    8.70
 -14   1   0    7.60    6.90
 -14   1   0   -4.20    3.30
 -14  -1   0    7.40    3.70
  14  -1   0   -3.60    6.80
  14   1   0   -0.60    6.20
 -15   1   0  641.84   68.39
 -15   1   0  685.03   78.89
 -15   1   0  657.23   72.59
  15   1   0  746.73   93.89
 -15  -1   0  604.34   90.29
  15  -1   0  681.33   89.49
 -15  -1   0  640.54   61.69
 -15  -1   0  627.24   64.19
  16   1   0    3.10    7.40
 -16   1   0   -6.80    2.50
 -16   1   0   -1.00    3.50
  16  -1   0    0.20    6.30
 -16  -1   0    0.60    2.50
 -16  -1   0    1.40    4.00
 -16   1   0   -1.00    3.30
 -16  -1   0    2.00    9.20
 -17  -1   0   73.69   28.10
 -17   1   0  102.19   23.10
 -17   1   0   67.49   21.40
 -17  -1   0   92.09   19.60
 -17  -1   0   99.29   17.50
  17  -1   0   83.79   27.90
  17   1   0  110.59   30.90
 -17   1   0   76.49   26.80
 -18  -1   0   -0.50    2.90
 -18   1   0    3.80    6.60
 -18  -1   0    7.30    5.40
 -18   1   0   10.60    7.90
 -18  -1   0    3.70   10.80
  18  -1   0   -1.50    5.60
  18   1   0   -3.80    2.90
 -19   1   0   66.29   20.20
  19   1   0  101.39   30.20
 -19   1   0   77.29   28.80
  19  -1   0   78.19   27.10
 -19  -1   0   85.79   20.50
 -19  -1   0  107.99   19.20
 -19  -1   0   48.70   25.90
 -19   1   0   37.00   17.80
 -20  -1   0    1.50    3.90
  20   1   0    1.90    5.20
 -20   1   0    4.10    7.10
 -20   1   0    9.90    9.10
 -20   1   0    1.50    5.20
 -20  -1   0    4.00   10.10
 -20  -1   0    7.00    6.70
  20  -1   0   11.90   12.20
  21   1   0  565.74   84.99
 -21  -1   0  515.35   67.19
 -21  -1   0  596.14   96.59
 -21   1   0  651.53   91.19
  21  -1   0  384.76   74.79
 -21   1   0  417.16   70.39
 -22   1   0    1.20    7.90
  22   1   0    1.00    6.80
 -22  -1   0    4.00    7.20
 -22   1   0   -2.60    4.70
  22  -1   0   25.00   17.00
 -22  -1   0   -3.20    6.60
 -23  -1   0 1046.50  152.78
 -23   1   0 1127.39  124.99
  23   1   0 1244.18  163.38
  23  -1   0 1171.28  130.99
 -23  -1   0 1159.78  119.09
 -23   1   0 1104.59  131.89
 -24   1   0   24.20   17.00
  24   1   0    0.30    6.50
 -24  -1   0    3.00    6.30
 -24  -1   0    1.90   10.10
  24  -1   0    5.40    9.20
 -24   1   0   -5.20    4.90
  25   1   0   -0.80    6.30
 -25   1   0    5.40   11.30
 -25  -1   0   -0.20    8.20
 -25  -1   0    2.30    8.00
 -25   1   0   20.00   14.00
  25  -1   0   17.40   18.00
  26   1   0   14.00   13.90
 -26  -1   0   13.60    9.60
 -26   1   0   14.60   16.50
 -26   1   0   -1.10    6.20
 -26  -1   0    7.00   12.90
  26  -1   0   12.40   11.10
  27   1   0   54.49   27.40
 -27  -1   0   98.39   28.40
 -27   1   0  100.39   32.80
  27  -1   0  109.99   36.10
 -27  -1   0  183.78   55.89
 -28  -1   0   -5.40    6.10
 -28  -1   0   -2.30   10.60
  28  -1   0    6.80    9.70
  28   1   0    0.70    8.10
 -28   1   0    2.10   10.10
  29  -1   0   44.30   22.40
 -29  -1   0   81.49   26.80
  29   1   0   51.59   25.90
 -29  -1   0   43.60   27.10
 -29   1   0   59.09   25.30
 -30  -1   0    0.50    8.10
 -30  -1   0   -1.80   12.10
  30  -1   0    1.20    9.90
 -30   1   0    0.30    6.70
 -31  -1   0    6.60   17.40
 -31   1   0    7.80   11.70
  31  -1   0    6.90   11.40
 -31  -1   0   35.80   20.10
 -32  -1   0   24.50   18.20
 -32   1   0    5.70   10.90
 -32  -1   0   26.10   26.10
  32  -1   0   -2.00    7.40
 -33  -1   0   93.99   45.10
  33  -1   0  133.89   45.60
 -33   1   0  140.69   42.70
  34  -1   0    5.50   14.50
 -34  -1   0    1.80   11.20
 -34   1   0    3.50   13.60
 -34  -1   0   13.70   23.30
 -35  -1   0   44.90   23.70
 -35   1   0   43.50   24.60
 -36   1   0   10.30   16.30
 -36  -1   0   15.40   13.20
 -37  -1   0   72.39   30.30
 -37   1   0   18.70   17.80
   0  -2   0    8.60    4.40
  -1   2   0   -1.80    2.40
   1  -2   0   -0.60    2.50
   1  -2   0    0.80    2.40
   2  -2   0  198.38   27.50
  -2   2   0  217.38   28.10
   2  -2   0  193.28   28.70
  -2   2   0  228.28   30.00
  -3   2   0    4.40    4.30
  -3   2   0    3.20    5.00
   3  -2   0   -1.50    2.90
   3  -2   0   -5.20    3.20
  -4  -2   0  244.78   36.60
   4  -2   0  238.38   34.50
  -4   2   0  256.77   34.20
   4  -2   0  262.37   29.60
  -4   2   0  259.67   35.60
  -5  -2   0    4.00    6.40
   5  -2   0    3.80    5.90
  -5   2   0    4.80    6.40
   5  -2   0   -6.90    4.70
  -5   2   0    3.90    5.70
  -6  -2   0  556.24   59.09
  -6   2   0  511.85   56.49
   6  -2   0  517.05   53.89
  -6   2   0  512.55   54.69
   6  -2   0  521.35   56.79
  -7   2   0    5.50    6.60
   7  -2   0   -3.60    5.20
  -7  -2   0    3.30    7.30
   7   2   0   -1.90    4.40
   7  -2   0   -6.00    2.90
  -7   2   0    0.20    3.90
   7  -2   0    3.20    5.90
   8  -2   0   13.70    7.40
  -8  -2   0    2.50    7.40
   8  -2   0    9.30    8.10
   8   2   0   22.90   10.40
   8  -2   0   18.20   10.00
  -8   2   0   15.30    7.90
  -9   2   0   -3.70    5.20
   9  -2   0   -4.00    3.50
   9  -2   0    4.80    4.70
  -9   2   0    4.20    5.60
   9   2   0   -1.70    4.50
  -9  -2   0   -6.10    4.00
   9  -2   0   -7.50    3.40
 -10  -2   0 1129.29  118.39
  10  -2   0 1170.18  108.39
 -10   2   0 1068.69  113.29
  10  -2   0 1061.19  110.09
  10  -2   0 1154.38  115.69
 -10   2   0 1081.19  110.09
  10   2   0 1247.98  118.59
  11  -2   0    1.80    4.50
  11  -2   0    2.70    3.80
  11  -2   0   -5.70    5.30
  11   2   0   -3.00    6.50
 -11  -2   0    5.20    8.80
 -11   2   0    1.90    6.60
 -11   2   0    3.90    6.20
 -12   2   0 3070.59  291.77
  12  -2   0 3024.40  289.37
 -12   2   0 3357.36  297.47
 -12  -2   0 3137.39  302.47
  12   2   0 3227.38  300.87
  12  -2   0 3203.08  287.57
  12  -2   0 3166.68  299.07
  13  -2   0    4.80    5.30
  13  -2   0    3.10    3.90
  13   2   0    0.50    5.70
 -13  -2   0   -3.90    6.20
 -13   2   0    6.90    7.50
 -13   2   0   -8.90    4.60
  13  -2   0   -2.80    4.40
  14  -2   0  986.80   92.09
 -14   2   0 1088.09  100.79
  14  -2   0  928.71   90.79
  14   2   0  893.81  106.69
 -14   2   0 1129.19  106.79
  14  -2   0  864.21  104.59
 -14  -2   0  987.50  110.89
  15   2   0   10.00   10.60
 -15   2   0    2.00    7.20
 -15  -2   0    2.20    9.80
  15  -2   0    4.00    7.90
 -15   2   0   -1.60    3.70
  16  -2   0  625.24   82.79
 -16   2   0  512.15   73.39
 -16  -2   0  567.64   87.79
  16   2   0  592.44   82.79
 -16   2   0  463.15   58.69
  17  -2   0    7.30    9.80
 -17  -2   0    5.70    9.70
 -17   2   0    2.60    5.20
  17   2   0   -5.40    3.60
 -17   2   0   -1.60    6.90
 -18  -2   0  306.87   30.00
  18   2   0  164.88   45.70
 -18   2   0  337.47   55.59
 -18  -2   0  271.07   31.30
 -18   2   0  354.46   52.19
 -18  -2   0  360.26   65.19
  18  -2   0  293.97   55.39
 -19   2   0   20.90   14.20
 -19  -2   0    0.90    2.30
 -19  -2   0   -0.20    2.80
  19  -2   0   -4.30    5.30
  19   2   0    3.80    8.40
 -19  -2   0   -0.80    5.00
  20  -2   0  221.48   47.70
  20   2   0  128.59   38.80
 -20  -2   0  229.48   33.90
 -20  -2   0  217.28   53.19
 -20   2   0  222.18   45.40
 -21  -2   0    9.10    9.80
 -21  -2   0    7.80    5.50
  21   2   0    9.80   12.60
 -21   2   0    1.00    8.00
  21  -2   0   -3.50    6.80
 -22  -2   0   -1.10    5.30
 -22  -2   0    7.80   10.50
 -22   2   0    1.10    8.30
  22  -2   0    5.90   10.70
  22   2   0   -4.20    3.90
 -23   2   0   15.10   12.80
 -23  -2   0    5.40    5.50
  23  -2   0    3.50    8.30
  23   2   0   -2.50    9.30
 -23  -2   0   25.30   17.20
  24   2   0   50.39   25.70
 -24   2   0   61.89   25.60
 -24  -2   0   45.50   17.20
  24  -2   0   32.60   20.50
 -24  -2   0   55.79   28.80
  25   2   0   -1.70    4.80
 -25  -2   0    6.90    8.30
 -25  -2   0    0.70   10.10
 -25   2   0   10.60   12.00
 -26  -2   0  261.97   47.50
  26  -2   0  321.07   63.09
 -26  -2   0  216.48   62.09
  26   2   0  327.57   67.59
  27  -2   0   12.00   14.20
 -27   2   0   -2.80    5.40
 -27  -2   0   13.50    9.20
 -27  -2   0   14.30   15.50
 -28  -2   0   22.30   15.50
  28  -2   0   35.00   22.20
 -28   2   0   35.90   23.30
 -28  -2   0   70.59   35.90
  29  -2   0   -4.90    6.80
 -29   2   0    3.60    8.80
 -29  -2   0    2.20    8.10
 -30   2   0   62.09   26.40
 -30  -2   0   82.89   25.40
 -30  -2   0   -4.90   12.30
  30  -2   0   24.10   19.70
 -31  -2   0   29.10   27.40
  31  -2   0   13.70   13.60
 -31   2   0    4.10   12.20
 -31  -2   0   -1.30    6.60
 -32   2   0  180.28   48.70
 -32  -2   0   71.79   26.80
  32  -2   0  109.79   39.80
 -32  -2   0   51.89   34.90
 -33  -2   0    1.60    8.40
 -33  -2   0   25.10   26.20
 -33   2   0    2.50   14.20
  33  -2   0   28.40   20.60
  34  -2   0   -3.10   11.50
 -34  -2   0   16.80   15.30
 -34   2   0   10.10   12.90
 -35   2   0    7.60   15.00
  35  -2   0   10.60   16.30
 -36   2   0  107.39   38.40
 -36  -2   0  230.38   51.29
  36  -2   0  177.18   49.10
 -37   2   0    0.70   12.70
 -37  -2   0    6.60   13.90
  -2   3   0   -4.10    4.10
   2  -3   0    2.40    5.90
  -2   3   0   -2.20    4.80
   2  -3   0    4.00    6.70
   4  -3   0    3.80    6.10
  -4   3   0    1.20    5.50
   4  -3   0    2.30    6.70
  -4   3   0   -0.80    6.20
  -5   3   0 3014.40  281.37
   5  -3   0 3043.70  279.27
  -5   3   0 3022.10  279.37
   5  -3   0 3071.39  281.87
  -6  -3   0    7.90    8.30
   6  -3   0   -1.60    5.20
   6  -3   0    3.60    5.70
  -6   3   0   -2.30    4.80
  -6   3   0    2.90    5.50
  -7   3   0  944.71  104.29
  -7  -3   0  935.21  106.59
  -7   3   0 1021.60  102.99
   7  -3   0 1038.90  105.79
   7  -3   0 1203.68  103.99
   8  -3   0   -4.80    4.50
  -8  -3   0   -1.40    4.20
  -8   3   0    4.00    6.30
   8  -3   0    5.50    5.80
  -8   3   0   -6.70    3.00
  -9   3   0 2488.25  216.38
   9  -3   0 2173.08  209.68
   9  -3   0 2080.29  213.18
  -9  -3   0 2144.39  217.38
  -9   3   0 2374.56  212.08
   9  -3   0 2205.18  213.78
  10  -3   0    1.10    5.50
 -10  -3   0   -0.40    4.60
 -10   3   0    6.10    7.50
 -10   3   0    3.80    6.70
  10  -3   0    7.40    6.90
  10  -3   0   -2.70    2.80
 -11   3   0  536.15   68.29
  11  -3   0  394.86   48.30
  11  -3   0  389.96   60.09
 -11   3   0  403.76   57.99
  11  -3   0  523.65   65.49
 -11  -3   0  391.46   64.39
  12  -3   0    4.70    9.30
  12  -3   0    2.60    4.80
 -12  -3   0   14.40   13.00
  12  -3   0    4.10    6.20
 -12   3   0   -3.50    5.40
 -12   3   0    2.80    8.40
  13   3   0  383.76   67.79
  13  -3   0  423.06   63.79
  13  -3   0  490.85   71.79
 -13   3   0  605.74   73.59
  13  -3   0  521.95   56.19
 -13   3   0  660.83   80.29
 -14   3   0   -0.40    4.90
 -14   3   0    1.70    5.50
  14   3   0    4.60    8.10
  14  -3   0    2.70    5.90
  14  -3   0   -3.50    4.90
 -14  -3   0    7.00    6.90
  14  -3   0    9.60    7.50
 -15   3   0  306.67   56.29
  15  -3   0  341.07   45.70
  15  -3   0  337.87   49.70
  15  -3   0  336.87   58.79
  15   3   0  358.76   60.79
 -15   3   0  328.17   58.29
 -15  -3   0  338.77   63.19
  16  -3   0   -0.80    6.50
 -16   3   0    0.00    6.70
  16   3   0    8.10   10.30
 -16  -3   0   -5.10    3.90
 -16   3   0   12.20   11.00
  16  -3   0    0.70    3.50
  16  -3   0    2.80    5.00
  17  -3   0  291.07   37.30
 -17   3   0  380.46   61.49
  17   3   0  305.47   59.19
  17  -3   0  391.36   63.59
 -17  -3   0  332.37   67.29
 -17   3   0  460.65   61.39
  17  -3   0  336.47   37.10
  18  -3   0    7.50    9.20
 -18   3   0   10.80    9.00
  18   3   0    4.10    7.40
 -18  -3   0   -1.30    6.70
 -18   3   0    5.10    9.80
 -19  -3   0  268.77   61.29
  19   3   0  329.07   62.69
 -19   3   0  292.87   56.79
  19  -3   0  293.77   57.19
 -20  -3   0   -3.10    5.80
 -20   3   0    9.10    9.50
 -20  -3   0    4.80    3.60
  20  -3   0    2.50    7.50
 -21  -3   0  792.02  126.09
 -21  -3   0  860.41   84.99
  21  -3   0 1006.00  124.59
 -21   3   0  890.61  104.29
 -22  -3   0   12.20    7.00
  22  -3   0   12.60   12.80
 -22  -3   0    4.60   12.10
 -22   3   0   13.30   12.40
 -23  -3   0  102.49   21.50
  23  -3   0   73.59   29.10
 -23  -3   0  158.78   48.60
 -24   3   0   -2.30    6.70
 -24  -3   0    8.70   12.30
 -24  -3   0   13.10    8.20
  24  -3   0    8.80   13.30
 -25  -3   0  525.15   71.49
 -25   3   0  530.75   90.49
 -25  -3   0  655.93  115.29
 -26  -3   0    5.80    8.30
  26  -3   0    0.70    9.20
 -26  -3   0    9.00   14.00
 -26   3   0   16.60   15.50
 -27  -3   0    8.00   14.80
 -27  -3   0   14.00   10.00
  27  -3   0   20.00   17.80
 -27   3   0    1.70    9.70
 -28   3   0    6.30   11.70
 -28  -3   0   -2.00   13.90
  28  -3   0   23.60   18.10
 -28  -3   0    2.80    7.50
 -29  -3   0   44.10   18.70
 -29   3   0   67.39   30.70
 -29  -3   0   20.40   23.80
  29  -3   0   76.29   31.60
 -30  -3   0   20.80   13.60
  30  -3   0   -0.40    8.90
 -30  -3   0    6.10   16.30
 -30   3   0    4.60   11.80
 -31  -3   0   -5.10   15.00
 -31   3   0   -1.90    7.10
  31  -3   0    3.90   12.90
 -31  -3   0   11.80   11.30
 -32   3   0    7.70   12.40
  32  -3   0    1.90   11.30
 -32  -3   0    8.10   10.70
 -32  -3   0    6.70   20.50
  33  -3   0  126.09   43.30
 -33  -3   0   80.99   27.80
 -33   3   0  103.79   39.70
 -34  -3   0   -2.20    7.90
 -34   3   0   14.00   16.00
  34  -3   0   -2.80   10.00
  35  -3   0   41.40   26.30
 -35   3   0   96.49   39.00
 -35  -3   0  111.99   31.00
 -36  -3   0   17.60   13.60
  36  -3   0   39.20   27.50
 -36   3   0   42.00   26.60
   0  -4   0    2.60    6.20
   1  -4   0    4.50    6.30
  -1  -4   0    0.60    4.50
   1  -4   0   -1.80    6.00
   2  -4   0 7284.57  657.53
   3  -4   0    3.20    6.50
   3  -4   0    4.10    7.80
  -3   4   0   -0.10    4.60
  -4   4   0 1270.77  123.29
  -4   4   0 1162.68  124.39
   4  -4   0 1352.16  124.29
   4  -4   0 1192.88  124.69
   5  -4   0   -1.70    5.90
  -5   4   0   -6.90    4.90
  -5   4   0    3.60    6.10
   5  -4   0   -0.50    5.50
   6  -4   0  318.97   51.49
  -6   4   0  296.77   49.30
   6  -4   0  336.37   48.40
  -6   4   0  324.47   46.80
   7  -4   0    1.70    6.40
  -7   4   0   -2.50    5.20
  -7  -4   0    2.60    5.80
  -7   4   0    0.70    5.80
   7  -4   0   -1.70    6.30
   8  -4   0  592.64   67.19
  -8  -4   0  557.64   77.19
  -8   4   0  557.24   63.09
  -8   4   0  574.54   66.39
   8  -4   0  510.55   61.59
  -9   4   0    2.00    7.10
   9  -4   0   -2.80    3.60
  -9   4   0    2.00    5.00
   9  -4   0   -1.40    4.80
  -9  -4   0   14.20   11.80
  10  -4   0  224.38   43.90
 -10   4   0  217.78   43.40
  10  -4   0  284.97   42.50
 -10  -4   0  220.98   45.10
 -10   4   0  183.68   37.40
 -11   4   0   -0.70    7.20
  11  -4   0    0.00    5.90
 -11   4   0   -4.60    4.20
  11  -4   0   11.20    9.90
  11  -4   0   -6.30    4.10
 -11  -4   0    2.80    7.80
 -12   4   0  501.75   73.09
  12  -4   0  491.05   64.09
  12  -4   0  549.05   74.59
  12  -4   0  389.46   64.59
 -12   4   0  565.64   79.39
 -12  -4   0  387.06   69.19
  13  -4   0    1.30    5.60
 -13   4   0   -2.00    4.30
 -13  -4   0   -3.60    3.50
 -13   4   0   -7.70    4.80
  13  -4   0   19.60   10.20
  13  -4   0   -6.50    5.20
  14  -4   0  823.92   95.09
 -14  -4   0  998.00  111.49
  14  -4   0  926.31  103.89
 -14   4   0  943.51   99.59
  14  -4   0  944.71  100.99
 -14   4   0  929.91  104.09
  15  -4   0   -1.40    2.60
  15  -4   0   -2.40    4.30
 -15   4   0    5.10   11.10
 -15  -4   0    6.50   10.20
 -15   4   0   10.40    9.70
  15  -4   0   -2.10    6.60
  16  -4   0  178.38   33.00
 -16  -4   0  106.99   34.10
  16  -4   0  172.98   40.20
 -16   4   0  161.58   40.60
  16  -4   0  175.68   35.10
 -16   4   0  130.09   32.80
  17  -4   0    0.70    4.60
 -17   4   0   10.90   10.20
 -17   4   0    2.00    7.00
  17  -4   0    0.60    4.70
 -17  -4   0   12.70   13.60
  17  -4   0   23.50   14.30
 -18   4   0   89.59   31.30
  18  -4   0   36.40   16.20
  18  -4   0   76.69   29.80
 -18  -4   0   47.60   25.70
  18  -4   0   75.89   19.90
  19  -4   0   -4.40    4.30
 -19  -4   0    4.60    9.70
  19  -4   0    2.60    4.90
  19  -4   0   -2.20    3.40
 -19   4   0    0.80    5.90
  20  -4   0   -1.30    5.60
  20  -4   0   17.10    7.20
 -20  -4   0   15.80   15.90
  20  -4   0   14.50    7.20
  21  -4   0   -3.80    5.20
 -21  -4   0   12.70   19.70
 -21   4   0   17.80   15.40
 -21  -4   0    6.40    3.90
 -22  -4   0    6.30    4.20
  22  -4   0   14.40   13.40
 -22  -4   0   -2.90    8.10
 -22   4   0   18.60   13.80
  23  -4   0    5.90   12.40
 -23  -4   0    1.50    3.60
 -23   4   0   -0.30    5.90
 -23  -4   0   19.50   18.70
 -24   4   0   46.70   24.90
  24  -4   0    1.60    9.30
 -24  -4   0   50.69   28.10
 -24  -4   0   63.79   15.40
 -25   4   0   -4.50    6.00
 -25  -4   0   -4.80    8.20
 -25  -4   0    1.40    4.60
  26  -4   0  309.67   65.49
 -26   4   0  310.37   69.09
 -26  -4   0  356.66   52.09
 -27   4   0   10.10   10.70
 -27  -4   0    7.00    7.40
 -27  -4   0    5.30   13.20
  27  -4   0    5.00    9.90
 -28  -4   0    4.70    6.90
 -28  -4   0   30.20   26.00
  28  -4   0    6.20   10.20
 -28   4   0   23.20   18.60
 -29  -4   0   27.50   22.40
 -29   4   0   21.00   20.00
 -29  -4   0   -1.40    5.10
  29  -4   0    3.30    9.70
 -30   4   0   15.00   16.00
 -30  -4   0    3.60    7.10
 -30  -4   0    7.70   18.80
  30  -4   0   12.00   14.40
 -31  -4   0    2.50    6.80
  31  -4   0   -2.70    8.90
 -31   4   0   23.60   17.90
 -32   4   0   21.00   18.00
 -32  -4   0   10.60   11.60
  32  -4   0   -2.30    9.30
 -33   4   0   -3.60    8.00
  33  -4   0   -1.70   10.20
 -33  -4   0    7.30   10.60
 -34   4   0    6.90   12.80
  34  -4   0    7.00   16.20
 -34  -4   0    4.10    9.40
  35  -4   0   -0.70   11.50
 -35   4   0   31.30   25.00
 -35  -4   0    7.30   12.00
  36  -4   0   56.99   31.40
 -36  -4   0   61.89   23.40
   0  -5   0   -2.80    3.90
   1  -5   0  190.48   33.30
  -1  -5   0  192.08   32.40
   1  -5   0  138.19   30.70
   2  -5   0    1.80    6.00
   2  -5   0   -5.40    2.20
  -2  -5   0    1.60    5.90
  -3  -5   0 1114.19  113.09
   3  -5   0 1133.69  118.09
   3  -5   0 1212.98  117.89
   4  -5   0    3.40    8.90
   4  -5   0   -3.90    4.40
  -4  -5   0   -4.40    3.20
   5  -5   0   45.50   16.10
   5  -5   0   -9.30    2.40
  -5   5   0    2.70    8.30
   6  -5   0   -5.10    4.00
  -6   5   0   -2.60    4.00
   6  -5   0    3.60    7.90
  -7   5   0  101.69   27.50
   7  -5   0  145.29   34.30
   7  -5   0  175.98   34.20
  -8   5   0   -8.20    3.70
  -8   5   0    6.60    8.70
   8  -5   0   -5.70    3.70
   8  -5   0    8.10    7.50
  -8  -5   0    0.90    6.30
  -9  -5   0  848.02   89.69
   9  -5   0  640.44   77.59
  -9   5   0  688.63   82.29
  -9   5   0  645.14   78.69
   9  -5   0  788.42   85.99
  10  -5   0    1.60    6.60
  10  -5   0    5.40    9.90
 -10   5   0    7.10   10.40
 -10   5   0    6.30    9.10
 -10  -5   0    2.80    6.90
 -11   5   0 1384.26  148.69
 -11   5   0 1450.45  145.99
  11  -5   0 1502.95  144.89
 -11  -5   0 1338.27  151.88
 -12  -5   0   -3.70    3.50
 -12   5   0   12.10   11.00
 -12   5   0    1.30    7.20
  12  -5   0   -4.70    2.70
  13  -5   0   17.80   13.50
 -13   5   0   20.60   15.30
 -13  -5   0    8.40   12.50
 -13   5   0   -1.80    6.80
  13  -5   0    0.70    5.20
  14  -5   0    2.40    8.70
  14  -5   0    8.80    8.00
 -14   5   0   -3.70    5.80
 -14  -5   0    3.10    8.30
 -14   5   0    0.90    5.00
  15  -5   0    7.20    9.20
 -15   5   0   12.00   12.70
  15  -5   0   12.90   11.60
 -15  -5   0   25.40   16.90
  15  -5   0    8.80   12.00
  16  -5   0    4.30    7.60
  16  -5   0   -0.90    4.80
 -16   5   0    0.50    7.50
 -16  -5   0    2.90    7.40
  16  -5   0   -5.00    4.00
  17  -5   0   10.10    8.80
 -17  -5   0   -1.70    5.30
  17  -5   0    4.40    7.10
  17  -5   0   15.70   12.60
 -18  -5   0    0.80    2.50
  18  -5   0   -2.10    4.20
  18  -5   0   11.90   10.10
 -18  -5   0   -3.90    4.90
  18  -5   0   -1.70    3.70
 -18   5   0   -2.80    5.00
  19  -5   0  948.01  107.89
  19  -5   0  895.81   95.19
 -19   5   0  795.92  118.19
 -19  -5   0  937.51  135.59
  19  -5   0  814.22   96.99
  20  -5   0    8.60    7.70
  20  -5   0    7.80   11.10
 -20   5   0   20.50   15.30
  20  -5   0   17.70   10.90
 -20  -5   0   21.90   17.80
 -20  -5   0   -0.60    2.90
 -21   5   0  872.01  115.99
 -21  -5   0  689.33  119.69
  21  -5   0  637.94   72.09
  21  -5   0  566.64   81.79
 -21  -5   0  643.24   63.19
  21  -5   0  783.42  108.39
 -22  -5   0   -1.10    2.90
  22  -5   0    6.00   11.30
  22  -5   0    6.00    5.60
 -22   5   0   -2.80    6.70
 -22  -5   0   11.00   17.80
  22  -5   0   -0.50    4.30
 -23   5   0  111.79   39.90
 -23  -5   0  167.88   26.00
 -23  -5   0  302.27   72.89
  23  -5   0  200.38   51.39
 -24   5   0    5.10   15.60
 -24  -5   0   16.90   30.00
 -24  -5   0    5.60    4.90
 -25  -5   0   21.30   10.20
  25  -5   0   -2.50    8.80
 -25  -5   0   19.00   18.10
 -25   5   0   -5.80   14.70
 -26  -5   0    2.30    4.60
 -26   5   0   34.80   20.90
 -26  -5   0   -1.60   10.70
  26  -5   0   -4.60    6.10
  27  -5   0   13.70   13.70
 -27  -5   0   19.20   23.50
 -27   5   0   13.70   14.30
 -27  -5   0   24.90   12.20
 -28  -5   0    8.90   16.30
 -28  -5   0    9.90    8.90
 -28   5   0    0.40    8.20
  28  -5   0    1.80   10.30
 -29   5   0    2.90   11.40
  29  -5   0   11.90   14.20
 -29  -5   0    7.20    8.90
 -30   5   0   -4.10    6.70
  30  -5   0   18.20   18.70
 -30  -5   0   -2.30    5.90
 -31   5   0   19.40   19.40
  31  -5   0    6.60   12.00
 -31  -5   0    0.40    7.50
  32  -5   0    4.30   12.90
 -32  -5   0    6.00    9.20
 -32   5   0    1.50    9.70
 -33   5   0   -6.00    8.50
  33  -5   0   19.80   17.50
 -33  -5   0    7.90   11.20
 -34   5   0   -3.30   10.60
  34  -5   0   14.10   17.00
 -34  -5   0   -1.60    7.90
 -35   5   0  113.69   46.70
 -35  -5   0   40.20   17.70
  35  -5   0   79.09   36.10
 -36   5   0   -2.00   13.10
  36  -5   0    2.60   13.60
 -36  -5   0   10.40   16.40
   0  -6   0  202.48   40.30
   0  -6   0  271.07   43.00
   1  -6   0   -5.00    4.00
  -1  -6   0    1.10    6.80
   1  -6   0    8.10    9.20
   2  -6   0  146.59   36.80
  -2  -6   0  148.29   29.30
   2  -6   0   94.49   26.70
   3  -6   0   -1.20    6.50
  -3  -6   0    4.90    6.10
   3  -6   0    2.90    8.00
   4  -6   0  500.05   66.99
   4  -6   0  372.56   62.49
  -4  -6   0  420.96   57.39
  -5  -6   0   -1.30    4.40
   5  -6   0    9.00   11.90
   5  -6   0   18.70   11.40
  -6   6   0  250.67   47.20
   6  -6   0  154.38   36.50
  -6  -6   0  182.48   31.90
   6  -6   0  158.58   34.60
  -7   6   0   -6.20    4.60
   7  -6   0   -9.60    2.80
   7  -6   0   -1.60    7.40
  -7  -6   0   -1.20    4.20
   8  -6   0   59.69   22.70
  -8   6   0   98.69   29.50
   8  -6   0   63.39   22.20
  -9  -6   0   11.10   11.70
  -9   6   0    0.10    7.40
   9  -6   0   13.70   10.90
 -10  -6   0  213.68   51.49
  10  -6   0  240.38   53.09
 -10   6   0  305.87   58.89
  10  -6   0  372.36   57.69
  11  -6   0   -0.70    6.00
  11  -6   0   -1.00    4.50
 -11  -6   0    6.60    9.40
 -11   6   0    6.40   10.20
  12  -6   0  127.69   31.50
 -12  -6   0  153.58   40.20
 -12   6   0   96.09   31.30
  12  -6   0  121.19   35.90
  13  -6   0    2.20    6.60
  13  -6   0    8.30    9.10
 -13  -6   0    8.30   10.50
  14  -6   0   -3.50    5.50
 -14   6   0    3.30    8.80
 -14  -6   0   17.40    7.50
  14  -6   0    4.50    8.20
 -14  -6   0    7.20   10.70
  15  -6   0   -2.20    5.00
 -15  -6   0   -2.10    4.10
 -15  -6   0    1.20    3.60
  15  -6   0   -5.60    4.80
 -15   6   0    3.20    8.60
  15  -6   0    4.90    7.80
  16  -6   0  195.48   47.10
 -16   6   0  172.28   44.70
  16  -6   0  195.48   45.90
 -16  -6   0  179.38   48.10
  16  -6   0  161.98   37.90
 -16  -6   0  204.68   28.90
 -17  -6   0    2.70    3.30
 -17  -6   0    6.30   11.60
  17  -6   0   -7.30    4.00
  17  -6   0    8.60    9.30
 -17   6   0   -6.90    7.70
  17  -6   0   16.20   13.30
  18  -6   0  360.56   67.89
 -18  -6   0  263.37   63.89
 -18   6   0  425.06   75.49
  18  -6   0  346.67   59.59
  18  -6   0  289.67   60.49
 -18  -6   0  367.36   38.90
  19  -6   0    9.10    9.50
 -19   6   0    1.30    9.00
 -19  -6   0    8.30    5.20
  19  -6   0   24.20   15.00
 -19  -6   0   27.30   20.90
  19  -6   0   -3.20    5.70
  20  -6   0    0.30    6.20
  20  -6   0   -3.30    5.50
  20  -6   0   13.00   11.80
 -20  -6   0   12.50   15.00
 -20  -6   0    2.50    3.80
 -20   6   0   -3.60    8.90
 -21  -6   0    2.80    4.40
  21  -6   0    8.30    9.30
 -21  -6   0   -3.20    7.80
 -21   6   0   11.00   15.50
  21  -6   0    7.70   16.80
  22  -6   0    7.70   10.50
  22  -6   0   -3.80    5.20
 -22   6   0   42.20   25.70
  22  -6   0    3.00    7.70
 -22  -6   0    0.90    4.60
 -23  -6   0   -5.90   10.20
 -23   6   0    8.70   10.20
 -23  -6   0    5.00    5.00
  23  -6   0   -2.50    4.60
  23  -6   0    3.50    8.00
  24  -6   0  678.53  103.69
  24  -6   0  512.85   60.29
  24  -6   0  557.04   63.09
 -24   6   0  481.95   90.59
 -24  -6   0  756.72  129.49
 -24  -6   0  517.45   56.79
 -25  -6   0    9.60   15.10
  25  -6   0    1.30    9.50
 -25  -6   0   -0.60    3.70
 -25   6   0   -5.90    5.30
 -26  -6   0  245.08   75.09
  26  -6   0  194.88   54.59
 -26  -6   0  207.08   34.90
 -26   6   0  286.47   68.69
 -27   6   0   25.60   19.90
  27  -6   0   27.40   21.00
 -27  -6   0   -5.60   13.10
 -27  -6   0    3.30    5.80
 -28   6   0  115.39   42.00
  28  -6   0   98.29   36.60
 -28  -6   0   62.89   19.40
 -29   6   0   38.30   28.70
  29  -6   0   -3.70    7.60
  30  -6   0   58.29   29.80
 -30  -6   0   38.50   17.00
 -30   6   0   16.00   21.40
 -31   6   0    8.60   15.20
  31  -6   0    4.40   10.40
 -31  -6   0   -2.30    6.90
  32  -6   0   18.20   17.70
 -32   6   0   -1.00   12.20
 -32  -6   0   31.80   17.90
 -33  -6   0   14.50   12.00
  33  -6   0   15.40   19.30
 -33   6   0    7.60   16.10
 -34  -6   0   -2.20    7.80
 -34   6   0   37.50   28.80
  34  -6   0   -2.20   11.90
 -35  -6   0   -4.10    8.40
  35  -6   0   12.10   20.70
 -35   6   0   11.20   14.60
   0  -7   0    4.70    6.50
   0  -7   0   -3.10    3.00
   1  -7   0   70.79   25.20
  -1  -7   0  140.89   31.60
   1  -7   0  149.59   33.20
   2  -7   0   -0.70    5.70
  -2  -7   0   -3.40    5.00
   2  -7   0    2.50    7.30
  -3  -7   0    6.60    8.00
   3  -7   0    6.90   10.20
   3  -7   0   -4.00    2.60
  -4  -7   0   -6.80    5.60
   4  -7   0    1.30    6.50
   4  -7   0    2.40    7.70
  -5  -7   0 2563.54  239.08
   5  -7   0 2423.66  246.18
   5  -7   0 2511.85  243.68
  -6  -7   0    5.20    7.20
   6  -7   0   -7.40    4.80
   6  -7   0   -5.40    4.80
   7  -7   0  134.09   34.30
   7  -7   0  113.59   33.30
  -7  -7   0   51.09   17.90
   8  -7   0   -8.50    4.90
   8  -7   0    7.00    9.80
  -8   7   0   -4.40    5.20
  -8  -7   0   -2.70    3.00
   9  -7   0  338.27   60.89
  -9  -7   0  393.06   70.49
  -9  -7   0  391.76   53.99
   9  -7   0  375.86   68.69
  10  -7   0    7.40    9.40
 -10  -7   0   -3.90    3.60
  10  -7   0    4.80   11.00
 -10   7   0   -7.90    2.70
 -10  -7   0    4.40    9.20
  11  -7   0 1401.26  141.69
 -11  -7   0 1149.98  121.59
  11  -7   0 1367.86  135.09
 -11  -7   0 1137.69  139.49
 -11   7   0 1185.28  137.09
  12  -7   0    8.30   10.80
 -12  -7   0    2.20    8.40
  12  -7   0   13.40   13.90
 -12  -7   0    3.40    4.80
 -12   7   0   -5.20    3.10
  13  -7   0    8.60   10.80
 -13  -7   0    5.40    5.50
 -13  -7   0   -1.60    5.20
 -13   7   0   -0.30    4.80
 -14  -7   0   -0.40    4.20
 -14  -7   0    1.20    8.00
  14  -7   0   26.70   17.20
 -14   7   0    1.40    6.80
 -15  -7   0   -3.70    6.70
 -15  -7   0   10.50    7.00
 -15   7   0   32.00   21.90
  15  -7   0   -2.90    4.40
 -16  -7   0   20.70   17.40
 -16  -7   0    0.60    4.10
  16  -7   0    0.70    7.60
 -16   7   0   -4.20    4.00
  16  -7   0   -0.10    6.70
 -17  -7   0   78.89   18.70
 -17  -7   0   68.59   30.20
 -17   7   0   99.59   34.70
  17  -7   0   50.69   24.40
  17  -7   0   37.90   24.30
 -18  -7   0   14.20   16.20
 -18  -7   0   -2.80    4.30
  18  -7   0   -4.80    6.00
  18  -7   0    5.90    8.60
 -18   7   0   -5.70    4.40
 -19  -7   0  359.36   80.39
 -19  -7   0  468.75   50.49
  19  -7   0  376.46   70.59
  19  -7   0  477.55   84.39
  19  -7   0  432.76   80.19
 -19   7   0  529.75   92.69
  20  -7   0    2.80    8.50
  20  -7   0    4.70   10.20
 -20   7   0   -3.30    6.40
  20  -7   0    6.30   11.80
 -20  -7   0    1.50    4.00
 -21  -7   0  131.49   24.80
  21  -7   0  145.29   36.40
 -21   7   0  157.18   48.60
 -21  -7   0  104.49   40.90
  21  -7   0  180.58   44.10
 -22  -7   0    7.40    7.00
  22  -7   0   13.40   14.60
  22  -7   0    5.90   13.10
 -22   7   0   -5.50    5.40
  22  -7   0    5.80    9.00
 -22  -7   0   -5.20    9.60
 -23  -7   0  157.18   28.80
  23  -7   0  252.57   60.19
 -23   7   0  215.08   57.49
  23  -7   0  228.48   49.20
  23  -7   0  156.28   39.40
 -23  -7   0  232.78   70.89
 -24   7   0    7.50   14.10
 -24  -7   0   -5.10   10.80
 -24  -7   0    3.80    5.80
  24  -7   0    3.40    6.70
  24  -7   0   19.40   16.90
 -25   7   0  201.78   57.29
  25  -7   0  224.88   58.09
 -25  -7   0  172.38   73.59
  25  -7   0  206.08   39.30
 -25  -7   0  223.48   34.70
  25  -7   0  160.18   38.70
 -26  -7   0    4.60    5.40
  26  -7   0   -2.30    7.90
  26  -7   0    8.30    7.50
 -26   7   0    1.50   11.50
  26  -7   0   11.30    9.00
 -27  -7   0   69.79   20.10
 -27   7   0  112.09   42.90
  27  -7   0  124.79   42.40
 -28   7   0   -5.70    6.80
 -28  -7   0   -3.10    4.30
  28  -7   0    3.70   13.50
  29  -7   0   -6.40    9.10
 -29  -7   0   23.50   13.60
 -29   7   0   23.80   22.30
 -30  -7   0    6.20    8.80
  30  -7   0   -1.20   10.20
 -31   7   0  121.09   47.40
 -31  -7   0  130.99   33.20
  31  -7   0  135.29   45.00
  32  -7   0    1.80   11.50
 -32  -7   0   16.80   13.00
 -32   7   0   -2.50    9.20
  33  -7   0   19.40   19.60
 -33   7   0    0.30   12.40
 -33  -7   0    4.70   12.00
 -34   7   0   17.60   21.70
 -34  -7   0    2.60   10.20
  34  -7   0  -10.40   10.50
  35  -7   0   21.80   19.20
 -35   7   0   13.30   23.50
   0  -8   0   55.39   21.30
   0  -8   0   67.09   24.40
  -1  -8   0   -1.70    5.40
  -1  -8   0   -2.50    3.10
   1  -8   0    3.30    8.90
   1  -8   0   -3.80    2.50
   2  -8   0   -5.60    3.00
  -2  -8   0    3.70    8.80
   2  -8   0    0.30    8.00
  -3  -8   0    0.60    4.60
   3  -8   0   -3.30    3.80
   3  -8   0   17.10   11.80
  -4  -8   0 1299.07  138.79
   4  -8   0 1633.04  156.58
   4  -8   0 1212.38  143.29
   5  -8   0   -9.90    4.00
  -5  -8   0   -5.20    3.60
  -6  -8   0  277.37   49.00
   6  -8   0  313.77   61.99
   6  -8   0  374.26   62.59
  -7  -8   0   -4.10    5.10
   7  -8   0    1.50    8.80
   7  -8   0   -4.30    4.00
   8  -8   0  742.13  102.49
  -8  -8   0  683.93   82.79
   8  -8   0 1065.79  126.29
   9  -8   0   27.40   15.40
  -9  -8   0    5.60    7.20
   9  -8   0   10.30   12.00
  10  -8   0   15.00   15.60
  10  -8   0    1.80    7.10
 -10  -8   0    0.80    5.40
 -10   8   0   10.00   13.10
 -10  -8   0   15.00   14.30
 -11   8   0   -2.90    6.50
 -11  -8   0   -2.40    4.60
  11  -8   0   -3.80    8.10
 -11  -8   0   -4.20    4.10
  11  -8   0    2.80    9.20
 -12   8   0   58.69   28.00
  12  -8   0   27.50   17.10
 -12  -8   0   51.79   17.80
  12  -8   0   18.40   15.60
 -12  -8   0   18.70   17.50
 -13   8   0   -5.20    3.60
 -13  -8   0    4.40    6.20
 -13  -8   0   -3.00    5.20
  13  -8   0    9.50   10.80
  13  -8   0   -1.30    5.30
 -14  -8   0   -3.00    3.20
 -14   8   0   -2.50    3.60
  14  -8   0    2.90    9.20
 -14  -8   0    4.30    9.10
  14  -8   0    1.30    8.40
 -15  -8   0    5.10   10.40
  15  -8   0    5.90    8.40
 -15   8   0   -2.40    5.80
 -15  -8   0    9.90    7.60
  15  -8   0    7.90    9.80
 -16  -8   0   62.59   19.00
 -16  -8   0   42.50   23.70
 -16   8   0   71.49   31.50
  16  -8   0   79.09   32.90
  16  -8   0   44.30   20.90
 -17  -8   0    4.80    6.50
  17  -8   0   14.70   13.20
 -17   8   0   -8.30    4.00
 -17  -8   0    3.50   13.60
  17  -8   0    3.40   10.70
  18  -8   0  475.35   81.69
  18  -8   0  571.94   96.59
 -18   8   0  651.43  102.59
  18  -8   0  510.15   89.99
 -18  -8   0  480.15   58.09
 -19  -8   0   -1.20    4.50
  19  -8   0    2.70    8.10
  19  -8   0   19.90   14.20
  19  -8   0   -3.00    8.00
 -19  -8   0   11.30   17.60
 -19   8   0    0.90   10.80
  20  -8   0  116.79   40.60
  20  -8   0  150.78   44.00
 -20  -8   0   70.79   20.00
 -20   8   0  133.19   45.40
  20  -8   0  127.59   35.80
 -20  -8   0   44.60   27.50
 -21  -8   0   16.40   18.10
  21  -8   0   15.60   14.90
  21  -8   0   -7.30    5.70
  21  -8   0    2.10   10.10
 -21  -8   0    7.50    7.40
 -21   8   0   23.60   17.10
 -22  -8   0    3.10   12.90
  22  -8   0    6.00   12.00
 -22   8   0   -2.20    8.60
  22  -8   0    9.10   11.00
  22  -8   0    4.50    8.80
 -22  -8   0   -0.40    5.10
  23  -8   0    0.40    7.50
 -23   8   0   36.10   24.90
  23  -8   0   12.70   13.40
 -23  -8   0   -2.40    3.50
  23  -8   0   -2.50    7.80
  24  -8   0  136.29   45.00
 -24   8   0   93.89   40.80
 -24  -8   0  131.59   27.10
  24  -8   0   70.09   30.90
 -25  -8   0   -0.20    5.10
  25  -8   0    4.60    9.10
  25  -8   0   24.60   22.20
  25  -8   0    0.40    6.50
 -25   8   0    2.00   11.20
  26  -8   0    2.10    7.00
 -26   8   0    6.30   12.80
  26  -8   0   10.40   15.40
 -26  -8   0   17.00   10.20
  26  -8   0    0.30    8.40
  27  -8   0   -2.30    7.10
 -27   8   0   -2.60    9.00
  27  -8   0   -0.10    7.50
 -27  -8   0    6.50    7.40
  27  -8   0    0.80    6.10
  28  -8   0   22.70   17.40
  28  -8   0   -0.30    4.70
 -28  -8   0   10.70   10.20
  28  -8   0    2.80    6.00
 -29  -8   0   -0.50    5.60
  29  -8   0    9.70   14.00
 -29   8   0   -2.70   10.90
 -30   8   0    2.50   11.90
  30  -8   0   19.90   21.70
 -30  -8   0   41.50   16.90
 -31  -8   0    7.20    9.20
 -31   8   0   -2.40    9.80
  31  -8   0   -2.70   10.80
 -32   8   0   -1.00   11.20
 -32  -8   0   24.90   16.20
  32  -8   0   18.60   17.50
 -33  -8   0   -1.50    8.30
 -33   8   0   20.60   22.10
  33  -8   0   -0.20   14.60
  34  -8   0   -0.40   12.80
 -34  -8   0    5.70   12.50
 -34   8   0   14.20   19.60
   0  -9   0   -5.00    2.90
   0  -9   0   -3.70    3.00
  -1  -9   0   10.20   11.40
  -1  -9   0   19.10   15.00
   1  -9   0    6.40    9.40
   1  -9   0    7.10   12.40
  -2  -9   0   -0.30    4.40
  -2  -9   0   26.50   16.30
   2  -9   0   -5.10    5.60
   2  -9   0   -6.80    4.70
  -3  -9   0  443.16   68.29
   3  -9   0  436.46   70.49
   3  -9   0  319.47   64.89
   4  -9   0   -4.70    4.90
  -4  -9   0    9.40   11.40
   4  -9   0    6.70    9.90
  -5  -9   0   18.10   13.30
   5  -9   0   71.89   28.20
   5  -9   0   34.20   19.10
  -6  -9   0    5.90    7.70
   6  -9   0   37.10   19.50
   6  -9   0   16.10   13.00
   7  -9   0  114.29   34.60
  -7  -9   0  134.59   33.20
   7  -9   0  107.79   34.50
   8  -9   0    4.80    7.60
  -8  -9   0   -4.70    3.30
   8  -9   0    3.70    7.80
  -9  -9   0   40.60   17.20
   9  -9   0   38.30   20.70
   9  -9   0   57.19   26.10
  10  -9   0   -2.70    4.30
 -10  -9   0    4.90    8.80
 -10  -9   0   -0.20    5.90
  10  -9   0    3.20    7.60
  11  -9   0   63.19   30.40
 -11  -9   0  101.49   28.20
  11  -9   0   63.39   26.30
 -11  -9   0   53.19   25.70
 -12  -9   0   -0.30    6.60
  12  -9   0    4.20    8.20
  12  -9   0   10.30    9.70
 -12  -9   0    4.00    8.50
 -13  -9   0  310.57   70.79
 -13  -9   0  458.95   63.89
  13  -9   0  350.76   66.79
  13  -9   0  357.76   76.19
 -14  -9   0    1.10    4.70
 -14   9   0   25.90   20.20
  14  -9   0   -8.00    4.20
  14  -9   0   -0.60    8.30
 -15  -9   0   71.69   21.70
 -15   9   0   55.19   28.00
 -15  -9   0   15.10   16.80
  15  -9   0   50.29   24.40
  15  -9   0   69.69   31.80
 -16  -9   0   -3.00    2.80
  16  -9   0    8.80   11.20
  16  -9   0    9.00   12.50
 -16   9   0   -4.90    6.60
 -16  -9   0   -2.70    5.50
  17  -9   0  146.19   46.50
  17  -9   0   70.99   30.80
 -17   9   0   88.79   35.80
 -17  -9   0   89.19   24.70
 -17  -9   0   81.99   35.30
 -18  -9   0   32.40   23.10
 -18   9   0   16.30   19.10
  18  -9   0   13.00   12.90
  18  -9   0   -3.40    7.70
 -18  -9   0    3.00    6.00
  19  -9   0  329.97   73.79
  19  -9   0  342.97   74.69
 -19   9   0  243.68   66.49
 -19  -9   0  313.27   50.99
  19  -9   0  379.56   71.39
 -20  -9   0   12.20   17.00
 -20   9   0   16.10   16.10
  20  -9   0    3.00   11.10
  20  -9   0   11.80   13.50
 -20  -9   0    5.40    6.10
  20  -9   0   -0.70   10.00
  21  -9   0  309.57   70.99
  21  -9   0  315.37   72.89
 -21   9   0  432.66   90.79
  21  -9   0  368.16   69.89
 -21  -9   0  350.56   55.69
 -22   9   0   -0.40    7.80
  22  -9   0    7.70   13.20
  22  -9   0    6.90   13.80
  22  -9   0   -3.20    5.80
 -22  -9   0    2.80    5.50
  23  -9   0  268.17   66.79
  23  -9   0  134.59   47.80
 -23   9   0  182.48   59.39
 -23  -9   0  227.98   40.60
  23  -9   0  177.98   47.80
  24  -9   0   -5.10    5.50
  24  -9   0    6.90   12.70
 -24  -9   0   -3.60    3.60
  24  -9   0   17.90   18.70
 -24   9   0   -5.10    7.80
 -25  -9   0   20.70   11.60
 -25   9   0   -2.70    6.60
  25  -9   0   10.50   14.20
  25  -9   0   14.10   13.80
  25  -9   0   23.80   19.40
 -26   9   0    9.50   14.60
  26  -9   0   10.60   15.50
  26  -9   0   -2.40   10.10
 -26  -9   0    4.60    7.20
  26  -9   0   14.50   13.80
  27  -9   0   -0.50   10.00
 -27   9   0    3.60   14.00
  27  -9   0   16.10   16.60
 -27  -9   0   20.40   13.00
  28  -9   0   -0.30    7.30
 -28  -9   0   -1.20    5.10
  28  -9   0   22.80   18.30
  28  -9   0   26.80   21.00
 -28   9   0   20.20   22.50
  29  -9   0    5.20    8.80
 -29  -9   0   29.00   15.30
 -29   9   0   11.60   20.40
  29  -9   0   15.50   10.90
  29  -9   0   16.60   23.10
  30  -9   0    1.10   12.20
 -30   9   0    6.80   16.80
 -30  -9   0    0.20    6.40
 -31  -9   0   24.10   16.20
  31  -9   0   -2.00   12.50
  32  -9   0    7.10   15.70
 -32  -9   0    7.00   11.00
  33  -9   0    3.40   13.90
 -33  -9   0    7.20   11.10
   0 -10   0   65.89   26.80
   0 -10   0  134.59   36.50
  -1 -10   0   -2.00    4.50
   1 -10   0    4.90   10.20
   1 -10   0   -7.40    3.40
  -1 -10   0    2.00    7.00
   2 -10   0  139.49   40.60
  -2 -10   0  221.18   48.30
   2 -10   0  261.77   56.09
  -2 -10   0  222.38   51.19
   3 -10   0   -3.80    3.80
  -3 -10   0    1.80    7.10
  -3 -10   0   -9.20    3.00
   3 -10   0    6.80   12.40
  -4 -10   0  230.68   51.09
   4 -10   0  217.28   51.79
   4 -10   0  317.37   65.69
  -5 -10   0    5.40    8.30
   5 -10   0   -4.90    4.50
   5 -10   0    6.30    8.60
   6 -10   0  494.45   81.99
  -6 -10   0  451.25   74.49
   6 -10   0  346.57   74.69
  -7 -10   0    0.00    6.70
   7 -10   0    5.80   11.30
   7 -10   0    0.00    8.10
  -8 -10   0  648.74  112.69
   8 -10   0  715.23  107.29
   8 -10   0  583.84   95.99
   9 -10   0   15.00   13.60
   9 -10   0   -2.80    3.10
  10 -10   0   14.00   15.30
 -10 -10   0    5.80    7.60
  10 -10   0   -5.50    6.20
  11 -10   0    9.80   11.70
  11 -10   0    5.60   11.30
 -11 -10   0    0.40    5.50
 -11 -10   0   13.90   15.70
  12 -10   0  103.19   38.80
 -12 -10   0   49.20   21.90
 -12 -10   0  118.59   41.80
  12 -10   0  136.89   39.30
 -13 -10   0   12.00   12.00
 -13 -10   0   -2.70    5.60
  13 -10   0    9.30   12.80
  13 -10   0   17.00   15.40
 -14 -10   0   93.19   27.80
  14 -10   0   92.59   33.70
 -14 -10   0   85.09   36.50
 -15 -10   0    0.00    8.40
 -15 -10   0    3.80    7.10
  15 -10   0   -2.80    6.50
  15 -10   0   -2.60   11.70
  16 -10   0    9.10   16.80
 -16 -10   0    5.30    6.60
 -16 -10   0    0.00    9.90
  16 -10   0    5.50   13.40
  17 -10   0   -2.60    5.60
 -17 -10   0   -1.60    6.30
 -17 -10   0   14.20   11.00
  17 -10   0    9.30   14.70
  18 -10   0  858.91  142.79
 -18 -10   0  998.30  105.29
  18 -10   0  882.31  130.99
  19 -10   0   13.70   18.10
 -19 -10   0   -2.10    5.60
  19 -10   0    2.90   14.20
  20 -10   0   25.10   22.00
  20 -10   0   11.80   14.40
  20 -10   0   -2.60    9.30
 -20 -10   0   -1.00    5.80
  21 -10   0   -0.20    7.80
 -21 -10   0   -0.40    5.70
 -21  10   0    3.00    9.20
  21 -10   0   -6.80    5.90
  21 -10   0   -2.20   13.50
  22 -10   0   39.50   23.60
  22 -10   0   57.79   25.90
 -22  10   0   50.49   29.10
 -22 -10   0   73.49   22.90
  23 -10   0    2.90    8.50
  23 -10   0   -1.00    8.90
  23 -10   0    3.00   13.60
 -23 -10   0    0.20    5.70
  24 -10   0   58.49   29.80
  24 -10   0  113.59   45.10
 -24 -10   0   82.49   26.30
  24 -10   0   81.49   34.30
 -25 -10   0    8.20    9.70
  25 -10   0   14.10   17.30
  25 -10   0    7.30   12.80
  25 -10   0   -2.30    7.00
 -26 -10   0   16.50   12.30
  26 -10   0   -4.80    9.80
  26 -10   0   -4.80    6.30
  26 -10   0   18.20   19.50
  27 -10   0   -2.40    7.30
  27 -10   0   28.30   21.90
 -27 -10   0    1.80    7.50
  27 -10   0    1.90   11.20
 -28 -10   0   15.50   13.10
  28 -10   0    2.60    9.90
  28 -10   0   51.79   32.90
  28 -10   0    8.10   15.90
  29 -10   0   -2.10   10.00
 -29 -10   0    5.40   10.30
  29 -10   0   11.00   14.00
  30 -10   0   12.70   17.60
 -30 -10   0   -2.70    7.30
  30 -10   0    4.20    9.30
  31 -10   0    3.10   13.30
 -31 -10   0   16.10   14.00
  32 -10   0   38.00   30.50
 -32 -10   0   17.20   17.30
   0 -11   0   -0.40    6.00
   0 -11   0    2.90    9.00
   1 -11   0  323.37   61.59
  -1 -11   0  294.87   63.19
   1 -11   0  245.98   57.89
  -1 -11   0  240.18   53.09
  -2 -11   0   -1.60    4.70
   2 -11   0   17.00   14.30
  -2 -11   0   -3.60    5.00
   2 -11   0    5.80    8.00
  -3 -11   0  413.66   70.69
  -3 -11   0  425.56   76.59
   3 -11   0  305.17   65.19
   3 -11   0  572.64   91.19
  -4 -11   0  -11.10    3.70
   4 -11   0    5.20   10.90
  -4 -11   0   12.30   12.70
   4 -11   0    3.10    8.40
  -5 -11   0  289.57   60.59
  -5 -11   0  321.97   62.59
   5 -11   0  336.17   68.99
   6 -11   0   -2.80    3.90
  -6 -11   0    2.20    9.20
   6 -11   0   13.20   15.30
   7 -11   0   32.30   21.60
  -7 -11   0   31.00   19.20
   7 -11   0   62.29   29.10
   8 -11   0    5.10   10.60
  -8 -11   0    6.80   11.90
   8 -11   0   -3.80    5.20
   9 -11   0  246.38   60.99
  -9 -11   0  129.39   39.00
   9 -11   0  245.28   57.39
 -10 -11   0    0.90    8.30
  10 -11   0   -0.20    8.90
  10 -11   0    2.40    8.20
 -11 -11   0   39.70   25.90
  11 -11   0   26.00   19.50
 -11 -11   0   37.70   19.30
  12 -11   0   12.80   16.90
 -12 -11   0   -2.00    7.80
 -12 -11   0   18.80   11.30
  12 -11   0   -6.20    5.00
  13 -11   0   47.30   27.80
 -13 -11   0   55.09   27.70
 -13 -11   0   14.20   15.00
  13 -11   0    5.20   12.40
  14 -11   0   -2.60    6.30
 -14 -11   0    3.40    8.00
 -14 -11   0   -6.40   11.10
  14 -11   0   -0.30    9.20
  15 -11   0   47.70   29.80
  15 -11   0   28.30   21.10
 -15 -11   0   29.00   16.60
 -16 -11   0   -0.10    7.50
  16 -11   0   -1.00    8.80
  16 -11   0    0.80   14.10
  17 -11   0  101.29   42.40
 -17 -11   0  152.48   37.90
  17 -11   0  106.69   38.30
  18 -11   0   -0.80    9.20
  18 -11   0    7.70   11.90
 -18 -11   0    8.30    8.80
  19 -11   0   34.70   28.70
  19 -11   0    7.00   11.90
 -19 -11   0   52.29   21.10
  20 -11   0   18.10   19.20
 -20 -11   0   -3.40    4.90
  20 -11   0    7.70   15.20
  21 -11   0   68.09   34.90
  21 -11   0  127.99   51.19
  21 -11   0  121.79   42.70
 -21 -11   0  104.89   34.70
 -22 -11   0    5.10   18.60
  22 -11   0   16.90   19.50
  22 -11   0   -1.50    7.20
  22 -11   0   -3.50    9.40
  23 -11   0   18.40   15.90
  23 -11   0   -4.60   11.60
 -23 -11   0   66.99   36.70
  23 -11   0   38.50   25.00
 -24 -11   0   27.50   23.90
  24 -11   0   29.90   24.90
  24 -11   0    2.70    9.80
  24 -11   0    3.90   14.40
  25 -11   0  202.68   55.19
  25 -11   0  122.09   48.20
  25 -11   0  171.08   57.99
  26 -11   0   -3.10   12.80
  26 -11   0    9.00   16.40
  26 -11   0    7.30   12.10
 -27 -11   0   48.80   35.10
  27 -11   0   12.80   17.40
  27 -11   0   13.30   18.60
  28 -11   0   20.60   22.00
 -28 -11   0   -1.80   12.80
  28 -11   0    5.30   16.00
  28 -11   0   14.60   15.20
  29 -11   0   -1.50   14.70
 -29 -11   0   13.00   18.20
  29 -11   0   17.50   17.80
  29 -11   0    5.80   13.20
 -30 -11   0   -0.20    9.50
  30 -11   0   -3.00    8.00
  30 -11   0   32.20   25.70
  31 -11   0    3.40   16.70
 -31 -11   0   -2.80    9.70
  31 -11   0    1.50   10.00
   0 -12   0  150.38   40.90
   0 -12   0  121.89   38.20
   1 -12   0    7.60   12.60
   1 -12   0    3.50    8.60
  -1 -12   0    3.40    7.70
  -1 -12   0   -4.20    5.20
   2 -12   0   -0.70    4.50
  -2 -12   0   -6.30    3.30
   2 -12   0   26.80   20.10
  -2 -12   0    7.80   13.40
   3 -12   0   -5.00    4.20
  -3 -12   0    9.30   12.60
   3 -12   0   28.30   18.50
   4 -12   0   38.60   26.60
  -4 -12   0   11.60   12.30
  -4 -12   0    2.30    8.80
   4 -12   0    6.30   10.30
   5 -12   0   -3.50    8.00
   5 -12   0   -3.10    5.40
  -5 -12   0    7.30   11.40
  -5 -12   0   11.80   10.30
   6 -12   0  236.58   58.89
   6 -12   0  156.28   52.49
  -6 -12   0  281.97   57.39
  -6 -12   0  268.57   60.09
  -7 -12   0   -1.90    5.70
   7 -12   0   24.30   17.70
   7 -12   0    5.90   11.00
  -8 -12   0   44.40   23.20
   8 -12   0   54.19   25.90
   8 -12   0   47.60   29.20
   9 -12   0   -4.20    9.70
   9 -12   0    2.10    8.80
  -9 -12   0   -6.70    6.30
  10 -12   0  473.95   87.99
  10 -12   0  482.55   95.49
 -10 -12   0  568.84   88.89
  11 -12   0   13.10   14.30
 -11 -12   0   10.40   11.70
  11 -12   0    7.30   13.00
  12 -12   0  597.64  101.69
 -12 -12   0  483.95   81.29
  13 -12   0   24.50   19.70
  14 -12   0    2.50   10.60
 -14 -12   0    8.30   11.90
 -15 -12   0    1.80    8.40
  15 -12   0   14.30   16.40
  16 -12   0  102.59   38.20
 -16 -12   0   78.79   29.30
  17 -12   0   -4.00    6.20
 -17 -12   0   11.70   11.90
 -18 -12   0   71.29   26.80
  18 -12   0  108.09   39.20
 -19 -12   0   -1.30    5.40
  19 -12   0   20.50   21.50
 -20 -12   0   12.20   13.50
  20 -12   0   23.40   24.10
 -21 -12   0   -1.20    6.80
  21 -12   0    9.90   13.90
  21 -12   0   15.10   18.30
  22 -12   0  202.98   58.99
 -22 -12   0  186.38   46.40
  22 -12   0  174.38   57.49
  23 -12   0    6.00   14.60
  23 -12   0   -5.90    7.00
 -23 -12   0    4.10   10.50
 -24 -12   0   53.09   22.80
  24 -12   0   65.69   33.00
  24 -12   0   47.30   32.70
  25 -12   0   -4.10    8.60
 -25 -12   0   10.70   11.00
  25 -12   0    3.90   13.10
  26 -12   0   -3.40    8.30
 -26 -12   0    1.20    8.40
  26 -12   0   -8.60   10.10
  27 -12   0   29.70   27.60
 -27 -12   0    3.40    9.80
  27 -12   0   -2.60   15.70
  27 -12   0   12.00   16.50
 -28 -12   0   40.80   21.10
  28 -12   0   59.99   39.40
  28 -12   0    6.60   16.50
  28 -12   0   -0.10   12.80
  29 -12   0    3.10   12.00
 -29 -12   0    7.80   11.70
  29 -12   0    3.50   14.60
 -30 -12   0   -3.00    9.00
  30 -12   0   -5.00    9.30
  30 -12   0   22.60   25.60
   0 -13   0    6.60   12.10
   0 -13   0   19.60   19.60
   1 -13   0  170.88   51.99
   1 -13   0   76.09   31.60
  -1 -13   0  106.69   38.10
  -1 -13   0   53.89   28.10
   2 -13   0    8.80   11.90
   2 -13   0    4.50   13.10
  -2 -13   0   33.80   20.60
  -2 -13   0    2.60    9.70
   3 -13   0   45.10   34.20
  -3 -13   0   52.19   29.00
  -3 -13   0   41.80   24.30
   3 -13   0    8.90   13.30
   4 -13   0    0.40    9.90
  -4 -13   0   12.60   15.10
  -4 -13   0   18.30   15.70
  -5 -13   0   51.69   28.70
   5 -13   0   27.70   20.90
  -5 -13   0   38.40   22.10
   6 -13   0    0.10    8.20
  -6 -13   0   -0.90    8.10
  -6 -13   0   -6.50    6.40
  -7 -13   0   12.10   13.10
   7 -13   0   -2.20    5.00
  -7 -13   0   -4.30    5.60
  -8 -13   0   -2.10    4.80
   8 -13   0   -3.10    6.70
  -8 -13   0   24.80   19.60
  -9 -13   0  208.38   52.99
  -9 -13   0  140.79   42.10
   9 -13   0  155.48   47.80
  10 -13   0   -9.20    4.90
 -10 -13   0   -3.10    5.40
 -11 -13   0  118.09   37.80
  11 -13   0  128.99   44.10
  12 -13   0   16.20   18.10
 -12 -13   0   -4.50    6.10
 -13 -13   0   69.79   27.80
  13 -13   0   27.60   21.50
  14 -13   0    0.40    8.20
 -14 -13   0   33.40   20.40
  15 -13   0  237.88   63.99
 -15 -13   0  342.77   69.09
 -16 -13   0    1.70    7.10
  16 -13   0   -1.10    8.90
  17 -13   0   21.30   20.10
 -17 -13   0   -2.20    5.90
  18 -13   0   -0.90   12.20
 -18 -13   0   -2.00    6.90
  19 -13   0  190.38   55.19
 -19 -13   0   99.99   36.10
 -20 -13   0    0.20    9.40
  20 -13   0   -4.80    6.90
  21 -13   0    4.10   15.40
 -21 -13   0   37.10   20.70
 -22 -13   0   -0.50    7.90
  22 -13   0   -2.80   13.50
  22 -13   0    2.70   15.30
  23 -13   0   95.19   47.50
  23 -13   0   52.89   31.80
 -23 -13   0   34.40   21.30
  24 -13   0   20.90   22.70
 -24 -13   0   10.80   12.90
  24 -13   0   -0.10   10.30
  25 -13   0    0.00   10.00
  25 -13   0   20.20   19.10
 -25 -13   0    7.70   12.40
  26 -13   0   -2.70   14.70
 -26 -13   0   -2.70    8.90
  26 -13   0    1.50   14.70
  27 -13   0   53.49   34.50
  27 -13   0   34.50   26.10
 -27 -13   0   52.39   28.40
  28 -13   0    6.30   14.60
  28 -13   0   -5.10   12.40
 -28 -13   0    0.80   10.40
  29 -13   0   27.40   23.90
  29 -13   0   -6.70   14.30
 -29 -13   0   -2.40   10.80
   0 -14   0  566.24   99.79
  -1 -14   0   18.00   16.90
   1 -14   0   -1.30    8.30
   2 -14   0   79.49   35.10
  -2 -14   0   95.19   36.30
  -3 -14   0   16.60   18.20
   3 -14   0   17.80   19.40
  -4 -14   0   -1.10    7.00
   4 -14   0   12.40   18.10
  -5 -14   0   10.80   13.70
   5 -14   0    8.60   13.90
  -6 -14   0   15.10   13.80
   6 -14   0   18.80   17.70
   7 -14   0   10.30   14.10
  -7 -14   0    4.20    9.70
  -7 -14   0    1.10   18.00
  -8 -14   0  437.76   93.19
  -8 -14   0  211.38   58.09
   8 -14   0  354.86   76.99
   9 -14   0   16.90   17.70
  -9 -14   0   22.90   19.30
  -9 -14   0    2.80   11.80
  10 -14   0  -11.60    6.80
 -10 -14   0    4.70   10.60
 -10 -14   0   17.60   16.60
 -11 -14   0   -0.80   10.20
 -11 -14   0   -4.70    4.80
 -12 -14   0   -4.00    6.10
 -12 -14   0   14.80   18.50
  13 -14   0   11.10   16.80
 -13 -14   0   -3.80    5.70
  14 -14   0   20.40   18.00
 -14 -14   0   39.50   24.40
  15 -14   0   22.50   19.40
 -15 -14   0    4.90    9.20
  16 -14   0   48.00   26.10
 -16 -14   0    1.00    9.50
 -17 -14   0   12.10   12.90
  17 -14   0   -2.20   10.30
 -18 -14   0   13.90   14.60
  18 -14   0   22.50   24.00
  19 -14   0    7.40   16.50
 -19 -14   0   -0.10    7.40
  20 -14   0   -6.90    7.70
 -20 -14   0   28.20   20.90
 -21 -14   0    7.20   11.50
  21 -14   0   -4.00    8.70
  22 -14   0   -1.00   11.30
 -22 -14   0    0.60    9.00
 -23 -14   0    1.10    9.20
  23 -14   0    7.80   17.00
  23 -14   0    6.20   15.20
  24 -14   0   13.80   19.90
 -24 -14   0   91.29   35.30
  24 -14   0   11.90   18.50
  25 -14   0   -2.10   14.60
 -25 -14   0    2.00   11.20
  25 -14   0   -4.30   10.50
  26 -14   0    0.80   13.70
 -26 -14   0   -2.60    9.10
  26 -14   0   44.60   30.80
 -27 -14   0   -5.10    9.70
  27 -14   0   -0.90   12.40
  27 -14   0    9.60   23.70
   0 -15   0    5.80   10.30
   1 -15   0  101.49   40.30
  -1 -15   0  105.39   40.20
  -2 -15   0   18.80   16.60
   2 -15   0    4.90   13.40
  -3 -15   0   19.20   17.00
   4 -15   0   -6.20    8.70
  -4 -15   0   17.60   18.50
  -5 -15   0  149.29   49.80
   6 -15   0   12.00   17.00
  -6 -15   0   -2.60    5.70
  -7 -15   0   47.20   29.00
   7 -15   0   33.40   24.10
   8 -15   0   10.10   12.90
  -8 -15   0   -5.30    5.70
   9 -15   0  126.49   48.50
  -9 -15   0  247.48   60.39
  10 -15   0   -0.10   15.60
 -10 -15   0   -2.40    9.00
 -11 -15   0   92.29   38.00
  11 -15   0   48.80   29.90
  12 -15   0   11.50   18.60
 -12 -15   0    2.70    9.90
 -13 -15   0   23.40   19.50
  13 -15   0  130.89   49.60
 -14 -15   0   -1.30    7.60
  14 -15   0    5.70   13.20
  15 -15   0   -2.70    9.60
 -15 -15   0   -2.90    5.50
 -16 -15   0    0.70    8.20
  16 -15   0   -3.00    8.70
  17 -15   0   75.59   41.00
 -17 -15   0    9.50   14.90
 -18 -15   0   -2.40    7.10
  18 -15   0   26.10   25.10
  19 -15   0   35.50   27.70
  20 -15   0   -4.00   10.80
 -20 -15   0   -4.10    6.70
 -21 -15   0   28.50   21.20
  21 -15   0   65.79   34.80
 -22 -15   0   24.10   17.60
  22 -15   0   -8.70    9.10
  23 -15   0   12.10   19.90
  23 -15   0   78.99   43.90
 -23 -15   0   59.99   31.60
  24 -15   0   -1.90   11.60
 -24 -15   0   22.90   20.60
  24 -15   0   -2.40   14.10
  25 -15   0    7.00   22.10
  25 -15   0   -3.10   14.60
 -25 -15   0    3.40   16.30
   0 -16   0  101.79   41.20
   1 -16   0   -4.70    6.90
  -1 -16   0   -4.20    5.70
   2 -16   0   17.90   22.30
  -2 -16   0   14.10   19.80
   3 -16   0   16.70   17.30
  -3 -16   0   -7.10    8.40
   4 -16   0   33.00   24.20
  -4 -16   0   11.00   16.90
  -5 -16   0   -1.80    9.30
   5 -16   0   11.90   18.00
  -6 -16   0   -2.40    7.20
   6 -16   0    3.60   11.50
  -7 -16   0   -2.50    5.90
   7 -16   0    3.70   10.80
   8 -16   0   -9.60    7.50
   9 -16   0   28.30   24.50
  10 -16   0    0.40   10.40
  11 -16   0   24.50   25.00
 -12 -16   0  190.98   61.89
  12 -16   0  146.19   53.49
 -13 -16   0   -6.20    7.20
  13 -16   0    5.30   15.70
 -14 -16   0   99.29   42.70
  14 -16   0  128.09   47.50
 -15 -16   0    3.40   11.90
  15 -16   0    5.10   18.20
 -16 -16   0    9.80   15.30
  16 -16   0   30.50   29.80
 -17 -16   0   -4.10    9.30
  17 -16   0   -0.20   14.40
  18 -16   0   53.99   31.60
 -19 -16   0   -7.30   10.90
  19 -16   0    1.00   12.80
  20 -16   0   -4.10   11.50
  21 -16   0   -7.60   10.30
  22 -16   0   -5.10   10.00
  23 -16   0    6.70   16.80
   0 -17   0    4.90   14.70
   1 -17   0  126.49   49.60
  -1 -17   0   95.49   44.40
  -2 -17   0   15.50   19.50
   2 -17   0   12.00   16.70
  -3 -17   0   58.09   34.70
   3 -17   0  158.88   57.39
  -4 -17   0   -4.30    6.40
   4 -17   0   -3.50    7.20
  -5 -17   0   -2.80    7.50
   5 -17   0    9.50   20.70
   6 -17   0   16.90   20.30
  -6 -17   0   -4.10    6.50
  -7 -17   0   -6.30    6.70
   7 -17   0   21.70   22.60
   8 -17   0    2.40   13.80
  -8 -17   0    7.90   18.00
  -9 -17   0   -0.60    8.10
   9 -17   0   -2.40    8.70
  10 -17   0    2.70   11.70
 -10 -17   0   24.50   20.70
 -11 -17   0   24.40   21.30
  11 -17   0   40.90   34.40
 -12 -17   0    0.70   10.90
  12 -17   0   -9.40    8.30
 -13 -17   0   21.10   20.50
  13 -17   0    6.30   13.50
 -14 -17   0    6.20   12.50
  14 -17   0   16.80   23.10
 -15 -17   0  160.08   52.49
  15 -17   0  278.77   74.99
  16 -17   0   -7.10    8.30
 -16 -17   0    2.40   10.60
  17 -17   0   -3.20   11.10
 -17 -17   0    2.50   12.60
  18 -17   0   13.10   22.30
 -18 -17   0    2.30   12.10
 -19 -17   0    2.90   12.50
  19 -17   0    5.50   15.20
 -20 -17   0   -6.10    8.90
  20 -17   0   -2.90   11.90
 -21 -17   0   -2.80   10.90
  21 -17   0   -6.70   11.70
   0 -18   0  158.88   56.49
  -1 -18   0   -0.90    8.90
   1 -18   0   -4.40    7.70
  -2 -18   0    7.10   13.40
   2 -18   0    5.50   13.60
  -3 -18   0   -4.70    7.10
   3 -18   0   -2.60   10.10
   4 -18   0   29.10   23.20
  -4 -18   0   61.89   33.50
  -5 -18   0    1.00   10.20
   5 -18   0    6.80   14.90
   6 -18   0   76.19   38.80
  -6 -18   0   33.70   25.50
   7 -18   0   -4.20   11.20
  -7 -18   0   -9.20    7.70
   8 -18   0    5.40   16.40
  -8 -18   0   30.20   24.50
   9 -18   0   14.20   18.30
  -9 -18   0   12.50   16.50
  10 -18   0    4.90   16.30
 -10 -18   0   16.40   20.60
 -11 -18   0   25.40   21.00
  11 -18   0    9.50   17.60
 -12 -18   0   39.70   30.90
  12 -18   0   35.80   32.10
  13 -18   0    7.30   17.50
 -13 -18   0   -7.80    8.00
  14 -18   0   45.80   34.40
 -14 -18   0   28.00   25.80
  15 -18   0  -12.00   10.20
 -15 -18   0   -4.40    9.00
  16 -18   0    6.90   18.80
 -16 -18   0   37.50   30.10
 -17 -18   0   18.40   21.40
  17 -18   0   22.60   23.30
 -18 -18   0   88.59   39.60
  18 -18   0  104.89   45.70
   0 -19   0    7.40   20.20
   1 -19   0   34.20   27.40
  -1 -19   0   25.10   26.30
   2 -19   0   21.50   23.80
  -2 -19   0    7.70   18.00
   3 -19   0   58.39   33.20
  -3 -19   0   46.30   32.10
   4 -19   0   11.20   21.50
  -4 -19   0   -1.30    9.80
   5 -19   0   31.90   25.80
  -5 -19   0   23.20   25.50
  -6 -19   0   -6.50    7.70
   6 -19   0    6.90   19.90
   7 -19   0   -0.30    9.70
  -7 -19   0    9.50   15.70
   8 -19   0   14.70   18.60
  -8 -19   0   12.80   19.90
   9 -19   0   39.60   41.80
  -9 -19   0   50.79   35.60
  10 -19   0   -5.40   11.70
 -10 -19   0   -6.50    8.80
 -11 -19   0  150.18   54.89
 -12 -19   0   -4.20    9.80
  13 -19   0    7.10   18.10
 -13 -19   0   -4.60   11.40
  14 -19   0    7.90   20.80
 -14 -19   0   43.10   29.40
 -15 -19   0   -4.00    9.90
  15 -19   0   -6.10   10.70
  -1 -20   0   10.60   18.90
  -2 -20   0   43.90   36.10
   2 -20   0   64.39   63.49
   3 -20   0   -4.40   11.00
  -3 -20   0   -6.30   10.00
   4 -20   0   -1.00    9.40
  -4 -20   0   -2.50   10.50
  -5 -20   0   14.00   19.10
   5 -20   0   -1.10   14.40
   6 -20   0   51.29   36.50
  -6 -20   0    5.80   18.00
   7 -20   0   -9.40   10.50
  -7 -20   0    7.00   19.50
   8 -20   0    4.10   14.40
  -8 -20   0   22.00   27.00
  -9 -20   0   -1.10   12.80
   9 -20   0   -3.60   10.10
  10 -20   0   73.79   46.30
   2   0   1    0.90    2.60
   2   0   1   -0.70    2.10
   3   0  -1    2.00    3.90
  -3   0   1   -1.00    2.80
  -3   0  -1   -1.00    1.40
  -3   0  -1    3.40    4.60
   3   0   1   -2.70    2.80
  -4   0  -1   -0.40    1.50
  -4   0  -1    3.60    5.00
  -4   0   1   -2.80    3.40
   4   0   1    0.50    4.30
  -4   0   1   -1.20    2.00
  -4   0  -1   -2.20    1.60
   4   0  -1   -1.40    2.50
   5   0  -1   -1.00    3.70
  -5   0   1    1.60    3.30
   5   0  -1   -0.90    3.10
  -5   0  -1   -4.00    4.00
   5   0   1    3.80    6.10
  -5   0   1   -1.90    3.90
  -6   0   1    3.50    4.70
   6   0   1    4.50    6.40
  -6   0  -1    2.80    7.70
   6   0  -1    0.80    3.80
   6   0  -1    2.70    3.00
   6   0  -1    2.90    4.10
  -6   0   1    6.00    4.90
  -7   0   1    3.90    6.20
  -7   0  -1   -1.20    6.70
   7   0   1   -4.90    6.40
   7   0  -1   -1.80    2.30
   7   0  -1   -1.90    2.90
   7   0  -1    9.00    6.00
  -7   0   1   -2.60    3.90
  -8   0  -1    2.00    7.30
  -8   0   1    5.40    6.20
  -8   0  -1    0.20    2.30
   8   0  -1   -3.50    3.20
  -8   0   1   -3.00    4.10
  -8   0  -1    4.10    2.70
   8   0   1   -6.60    4.80
  -9   0  -1   -0.20    2.10
   9   0  -1    8.20    6.00
  -9   0  -1    3.40    8.10
  -9   0   1    2.00    5.40
  -9   0   1    2.70    5.40
   9   0   1   -8.40    5.20
  10   0  -1   -5.60    3.50
  10   0   1    1.90    8.30
 -10   0   1    0.80    4.10
 -10   0   1    3.00    4.80
 -10   0  -1    0.90    7.10
 -10   0  -1   -1.30    2.60
 -10   0  -1   -2.00    2.30
 -11   0  -1    2.70    3.40
  11   0  -1    6.70    6.40
  11   0   1   10.80   11.30
 -11   0   1    9.50    7.50
 -11   0  -1    1.80    2.90
 -11   0   1   -2.70    3.90
 -11   0  -1   -4.30    5.60
 -12   0   1   -0.70    4.40
 -12   0  -1   -1.00    3.40
 -12   0  -1    4.50    3.80
  12   0  -1    4.40    6.90
 -12   0   1    2.30    5.40
 -12   0  -1    9.10    9.60
  12   0   1   -4.10    5.90
 -13   0  -1    4.60    9.00
 -13   0  -1   -2.80    2.30
 -13   0  -1    0.20    2.90
 -13   0   1    2.50    5.50
 -13   0   1    6.00    6.10
  13   0  -1    5.10    7.60
  13   0   1   -2.90    5.30
 -14   0  -1    1.90    7.40
  14   0   1   -5.90    6.80
 -14   0  -1    0.40    3.30
 -14   0   1    8.80    7.50
 -14   0  -1   -4.20    3.00
  14   0  -1   12.00    9.40
 -14   0   1    0.20    5.70
 -15   0  -1   -1.90    2.70
  15   0  -1    5.60    7.60
 -15   0   1    2.80    6.80
  15   0   1    9.80    8.80
 -15   0   1    4.80    6.30
 -15   0  -1    1.60    4.90
 -16   0  -1    4.80    4.90
  16   0   1   -2.60    3.20
 -16   0  -1   -8.10    5.30
 -16   0   1    4.40    5.80
 -16   0   1    6.40    5.60
  16   0  -1   -1.70    5.00
 -16   0  -1    3.40    5.50
 -17   0  -1    4.70    6.30
 -17   0  -1    0.80    6.00
 -17   0   1    8.50    8.00
  17   0   1   -9.10    4.20
 -17   0  -1   -5.10    2.10
 -17   0   1    3.60    6.40
  17   0  -1   10.00    9.80
 -18   0  -1    6.30    6.50
  18   0  -1   -2.80    4.00
 -18   0  -1    2.10    8.50
 -18   0  -1    1.30    3.80
  18   0   1    1.60    6.30
 -18   0   1    5.90    7.00
 -18   0   1    8.40    9.70
 -19   0  -1   10.60    7.00
 -19   0  -1    6.40   10.90
 -19   0   1    5.30    7.00
 -19   0   1   -8.80    3.90
  19   0  -1   -1.90    4.50
  19   0   1   -4.00    4.00
 -19   0  -1    0.90    3.70
 -20   0   1    5.80    6.70
 -20   0  -1    2.40    5.70
  20   0  -1   15.50   10.50
 -20   0   1   -1.30    5.20
 -20   0  -1    9.50   12.70
  20   0   1    4.50    8.80
 -20   0  -1    5.70    7.50
 -21   0  -1   36.90   20.10
  21   0   1   12.70   13.50
 -21   0   1    4.20    7.70
 -21   0   1    8.30   11.60
  21   0  -1    6.40    7.80
 -21   0  -1   11.20    7.20
 -21   0  -1    5.10    7.00
 -22   0  -1    9.40    7.60
  22   0  -1   10.60    9.50
 -22   0   1   16.40   13.10
 -22   0   1   -2.30    3.60
 -22   0  -1    5.00    6.90
  22   0   1   -6.00    5.30
 -22   0  -1   35.30   23.20
 -23   0  -1   -0.60    5.60
 -23   0   1    0.70    5.90
  23   0  -1   21.20   14.00
 -23   0  -1    0.40    8.90
 -23   0   1    3.50    7.40
 -23   0  -1    2.10    7.00
  23   0   1   12.50   15.30
 -24   0  -1    0.50    7.00
 -24   0   1    2.70    9.30
 -24   0   1    8.70   11.10
 -24   0  -1   12.00    7.40
 -24   0  -1    2.90   11.20
  24   0   1    5.80   11.80
  24   0  -1   -0.60    6.50
 -25   0   1   -4.30    6.30
 -25   0  -1    1.00    8.90
  25   0  -1    1.90    7.60
 -25   0  -1   25.00   12.20
  25   0   1   11.80   14.10
 -25   0   1   14.10   13.50
 -25   0  -1   12.30    9.00
 -26   0   1    5.30    9.80
  26   0   1    3.60   10.40
 -26   0  -1    0.30    6.60
 -26   0  -1   27.90   23.80
 -26   0   1    6.40   10.60
  26   0  -1   -1.20    6.60
  27   0   1   12.20   11.50
  27   0  -1    8.00    9.30
 -27   0  -1   -2.70    9.40
 -27   0  -1   -6.50    4.30
 -27   0   1    7.80    9.60
 -27   0   1    5.90   11.70
  28   0  -1    9.70   10.50
 -28   0  -1   -1.40    8.10
 -28   0   1   -5.40    7.70
  28   0   1   -3.30    5.40
 -28   0  -1   17.00   18.50
 -28   0   1   -2.10   10.00
 -29   0  -1    7.90    9.10
  29   0   1    8.20   14.50
 -29   0   1    4.20   11.80
 -29   0   1   -1.40   11.00
 -30   0   1   -1.60    8.90
 -30   0  -1    7.80    9.70
 -30   0  -1   -3.90   12.00
 -30   0   1    0.90   15.70
  30   0   1   23.60   19.00
  31   0   1    3.90   10.50
 -31   0  -1    1.80    9.00
 -31   0   1    6.70   11.30
 -31   0  -1    9.50   17.80
  32   0   1   73.79   34.30
 -32   0  -1    0.40    7.60
 -32   0  -1   -8.60   13.30
 -32   0   1   35.10   19.90
 -33   0  -1   11.70   13.80
  33   0   1   16.20   21.40
 -33   0   1   14.20   17.20
 -34   0  -1   23.20   15.60
 -34   0   1    6.60   13.30
  34   0   1   -6.40    8.50
 -35   0   1    4.40   12.30
 -35   0  -1   14.30   15.50
  35   0   1   -2.80   10.70
 -36   0  -1    0.40    9.00
 -36   0   1    1.50   10.80
 -37   0   1    1.90   12.20
 -37   0  -1   -5.10    9.30
   1  -1   1  404.06   38.30
  -1   1   1  268.57   36.90
   1   1   1  430.96   36.10
   1   1   1  322.27   37.70
  -2  -1  -1  183.48   18.10
  -2   1   1  224.38   28.00
  -2  -1  -1  183.38   26.10
   2  -1   1  188.78   23.70
   2   1  -1  141.09   18.80
   2   1   1  171.98   17.40
  -2  -1   1  168.38   19.60
  -2   1  -1  177.28   20.60
   2   1   1  178.68   26.30
   2  -1  -1  209.08   26.80
   3  -1   1  185.48   23.50
   3   1  -1  150.38   17.10
   3  -1   1  181.48   22.40
  -3   1   1  120.99   22.70
   3  -1   1  162.88   25.60
  -3  -1  -1  205.38   28.90
  -3   1  -1  181.48   22.90
  -3  -1   1  126.29   19.00
   3   1   1  145.99   24.70
   3  -1  -1  149.49   23.70
   4  -1   1    0.10    3.30
  -4  -1  -1    5.50    6.40
  -4   1   1    3.20    5.20
   4  -1   1   11.40    5.70
   4   1  -1    1.60    2.40
   4  -1   1   -1.00    4.40
  -4   1  -1   -3.10    2.50
  -4  -1   1   -2.70    2.20
  -4   1  -1   -0.10    3.90
   4  -1  -1   -0.70    4.10
   4   1   1   -1.80    4.00
  -4   1  -1    3.50    5.70
   5  -1   1 2181.08  194.48
   5  -1   1 2100.09  194.68
   5  -1   1 1967.10  200.08
  -5  -1  -1 2185.78  202.38
  -5   1   1 2086.69  198.88
  -5  -1   1 2196.78  196.38
  -5  -1   1 2077.29  193.18
   5   1   1 2161.08  201.78
  -5   1  -1 2187.58  195.18
   5  -1  -1 2027.10  194.38
  -5   1  -1 2297.87  201.28
  -5   1  -1 2181.18  195.38
   5  -1  -1 2195.08  198.58
   6  -1   1  781.02   74.09
   6  -1   1  716.83   80.89
  -6   1   1  739.03   78.69
   6  -1   1  744.93   73.89
  -6  -1  -1  799.72   83.09
  -6  -1   1  812.32   73.09
   6  -1  -1  739.93   77.69
   6  -1  -1  754.52   74.29
   6   1   1  799.02   82.49
  -6   1  -1  781.32   75.29
   6  -1  -1  774.32   74.09
  -6   1  -1  786.02   81.29
  -6   1  -1  800.22   75.19
  -6  -1   1  793.12   77.09
   7  -1   1  310.37   49.60
   7  -1   1  415.96   39.00
  -7   1   1  383.46   40.00
   7  -1   1  399.86   38.70
  -7  -1  -1  444.56   58.29
  -7   1   1  368.16   44.20
   7   1   1  426.76   56.09
  -7  -1   1  354.26   42.50
  -7   1  -1  434.16   41.60
  -7  -1   1  361.46   37.90
   7  -1  -1  348.57   42.30
   7  -1  -1  361.46   39.30
  -7   1  -1  384.66   52.79
  -7   1  -1  343.47   39.60
   7  -1  -1  371.36   40.10
   8  -1   1   82.79   14.10
  -8   1   1   89.69   17.20
  -8  -1  -1   55.39   20.00
  -8   1   1   77.29   20.30
   8   1  -1  132.09   23.00
   8  -1   1   57.79   20.30
   8  -1   1  120.69   15.00
  -8  -1   1   85.09   14.50
   8  -1  -1  103.29   16.20
   8  -1  -1   87.39   17.30
  -8   1  -1   87.69   22.80
  -8  -1   1   79.49   19.70
   8  -1  -1  106.09   19.80
  -8   1  -1   85.29   16.50
  -8   1  -1   89.59   17.60
   8   1   1   87.69   23.50
  -9   1   1 1131.79  109.49
   9   1  -1 1172.58  111.79
  -9  -1  -1 1086.99  117.59
  -9   1   1 1108.49  112.69
   9  -1   1 1040.10  116.39
   9  -1  -1 1055.59  108.99
   9  -1  -1 1120.19  108.89
   9   1   1 1090.59  117.29
   9  -1  -1 1147.79  105.79
  -9  -1   1 1122.69  105.59
  -9   1  -1 1236.78  118.39
  -9   1  -1 1197.88  107.69
  -9  -1   1 1099.09  112.19
  -9   1  -1 1158.48  108.69
  10   1  -1   42.10   14.10
  10  -1   1   49.50   18.70
 -10   1   1   59.19   17.90
 -10   1   1   24.60   10.90
 -10  -1  -1   50.29   20.10
 -10   1  -1   51.79   19.10
 -10  -1   1   62.79   17.50
  10  -1  -1   57.09   15.10
 -10   1  -1   60.19   13.70
 -10  -1   1   52.49   11.40
  10   1   1   46.30   18.30
  10  -1  -1   35.80   10.80
  10  -1  -1   48.10   10.20
 -10   1  -1   63.79   15.30
 -11  -1  -1   58.79   21.80
  11  -1   1   74.69   23.90
 -11   1   1   18.70   10.80
 -11   1   1   59.19   19.00
  11   1  -1   52.09   16.30
 -11  -1   1   58.69   13.20
  11  -1  -1   78.69   14.10
  11   1   1   70.19   22.20
 -11   1  -1   79.69   23.00
 -11   1  -1   96.99   18.90
  11  -1  -1   58.29   16.90
 -11  -1   1   72.79   20.50
  11  -1  -1   54.59   10.70
 -11   1  -1   59.49   14.30
 -12   1   1  159.88   29.80
 -12  -1  -1  176.88   39.20
  12  -1   1  110.29   31.10
  12   1  -1  140.69   29.10
 -12   1   1  142.69   30.50
 -12   1  -1  142.79   34.60
 -12  -1   1  192.18   35.30
 -12  -1   1  148.69   24.30
  12  -1  -1  160.48   29.40
  12  -1  -1  143.29   17.10
  12   1   1  131.59   34.30
 -12   1  -1  200.48   27.80
 -12   1  -1  147.19   26.90
  12  -1  -1  145.79   17.20
 -13   1   1   53.69   17.10
  13  -1   1   17.80   13.80
  13   1  -1   26.20   14.00
 -13   1   1   24.30   13.30
 -13  -1  -1   64.49   23.30
 -13  -1   1   54.09   14.10
 -13   1  -1   49.90   14.90
  13  -1  -1   41.10   15.40
 -13   1  -1   78.09   25.30
  13   1   1  116.89   30.10
 -13  -1   1   56.39   18.90
 -13   1  -1   51.69   13.70
  14  -1   1    2.80    8.60
 -14   1   1    5.60    9.00
 -14  -1  -1    8.60   11.30
  14   1  -1    6.80    7.90
 -14   1   1    7.20    7.40
 -14  -1   1    0.80    7.20
 -14   1  -1   -3.00    6.60
 -14  -1   1    0.00    4.20
  14  -1  -1    2.70    5.40
 -14   1  -1    6.40    5.70
 -14   1  -1    5.20    6.40
  14   1   1   -3.60    5.40
 -15  -1  -1   22.30   16.00
 -15   1   1   53.79   19.60
  15  -1   1   57.79   24.10
 -15   1   1   53.49   18.70
  15   1  -1   47.40   18.00
 -15   1  -1   37.40   19.10
 -15  -1   1   33.30   12.70
  15  -1  -1   64.39   19.90
  15   1   1   36.90   18.80
 -15   1  -1   33.00   12.10
 -15  -1   1   64.69   22.20
 -15   1  -1   33.80   13.60
 -16   1   1   63.99   21.40
  16  -1   1  118.79   33.60
 -16  -1  -1  101.79   33.00
  16   1  -1   54.99   20.00
 -16   1   1   45.50   18.50
 -16  -1   1   44.20   20.00
 -16  -1   1   62.69   17.60
 -16   1  -1   68.69   24.60
 -16   1  -1   62.49   16.30
 -16   1  -1   58.09   18.40
  16   1   1   68.09   26.80
  16  -1  -1   62.49   20.60
 -17   1   1   13.90   11.70
  17  -1   1   10.50   12.10
  17   1  -1   16.30   10.90
 -17  -1  -1    5.10    9.20
 -17  -1  -1   11.80    5.00
 -17  -1  -1    9.00    4.80
 -17   1   1    4.20    7.30
 -17   1  -1    7.80    7.10
 -17  -1   1    0.60    5.70
  17  -1  -1    7.00    7.30
 -17   1  -1   48.80   22.00
 -17   1  -1    2.60    5.80
 -17  -1   1    3.10    5.10
  17   1   1    7.40   11.20
 -18  -1  -1   12.40   12.00
  18  -1   1   20.30   13.40
 -18   1   1   -2.80    3.70
 -18  -1  -1    3.20    4.40
  18   1  -1   -3.00    3.40
 -18   1   1   54.69   20.80
 -18  -1  -1   10.20    5.60
 -18   1  -1    3.80    6.60
  18  -1  -1   12.90    9.50
  18   1   1   15.40   12.80
 -18  -1   1   12.10    9.30
 -18   1  -1    7.60    8.70
 -18  -1   1    3.60    7.60
 -18   1  -1    1.90    8.00
  19   1  -1  137.59   35.20
 -19  -1  -1  234.68   54.49
 -19   1   1  126.79   33.80
 -19   1   1  189.68   41.40
 -19  -1  -1  208.58   26.80
  19  -1   1  134.49   38.80
 -19  -1  -1  192.08   29.10
 -19   1  -1  119.09   30.70
 -19   1  -1  153.28   41.40
 -19   1  -1  169.88   32.50
  19   1   1  167.18   46.10
  19  -1  -1  182.98   39.00
 -19  -1   1  175.18   34.90
 -19  -1   1  190.78   45.90
 -20  -1  -1    5.60    6.20
 -20   1   1   49.10   21.10
 -20  -1  -1   19.40   17.90
  20   1  -1   43.90   18.40
 -20   1   1   33.60   17.20
  20  -1   1    7.10    9.10
 -20  -1  -1   35.00    9.90
 -20  -1   1    7.80    8.60
  20   1   1   20.80   15.00
 -20   1  -1   30.50   17.80
 -20   1  -1   68.99   19.80
 -20   1  -1   20.20   12.20
 -20  -1   1    0.30    6.50
  20  -1  -1   49.40   20.30
 -21  -1  -1   80.59   20.30
 -21   1   1   78.39   29.80
  21   1  -1   93.79   29.00
  21  -1   1  126.19   38.90
 -21  -1  -1  111.49   20.20
 -21   1   1   85.69   28.90
 -21  -1  -1   84.39   33.30
 -21   1  -1   79.99   22.80
 -21  -1   1   68.89   28.00
  21   1   1  105.79   36.20
 -21   1  -1  102.79   27.40
  21  -1  -1   92.69   28.60
 -21   1  -1   53.79   25.50
 -21  -1   1   80.49   24.70
 -22   1   1  108.89   33.00
 -22  -1  -1   82.39   21.60
 -22  -1  -1  110.59   40.30
 -22   1   1  124.59   35.40
 -22  -1  -1  131.79   23.60
  22   1  -1  119.99   34.40
 -22  -1   1   97.09   33.50
  22   1   1  104.09   36.20
 -22   1  -1  190.38   35.90
 -22  -1   1  118.79   29.30
 -22   1  -1  131.29   31.80
 -22   1  -1  115.99   39.90
  22  -1  -1   91.79   29.80
 -23  -1  -1   55.79   29.40
 -23   1   1   78.59   29.00
  23   1  -1   45.90   19.80
 -23  -1  -1   37.60   12.70
 -23  -1  -1   56.49   17.90
  23  -1   1   11.90   13.50
 -23   1   1   26.20   17.40
  23   1   1   53.49   26.00
 -23   1  -1   33.40   16.40
  23  -1  -1   35.80   18.00
 -23  -1   1   13.00   13.70
 -23   1  -1   92.59   35.30
 -23  -1   1   35.00   17.40
 -24  -1  -1   11.60   16.10
 -24   1   1   15.50   12.90
 -24  -1  -1    5.10    6.50
  24  -1   1   27.00   20.10
 -24   1   1   10.30   12.50
 -24  -1  -1   27.10   12.50
  24   1  -1    8.90   12.60
  24   1   1    6.90   10.80
  24  -1  -1   39.00   20.70
 -24   1  -1   19.50   13.20
 -24   1  -1   26.50   21.40
 -24   1  -1   50.19   18.60
 -24  -1   1   10.70   10.60
 -24  -1   1   32.80   20.70
 -25  -1  -1  127.39   26.90
 -25   1   1  106.39   35.60
 -25  -1  -1  190.38   56.09
 -25  -1  -1  167.88   33.60
 -25   1   1  256.07   52.99
  25  -1   1  132.19   44.00
 -25  -1   1  146.39   37.50
  25   1   1  125.69   41.00
 -25   1  -1  156.88   35.40
  25  -1  -1  125.79   37.10
 -25   1  -1  175.88   49.40
 -25  -1   1  117.79   40.90
 -25   1  -1  126.89   33.40
 -26   1   1   -1.30   10.90
  26  -1   1   22.30   17.80
 -26  -1  -1   49.20   31.90
 -26  -1  -1    3.40    6.20
 -26  -1   1   23.40   16.40
 -26   1  -1   -3.40    4.10
 -26   1  -1   30.80   21.50
  26   1   1    2.80    8.50
 -26  -1   1   -1.10    8.60
  26  -1  -1    9.20   11.90
 -27  -1  -1   12.60   11.70
  27  -1   1   50.79   28.20
 -27  -1  -1   25.10   22.90
  27   1   1   21.50   19.70
 -27   1  -1   33.60   26.40
 -27  -1   1   64.79   30.80
  27  -1  -1   54.29   26.80
 -27  -1   1   46.10   22.10
 -27   1  -1   30.60   17.00
 -28   1   1   53.99   27.00
 -28  -1  -1   41.40   17.70
  28  -1   1   19.70   17.10
 -28   1  -1   47.70   21.80
  28   1   1   15.50   15.50
 -28  -1   1   44.90   20.40
 -28  -1   1    4.00   12.50
  29  -1   1  117.49   42.60
 -29   1   1   98.99   32.70
 -29  -1  -1   65.69   22.50
 -29  -1  -1   78.19   42.20
 -29  -1   1   49.20   29.70
 -29  -1   1   99.59   31.50
  29   1   1   63.69   29.80
  29  -1  -1   84.49   30.90
  30  -1   1   84.29   36.50
 -30   1   1   57.49   28.00
 -30  -1  -1   13.50   12.60
 -30  -1   1  105.89   34.90
  30  -1  -1   14.80   13.40
 -30   1  -1   65.89   28.20
 -30  -1   1   21.10   18.10
 -31  -1  -1   -6.20   11.80
 -31   1   1   17.40   17.60
  31  -1   1   16.50   14.60
 -31  -1  -1   14.00   12.70
  31   1   1   -1.50    9.50
 -31   1  -1   14.40   13.30
 -31  -1   1    8.20   17.40
 -31  -1   1    3.80   17.40
 -32  -1  -1    6.10    8.30
  32  -1   1   -3.60    7.90
 -32  -1  -1   21.60   23.90
 -32   1   1   -0.40    9.90
 -32   1  -1   14.70   12.80
 -32  -1   1    1.20    9.50
 -32  -1   1    1.10   14.80
  32   1   1   17.80   20.20
 -33  -1  -1   45.70   21.10
 -33   1   1   41.20   27.20
  33  -1   1   54.79   29.40
 -33   1  -1   28.40   19.20
 -33  -1   1   45.60   26.00
  33   1   1   55.09   30.80
 -34   1   1   16.00   18.50
  34  -1   1    0.80   10.50
 -34  -1   1   -1.10   16.00
 -34  -1   1   13.20   16.50
 -34   1  -1   11.50   14.90
 -35   1   1   27.10   22.80
  35  -1   1   69.19   35.00
 -35  -1  -1   -0.40    9.00
 -35  -1   1    6.50   13.40
 -35   1  -1   10.30   14.20
 -36  -1  -1    7.50   11.60
  36  -1   1   19.30   23.90
 -36   1   1   -6.40   10.50
 -36   1  -1   -2.20   10.30
 -36  -1   1   19.00   17.40
  37  -1   1    2.40   16.20
 -37  -1  -1   18.00   17.10
 -37   1   1   -1.50   15.00
 -37   1  -1    4.30   13.50
 -37  -1   1   11.80   15.60
   0  -2   1   17.40    7.10
   0   2   1   42.20   10.50
   0   2  -1   39.20    9.60
   0  -2  -1   39.30   10.40
  -1  -2  -1   80.19   16.70
   1   2  -1   74.89   13.70
   1  -2   1   75.39   15.70
  -1   2   1   56.29   14.00
  -1  -2  -1  106.59   16.40
   1  -2  -1   95.59   17.60
   1   2   1   72.39   13.30
  -1   2  -1   62.39   13.80
  -1  -2   1   89.99   15.00
  -2  -2  -1  894.31   82.29
   2  -2   1  856.91   84.69
  -2   2   1  919.71   86.59
   2   2  -1  800.52   81.89
  -2  -2  -1  839.32   86.59
   2   2   1  870.01   86.59
  -2  -2   1  852.41   82.79
   2  -2  -1  948.41   87.39
  -2   2  -1  905.41   84.59
  -3  -2  -1   58.39   15.60
   3  -2   1   56.59   13.40
   3  -2   1   57.69   12.80
   3   2  -1   41.60    8.90
  -3   2   1   33.70   11.90
  -3   2  -1   28.60    9.90
  -3  -2   1   64.99   11.50
   3  -2  -1   50.69   14.40
   3   2   1    8.90    8.00
  -4   2   1 2166.78  200.98
   4  -2   1 2076.89  197.38
   4  -2   1 2003.30  196.98
  -4  -2  -1 2178.68  202.38
   4   2  -1 2226.98  192.98
   4  -2  -1 2092.19  200.48
  -4   2  -1 2139.19  197.28
  -4  -2   1 2156.58  194.18
   4   2   1 2188.68  201.98
  -5   2   1   14.10    9.90
   5  -2   1   12.80    8.00
   5  -2   1   18.70    9.20
  -5  -2  -1    7.80    8.70
  -5   2  -1   24.70   10.10
   5  -2  -1   15.50   11.00
   5   2   1   21.20   11.00
  -5  -2   1   15.50    5.90
  -5   2  -1   31.50   10.80
   6  -2   1  132.79   28.20
   6  -2   1  168.68   26.00
  -6   2   1  139.99   28.40
   6  -2   1  174.58   27.00
  -6  -2  -1  172.48   31.80
   6   2   1  158.68   29.40
  -6   2  -1  132.39   23.70
  -6  -2   1  144.39   17.00
   6  -2  -1  150.18   24.80
  -6   2  -1  103.69   22.40
   6  -2  -1  131.09   27.20
  -7   2   1   -4.00    4.70
   7  -2   1   12.90    7.10
   7  -2   1    3.30    8.80
  -7  -2  -1   10.30    9.30
   7  -2   1    4.80    6.00
   7  -2  -1   -3.30    3.80
  -7   2  -1    9.00    6.50
  -7   2  -1    6.30    6.20
   7  -2  -1    3.20    5.60
  -7  -2   1    1.50    6.20
  -7  -2   1    3.60    3.50
   7  -2  -1   11.60    8.80
   7   2   1    1.20    7.00
   8  -2   1  252.67   33.70
   8  -2   1  248.58   41.80
  -8  -2  -1  269.77   44.80
  -8   2   1  217.28   38.10
   8  -2   1  213.38   33.40
  -8   2  -1  270.47   36.60
  -8  -2   1  216.78   23.30
  -8  -2   1  224.38   36.70
  -8   2  -1  231.58   34.00
   8  -2  -1  186.38   30.10
   8  -2  -1  185.28   30.30
   8   2   1  225.48   41.00
   8  -2  -1  230.88   37.10
   9  -2   1  207.88   31.00
  -9  -2  -1  249.88   45.00
  -9   2   1  162.48   34.30
   9  -2   1  235.78   41.30
   9  -2   1  257.47   35.00
  -9   2  -1  290.57   38.50
   9  -2  -1  237.28   33.90
  -9  -2   1  259.57   39.20
   9  -2  -1  217.38   31.40
  -9  -2   1  185.78   21.70
  -9   2  -1  228.58   33.40
   9  -2  -1  155.68   32.50
   9   2   1  135.09   35.20
  10  -2   1 1350.86  132.99
  10  -2   1 1253.67  120.99
 -10   2   1 1341.37  130.29
  10  -2   1 1227.78  121.79
 -10  -2  -1 1270.87  134.09
  10   2   1 1095.99  129.99
 -10   2  -1 1308.47  122.89
  10  -2  -1 1317.37  126.39
 -10  -2   1 1270.67  116.09
  10  -2  -1 1140.19  122.69
 -10   2  -1 1337.87  125.39
 -10  -2   1 1338.37  129.29
  10  -2  -1 1270.27  121.29
 -11   2   1  628.64   74.79
  11  -2   1  466.85   49.40
  11  -2   1  448.56   48.20
 -11  -2  -1  447.06   70.69
  11  -2   1  515.55   70.69
  11   2   1  619.14   79.09
  11  -2  -1  415.26   51.89
 -11   2  -1  358.06   48.90
  11  -2  -1  449.36   48.90
 -11   2  -1  575.44   55.79
 -11  -2   1  469.35   64.99
 -11  -2   1  455.35   44.70
  11  -2  -1  395.16   58.79
  12  -2   1    3.50    4.40
 -12   2   1    5.60    8.60
 -12  -2  -1    1.00    6.30
  12  -2   1    1.50    5.10
  12  -2   1    4.90    8.60
 -12  -2   1    8.90   10.30
 -12   2  -1    2.30    5.30
 -12   2  -1   17.40    9.50
  12  -2  -1   -4.80    3.90
  12  -2  -1    7.80    6.40
 -12  -2   1    7.50    4.10
  12   2   1   -1.90    7.60
  12  -2  -1   -0.10    4.00
 -13   2   1  138.19   32.90
  13  -2   1  127.89   34.00
  13  -2   1  160.78   20.30
  13  -2   1  140.19   19.70
  13  -2  -1  117.29   25.40
  13  -2  -1  169.88   30.90
 -13  -2   1  141.59   20.50
  13   2   1  120.59   32.70
 -13   2  -1   72.89   23.50
 -13   2  -1  205.08   31.60
  13  -2  -1  140.79   23.40
 -13  -2   1   93.99   28.20
 -14  -2  -1    6.00    9.30
  14  -2   1    2.10   11.50
 -14   2   1   -4.00    5.80
 -14   2  -1    8.80    7.90
 -14   2  -1   12.60   12.10
  14  -2  -1    3.40    6.80
  14  -2  -1    6.50    5.60
  14   2   1    2.70    9.00
  14  -2  -1    3.70    5.70
 -14  -2   1   13.30   11.40
 -14  -2   1    3.70    4.20
 -14   2  -1    5.10    6.90
  15  -2   1   27.40   16.40
 -15   2   1   20.00   14.90
 -15  -2  -1   50.59   23.10
  15   2   1   28.20   16.70
 -15   2  -1   24.90   13.50
 -15  -2   1   43.30   12.40
 -15  -2   1   38.90   19.20
  15  -2  -1   31.20    9.20
 -15   2  -1   42.00   14.50
 -15   2  -1   18.30   13.20
  15  -2  -1   35.30   16.20
  15  -2  -1   18.90    9.00
 -16   2   1    8.40   11.20
 -16  -2  -1   -1.40    3.70
  16  -2   1    6.80    8.80
 -16   2  -1   10.90   11.20
  16  -2  -1   24.00   12.20
 -16   2  -1   -0.80    3.20
 -16  -2   1   11.20    7.20
  16   2   1   -7.30    3.10
 -16   2  -1    8.50    9.00
 -16  -2   1   11.40    9.10
 -17  -2  -1  122.49   38.90
 -17   2   1  109.49   32.20
  17  -2   1  110.19   34.90
 -17   2  -1  115.89   27.20
 -17  -2   1  117.19   34.10
 -17  -2   1  110.99   22.50
  17  -2  -1  160.58   33.20
 -17   2  -1  145.49   37.70
 -17   2  -1  122.09   29.40
  17   2   1   45.10   24.60
 -18   2   1   14.20   11.70
  18  -2   1   32.60   18.40
 -18  -2  -1   11.40   10.90
  18   2   1   25.90   16.90
 -18   2  -1   16.40   10.50
 -18  -2   1   10.20   10.70
 -18   2  -1    6.40   10.70
 -18  -2   1   18.40    9.90
  18  -2  -1   29.00   15.00
 -18   2  -1   23.30   13.10
  19  -2   1   78.59   28.80
 -19  -2  -1   27.30   19.00
 -19   2   1   72.59   26.00
  19  -2  -1   51.79   20.30
 -19  -2   1   33.10   18.40
  19   2   1   22.20   15.50
 -19   2  -1   37.30   15.90
 -19  -2   1   59.39   18.20
 -19   2  -1   19.60   12.70
 -20  -2  -1  152.58   48.00
  20  -2   1  207.98   49.30
 -20   2   1  210.68   46.90
 -20   2  -1  210.08   44.90
 -20  -2   1  236.88   54.29
 -20  -2   1  223.18   39.30
 -20   2  -1  273.57   60.99
  20   2   1  209.58   52.09
  20  -2  -1  226.88   45.80
  21  -2   1   39.80   22.20
 -21   2   1  100.59   31.60
 -21  -2  -1   70.59   12.10
 -21  -2  -1   40.00   24.80
 -21  -2  -1   50.49   12.60
  21  -2  -1   62.29   22.70
 -21  -2   1   79.49   21.80
  21   2   1   36.40   20.50
 -21  -2   1   33.10   21.40
 -21   2  -1   61.39   21.40
 -21   2  -1   38.80   16.40
 -22  -2  -1  290.97   32.50
 -22   2   1  408.36   69.29
 -22  -2  -1  327.97   41.40
  22  -2   1  252.27   68.29
 -22  -2  -1  457.75   86.89
 -22  -2   1  211.78   56.99
 -22  -2   1  284.77   50.49
 -22   2  -1  261.37   52.99
  22   2   1  301.87   65.69
  22  -2  -1  306.97   56.79
 -22   2  -1  320.37   53.79
  23  -2   1    8.90   11.00
 -23  -2  -1   10.70    6.50
 -23  -2  -1   32.40    9.60
 -23  -2  -1   32.90   25.80
 -23   2   1   42.30   21.30
  23  -2  -1    7.50   11.10
  23   2   1   15.20   14.80
 -23   2  -1   17.80   12.90
 -23  -2   1   15.70   15.30
 -23   2  -1   34.10   14.50
 -23  -2   1   -2.80    5.30
  24  -2   1   28.50   18.50
 -24  -2  -1   40.40   11.90
 -24   2   1   34.70   19.60
 -24  -2  -1  131.79   48.10
 -24  -2  -1   15.50    8.40
 -24   2  -1   91.99   27.80
  24   2   1   43.00   25.80
 -24  -2   1   35.30   16.30
 -24  -2   1   51.29   27.20
 -24   2  -1   45.00   20.10
  24  -2  -1   41.70   20.20
 -25  -2  -1   16.00    7.30
  25  -2   1   45.50   25.40
 -25  -2  -1   23.00   19.00
 -25   2   1   19.90   28.20
 -25  -2  -1   45.20   15.50
 -25   2  -1   29.70   17.30
 -25   2  -1   17.60   15.30
  25   2   1    6.60   10.30
 -25  -2   1   22.60   19.30
 -25  -2   1   40.80   19.40
  25  -2  -1    8.70    9.80
 -26   2   1   54.29   24.40
 -26  -2  -1   37.20   26.90
  26  -2   1   22.10   21.60
 -26  -2  -1   35.70   14.10
 -26  -2   1   19.20   14.40
 -26  -2   1   17.60   15.20
 -26   2  -1   11.60   14.50
  26   2   1   17.60   15.30
  26  -2  -1   48.50   21.40
  27  -2   1   37.10   23.10
 -27   2   1   12.90   14.40
 -27  -2  -1   21.20   11.30
  27   2   1   -4.80    6.50
  27  -2  -1    7.80   11.40
 -27   2  -1   42.40   23.90
 -27  -2   1    2.80   10.30
 -27  -2   1   30.20   26.40
 -28  -2  -1   21.80   13.90
 -28  -2  -1   49.99   29.90
 -28   2   1   28.40   19.90
  28  -2   1   34.00   22.20
  28  -2  -1   29.10   20.60
 -28  -2   1   29.20   16.50
 -28  -2   1   29.60   20.70
  28   2   1   91.49   36.70
 -28   2  -1   31.80   21.00
 -29  -2  -1    8.30    8.50
 -29  -2  -1   11.40   19.10
  29  -2   1    5.80   11.80
 -29   2   1    3.00   11.00
 -29   2  -1   -4.50    5.50
 -29  -2   1   -2.30    9.60
  29   2   1    2.00   10.20
  29  -2  -1   -3.10    6.10
 -29  -2   1    0.10    6.70
 -30  -2  -1   -4.00   11.20
  30  -2   1   13.70   15.40
 -30  -2  -1   -4.00    4.90
 -30   2   1   12.60   15.20
  30   2   1    6.30   11.70
 -30   2  -1   11.40   13.70
 -30  -2   1   -2.00   11.30
  30  -2  -1   -3.00    6.20
 -30  -2   1   -0.50    6.80
 -31  -2  -1   -5.00   12.60
 -31  -2  -1   18.40   13.00
  31  -2   1   -5.80    7.60
 -31   2   1   38.50   24.10
 -31   2  -1   -4.10    7.10
 -31  -2   1    1.70    8.20
  31  -2  -1    0.60   11.60
 -31  -2   1    2.50   16.80
 -32   2   1   12.20   14.30
  32  -2   1    4.80   11.60
 -32  -2  -1    3.70    8.60
 -32   2  -1    0.00    9.00
 -32  -2   1    8.50   19.00
  32  -2  -1   18.90   17.30
 -32  -2   1   33.50   17.00
 -33  -2  -1    5.90    9.00
  33  -2   1   25.30   20.90
 -33   2   1   22.60   19.30
 -33  -2   1    3.80   17.60
 -33   2  -1   13.30   17.10
 -34  -2  -1    7.90   12.10
  34  -2   1    6.70   14.20
 -34   2   1   43.80   26.20
 -34  -2   1   49.60   26.20
 -34  -2   1   10.00   20.70
 -34   2  -1   21.20   18.50
  35  -2   1   21.90   21.90
 -35   2   1   -2.20   10.30
 -35  -2  -1   -2.90    8.20
 -35   2  -1    1.10   10.30
 -35  -2   1   22.30   29.80
 -35  -2   1   12.00   16.50
 -36  -2  -1    9.80   16.10
 -36   2   1   46.40   31.90
  36  -2   1   -4.10   11.40
 -36  -2   1   40.80   23.70
 -36   2  -1   75.79   35.60
   0   3  -1   -3.10    4.10
   0   3   1   -6.40    4.30
   0  -3   1    0.30    5.10
   0  -3  -1   -8.40    2.80
  -1  -3  -1  329.07   40.40
  -1   3   1  333.47   42.20
   1   3  -1  272.37   33.10
   1  -3   1  249.38   37.00
  -1   3  -1  312.87   39.50
   1  -3  -1  293.57   41.50
  -1  -3   1  285.17   33.70
  -2   3   1  682.43   67.99
  -2  -3  -1  613.64   63.49
   2   3  -1  631.64   63.19
   2  -3   1  614.34   65.29
  -2   3  -1  673.93   65.89
   2  -3  -1  597.44   66.99
  -2  -3   1  601.34   63.39
   3  -3   1    1.90    6.60
  -3   3   1   17.50   10.40
   3   3  -1    5.00    4.70
  -3  -3  -1    8.40    9.00
  -3   3  -1   -7.00    3.90
   3  -3  -1    5.10    7.70
  -3  -3   1   -2.50    3.20
   4   3  -1  464.75   46.90
  -4  -3  -1  548.95   57.69
   4  -3   1  444.76   51.19
   4  -3   1  424.96   51.59
  -4   3   1  480.35   54.59
   4  -3  -1  507.45   55.99
  -4   3  -1  455.05   51.49
  -4  -3   1  456.75   48.30
   5  -3   1 3261.37  315.67
   5  -3   1 3399.56  316.87
  -5  -3  -1 3541.55  321.97
  -5   3   1 3187.48  318.67
  -5   3  -1 3653.23  316.87
   5  -3  -1 3483.45  316.27
   5  -3  -1 3658.63  321.17
  -6   3   1  286.47   42.70
   6  -3   1  250.57   36.50
  -6  -3  -1  269.67   43.90
   6  -3   1  211.08   36.00
   6   3   1  183.48   36.40
   6  -3  -1  193.38   32.30
  -6   3  -1  220.48   34.70
   6  -3  -1  246.88   41.20
  -6   3  -1  166.18   31.90
  -6  -3   1  202.58   24.60
  -7   3   1  538.45   64.49
   7  -3   1  543.15   61.79
   7  -3   1  573.84   61.39
  -7  -3  -1  577.14   76.39
   7   3   1  581.84   67.09
   7  -3  -1  539.75   60.29
  -7   3  -1  566.24   62.59
  -7  -3   1  558.84   55.09
   7  -3  -1  550.64   64.49
  -7   3  -1  553.14   60.69
   8  -3   1  411.06   49.90
  -8   3   1  376.36   59.39
   8  -3   1  460.55   52.19
  -8  -3  -1  555.14   71.49
   8  -3  -1  432.86   56.89
  -8  -3   1  435.86   61.49
   8   3   1  420.26   63.69
  -8  -3   1  433.76   44.30
   8  -3  -1  575.54   68.69
  -8   3  -1  395.56   49.70
  -8   3  -1  530.25   63.39
   9  -3   1  164.28   31.10
   9  -3   1  197.98   37.60
   9  -3   1  150.68   27.20
  -9  -3  -1  104.09   29.20
  -9   3   1   89.99   26.20
   9  -3  -1  136.09   30.90
  -9   3  -1  152.38   28.80
   9  -3  -1  100.89   23.00
  -9  -3   1  163.88   20.90
  -9  -3   1  132.99   29.70
  -9   3  -1  168.98   31.70
   9   3   1  133.19   31.70
  10  -3   1  458.25   62.19
 -10  -3  -1  475.65   72.79
 -10   3   1  403.16   66.89
  10  -3   1  461.45   57.09
  10  -3   1  575.54   74.59
  10  -3  -1  498.85   55.99
  10   3   1  566.44   76.99
 -10  -3   1  482.05   48.80
  10  -3  -1  531.05   57.29
 -10   3  -1  518.25   59.29
 -10  -3   1  567.44   73.69
 -10   3  -1  493.25   56.79
  10  -3  -1  636.64   75.39
 -11  -3  -1  231.88   53.39
  11  -3   1  248.08   40.60
  11  -3   1  280.87   39.80
  11  -3   1  229.58   45.20
 -11   3   1  276.37   47.90
 -11   3  -1  241.68   39.80
 -11   3  -1  213.08   39.20
 -11  -3   1  216.18   43.00
  11  -3  -1  221.38   35.40
  11  -3  -1  246.18   39.10
  11  -3  -1  194.08   40.60
  11   3   1  160.48   41.20
 -11  -3   1  232.78   24.90
 -12   3   1  299.67   54.19
 -12  -3  -1  232.28   51.49
  12  -3   1  378.56   51.59
  12  -3   1  306.17   57.09
  12  -3   1  288.37   45.20
 -12  -3   1  341.37   33.60
 -12   3  -1  304.17   49.99
  12  -3  -1  370.66   54.99
 -12  -3   1  285.27   51.59
  12  -3  -1  352.06   47.10
 -12   3  -1  322.87   49.70
  12  -3  -1  343.77   50.99
  12   3   1  316.07   58.09
 -13   3   1   25.40   16.10
  13  -3   1   33.90   14.40
  13  -3   1   42.00   14.30
 -13  -3  -1   37.60   18.80
  13  -3   1   34.20   18.40
  13   3   1   47.70   21.80
  13  -3  -1   41.40   16.30
 -13   3  -1   34.40   14.20
 -13  -3   1   36.90    8.70
  13  -3  -1   63.79   16.30
 -13   3  -1   22.10   13.40
 -13  -3   1   61.29   22.50
  13  -3  -1   37.00   17.70
  14  -3   1  189.68   32.80
  14  -3   1  251.67   51.49
 -14   3   1  258.07   47.40
 -14  -3  -1  242.18   53.59
  14  -3   1  254.67   38.30
 -14   3  -1  230.88   42.20
 -14   3  -1  196.38   37.30
 -14  -3   1  179.28   23.40
  14  -3  -1  239.78   42.30
  14   3   1  277.47   51.99
 -14  -3   1  251.27   52.59
  14  -3  -1  228.58   41.30
  14  -3  -1  223.88   35.40
  15  -3   1  114.39   23.90
  15  -3   1  130.79   24.50
  15  -3   1  125.79   35.80
 -15  -3  -1  109.59   36.20
 -15   3   1   99.49   31.00
 -15   3  -1   96.49   28.10
  15  -3  -1  157.28   32.80
 -15  -3   1  128.09   20.00
  15   3   1  164.48   41.70
  15  -3  -1  132.69   25.90
  15  -3  -1  156.88   33.20
 -15   3  -1  131.69   30.70
 -15  -3   1  204.88   44.20
  16  -3   1   35.00   10.70
 -16   3   1   21.60   15.90
  16  -3   1   14.90   13.30
  16  -3   1    8.80    6.20
 -16  -3  -1   51.09   25.00
 -16  -3   1   17.20    7.40
  16  -3  -1   27.10   14.60
 -16  -3   1   16.90   16.30
  16  -3  -1   14.90    9.00
  16  -3  -1   24.40   11.70
 -16   3  -1   41.00   17.10
  16   3   1   52.29   23.70
  17  -3   1   -3.70    6.30
 -17   3   1   11.00   12.50
 -17  -3  -1   17.40   16.60
 -17   3  -1   21.80   16.50
 -17  -3   1   -1.90    5.30
  17  -3  -1   26.70   10.50
  17  -3  -1   42.00   18.10
  17   3   1    4.40    8.80
 -17   3  -1   28.40   14.10
 -17  -3   1   30.10    9.20
  17  -3  -1   17.20    9.40
  18  -3   1  641.54   96.19
 -18  -3  -1  552.94   98.99
 -18   3   1  740.73   97.59
  18  -3  -1  650.33   86.59
  18  -3  -1  679.83   63.79
  18  -3  -1  560.94   63.89
 -18  -3   1  605.24   63.69
 -18   3  -1  596.74   87.19
 -18   3  -1  653.43   73.29
 -18  -3   1  483.35   88.69
 -19  -3  -1  253.07   60.19
  19  -3   1  168.08   46.60
 -19   3   1  183.38   45.10
 -19   3  -1  231.78   47.80
 -19  -3   1  223.98   53.29
  19  -3  -1  240.88   46.00
  19   3   1  227.38   53.39
 -19  -3   1  191.38   32.50
 -19   3  -1  236.78   45.10
 -20   3   1  207.88   48.50
  20  -3   1  135.59   41.10
 -20  -3  -1  185.18   51.29
 -20   3  -1  112.49   32.80
  20  -3  -1  118.99   33.00
  20   3   1  101.49   35.90
 -20   3  -1  123.39   32.30
 -20  -3   1  116.59   38.60
 -20  -3   1  153.48   28.00
 -21   3   1  591.14   87.49
 -21  -3  -1  588.64  101.69
  21  -3   1  572.54   94.19
 -21  -3   1  432.36   82.79
 -21  -3   1  475.75   57.49
 -21   3  -1  531.95   82.29
  21   3   1  457.45   84.39
 -21   3  -1  670.83   84.79
  21  -3  -1  432.96   74.19
 -22  -3  -1   91.09   37.30
 -22   3  -1  116.59   33.40
  22   3   1   62.79   29.70
 -22   3  -1  125.99   33.80
 -22  -3   1  186.48   49.40
  22  -3  -1  116.79   33.20
 -22  -3   1  145.89   29.40
 -23   3   1    2.20    7.50
 -23  -3  -1    3.70   11.40
  23  -3   1    0.00    9.50
 -23  -3   1    0.10    4.90
 -23   3  -1   27.40   15.30
  23  -3  -1    5.00    9.70
 -23   3  -1   -0.10    8.70
 -23  -3   1   36.30   22.40
  23   3   1   23.60   21.00
 -24  -3  -1   17.80    6.20
 -24  -3  -1   17.60    7.10
  24  -3   1   -6.80    5.10
 -24  -3  -1   -2.00    7.70
 -24   3   1   -3.00    6.60
  24   3   1   -4.70    4.90
  24  -3  -1    8.70   10.50
 -24   3  -1    2.60   10.50
 -24  -3   1    2.20    5.00
 -24  -3   1   10.40   12.90
 -24   3  -1    5.40   10.40
 -25   3   1   40.80   22.20
 -25  -3  -1   22.70    9.70
  25  -3   1   66.69   29.20
 -25  -3  -1   -3.50    8.40
 -25  -3   1   12.30   18.00
 -25  -3   1   13.40    9.80
  25   3   1    9.30   13.80
  25  -3  -1   11.60   12.50
 -25   3  -1    4.90   10.00
 -26   3   1   -1.90    6.10
  26  -3   1   18.60   18.00
 -26  -3  -1   -0.80    4.40
  26   3   1   10.40   15.60
  26  -3  -1   -1.30    7.10
 -26  -3   1   11.80   18.40
 -26  -3   1    3.40    6.40
 -26   3  -1    8.70   12.10
 -27  -3  -1    2.00    6.10
 -27   3   1   47.40   25.10
 -27  -3  -1   -4.80   10.10
  27  -3   1   35.70   22.90
  27   3   1   22.40   17.90
 -27   3  -1   37.50   23.70
 -27  -3   1   92.19   39.20
 -27  -3   1   29.20   17.90
  27  -3  -1   78.39   29.00
  28  -3   1   -6.20    6.90
 -28   3   1   -4.40    8.00
 -28  -3  -1   22.90   12.00
 -28  -3  -1    1.90   13.40
 -28   3  -1    4.30   11.50
  28  -3  -1   18.90   14.60
 -28  -3   1    9.20   10.80
 -28  -3   1    1.40   11.00
  29  -3   1   35.00   25.90
 -29  -3  -1   85.89   39.20
 -29   3   1   14.40   17.10
 -29  -3  -1   40.80   15.00
 -29   3  -1    9.20   16.00
 -29  -3   1   24.00   23.90
 -29  -3   1   27.00   17.20
  30  -3   1   55.09   29.10
 -30   3   1   -2.90    7.30
 -30  -3  -1   13.80   10.40
 -30  -3  -1   38.00   29.10
 -30  -3   1   43.60   37.70
  30  -3  -1   18.90   14.40
 -30  -3   1   10.10   11.00
 -30   3  -1   23.90   17.90
  31  -3   1   58.99   28.60
 -31   3   1    0.00    7.80
 -31  -3  -1   32.40   14.30
 -31  -3   1   19.70   21.70
 -31  -3   1   41.60   21.50
 -31   3  -1   57.49   27.60
  31  -3  -1   77.69   30.80
 -32  -3  -1  137.49   30.40
 -32   3   1  149.59   47.50
  32  -3   1  144.39   49.20
 -32  -3   1   62.79   34.00
 -32   3  -1   89.19   37.00
 -32  -3   1  177.38   43.60
  32  -3  -1  185.08   46.50
 -33   3   1   53.29   30.90
  33  -3   1    3.20   13.70
 -33  -3  -1   12.90   10.10
 -33  -3   1   17.10   22.30
  33  -3  -1   -5.30    7.00
 -33   3  -1    2.40   10.80
 -33  -3   1   13.20   13.70
  34  -3   1    4.20   12.50
 -34   3   1    8.70   13.00
 -34  -3  -1    6.90    8.50
 -34   3  -1   35.30   22.50
 -34  -3   1   -3.40   21.40
  34  -3  -1   -6.40    7.30
 -34  -3   1   13.80   16.40
  35  -3   1   15.60   19.40
 -35   3   1   12.80   17.00
 -35  -3  -1    2.80    9.50
 -35   3  -1   23.20   18.20
 -35  -3   1   15.20   18.00
 -36  -3  -1   26.50   17.10
 -36   3   1   25.60   27.90
  36  -3   1   11.40   19.10
 -36   3  -1   41.80   30.00
 -36  -3   1   37.30   23.30
   0  -4  -1 1336.47  134.29
   0  -4   1 1433.96  134.09
   0   4   1 1360.96  134.09
   0   4  -1 1381.26  133.19
   1   4  -1 2057.89  194.58
  -1   4   1 1997.30  197.08
  -1  -4  -1 2167.68  196.58
   1  -4   1 2089.49  196.48
   1  -4  -1 2115.49  198.48
  -1  -4   1 1979.70  195.08
  -1   4  -1 2188.88  196.78
   2   4  -1  917.71   86.69
   2  -4   1  818.52   88.39
  -2   4   1  787.82   88.99
  -2  -4  -1  991.50   89.19
   2  -4  -1  873.11   91.09
  -2  -4   1  841.72   86.99
  -2   4  -1  831.02   88.39
  -3   4   1  155.58   31.30
   3  -4   1  152.88   30.20
   3   4  -1  199.58   28.40
   3  -4   1  170.18   30.20
  -3  -4   1  163.68   27.90
  -3   4  -1  208.18   32.50
   3  -4  -1  148.09   31.10
   4  -4   1  356.26   49.20
  -4   4   1  250.07   43.30
   4  -4   1  262.77   41.00
  -4  -4  -1  246.58   43.30
  -4   4  -1  328.77   44.50
   4  -4  -1  213.48   38.50
  -4  -4   1  261.37   37.20
   4  -4  -1  306.17   47.40
  -5   4   1  195.18   37.10
  -5  -4  -1  200.98   39.00
   5  -4   1  240.48   38.60
   5  -4   1  198.08   34.30
   5  -4  -1  291.97   40.20
  -5  -4   1  163.68   28.30
  -5   4  -1  268.67   39.10
   5  -4  -1  145.99   34.10
   6  -4   1 1391.56  125.29
  -6  -4  -1 1053.19  126.69
   6  -4   1 1234.58  124.99
  -6   4   1 1356.26  128.49
  -6   4  -1 1179.08  122.79
   6  -4  -1 1263.57  123.59
  -6  -4   1 1227.78  118.19
   6  -4  -1 1201.78  127.39
   7  -4   1    8.20    8.70
   7  -4   1   12.60    9.80
  -7   4   1   32.20   14.50
  -7  -4   1   -0.50    3.50
   7  -4  -1   20.40   12.50
  -7   4  -1   15.10    9.60
   7  -4  -1   29.60   12.40
  -7   4  -1    7.40    9.00
  -8  -4  -1  176.18   40.60
  -8   4   1  216.68   41.20
   8  -4   1  209.88   39.30
   8  -4   1  250.07   39.10
   8  -4  -1  201.78   41.10
   8  -4  -1  302.77   43.50
  -8  -4   1  177.28   28.30
  -8   4  -1  207.58   36.90
  -8   4  -1  164.08   36.50
   9  -4   1  461.85   60.99
  -9   4   1  442.46   68.79
   9  -4   1  455.95   64.29
   9  -4  -1  323.87   60.69
  -9   4  -1  491.45   63.09
   9  -4  -1  416.26   58.59
  -9  -4   1  379.96   44.30
  -9  -4   1  481.65   67.09
  -9   4  -1  583.44   70.49
  10  -4   1   42.80   18.30
 -10   4   1   23.30   14.80
 -10  -4  -1   27.10   16.10
  10  -4   1   29.30   12.90
  10  -4  -1   38.10   17.90
 -10   4  -1   16.50   11.80
 -10   4  -1   22.30   11.80
 -10  -4   1   40.90   17.10
  10  -4  -1   14.60   10.30
 -10  -4   1   16.80    7.80
 -11   4   1   10.80   11.10
  11  -4   1    2.40    4.70
  11  -4   1    2.50    7.30
 -11  -4  -1   -2.50    6.00
  11  -4   1    0.40    6.20
 -11  -4   1    9.40   10.90
  11  -4  -1   17.80   11.80
 -11   4  -1   -3.40    4.50
  11  -4  -1   -4.70    3.20
 -11  -4   1    1.50    3.20
 -11   4  -1   18.60   11.40
  12  -4   1   53.99   22.00
  12  -4   1   50.39   19.00
 -12   4   1   25.00   15.30
 -12  -4  -1   19.10   15.10
  12  -4   1   40.80   16.60
  12   4   1   24.90   16.80
  12  -4  -1   38.80   15.40
  12  -4  -1   63.59   20.00
  12  -4  -1   71.29   23.10
 -12   4  -1   57.29   21.00
 -12  -4   1   71.09   27.50
 -12  -4   1   80.29   14.30
  13  -4   1  988.60  102.29
 -13   4   1  918.61  120.59
  13  -4   1  966.70   99.49
  13  -4   1  859.41  105.89
 -13  -4  -1  993.50  113.39
 -13  -4   1  956.80   89.39
  13   4   1  941.91  109.19
 -13  -4   1  990.20  109.09
 -13   4  -1  821.02   98.89
 -13   4  -1  941.01  103.19
  13  -4  -1  970.90   98.49
  13  -4  -1  863.91  102.59
  13  -4  -1  946.11  100.79
  14  -4   1   70.89   25.40
  14  -4   1   76.49   21.80
  14  -4   1   90.79   24.70
 -14  -4  -1  118.69   34.90
 -14   4   1   75.99   27.60
 -14  -4   1   91.79   28.40
 -14  -4   1   71.49   14.00
 -14   4  -1   95.89   26.60
  14   4   1   54.39   23.30
 -14   4  -1   61.29   23.10
  14  -4  -1   77.19   21.50
  14  -4  -1   92.59   25.20
  14  -4  -1   69.29   24.10
 -15  -4  -1    3.50    7.90
  15  -4   1   -2.60    5.70
 -15   4   1    0.70   10.10
  15  -4   1    1.40    6.40
  15  -4   1   -2.00    5.00
  15   4   1   14.10   13.30
  15  -4  -1    0.60    5.10
  15  -4  -1    7.00    6.50
 -15   4  -1    3.80    7.50
  15  -4  -1   -0.20    4.60
 -15  -4   1    5.10    3.70
 -15  -4   1   -2.20    3.60
 -15   4  -1    9.90   10.50
 -16   4   1  102.19   33.00
  16  -4   1   82.49   30.00
  16  -4   1  130.59   29.80
 -16  -4  -1  148.59   42.50
  16  -4   1  116.19   26.10
  16   4   1  131.59   43.40
 -16  -4   1  137.09   38.10
 -16  -4   1  111.69   19.70
  16  -4  -1  106.99   25.50
 -16   4  -1  108.99   29.30
  16  -4  -1  128.99   31.80
 -16   4  -1  114.39   33.30
  16  -4  -1  162.58   36.10
 -17   4   1   63.29   25.80
  17  -4   1   63.79   25.30
  17  -4   1   81.09   22.20
  17  -4   1   90.59   22.40
 -17  -4  -1   94.49   34.80
 -17  -4   1   74.49   27.60
 -17   4  -1   78.99   27.60
  17  -4  -1   76.99   25.70
 -17   4  -1   49.60   20.90
  17  -4  -1   80.39   20.90
  17  -4  -1   61.39   22.10
  17   4   1  144.09   40.00
 -17  -4   1   67.09   14.20
 -18   4   1   -1.90    7.40
 -18  -4  -1   28.00   17.80
  18  -4   1    2.30    4.70
  18  -4   1   11.80   12.00
  18  -4   1    1.10    4.20
 -18  -4   1   16.60   13.70
  18  -4  -1   -2.40    3.70
 -18   4  -1   -5.90    5.00
 -18   4  -1   23.90   15.00
  18  -4  -1    6.20    7.40
  18   4   1   23.40   16.80
 -18  -4   1   -0.20    2.80
  18  -4  -1   -1.60    4.00
  19  -4   1    6.80    5.50
  19  -4   1    3.60    8.20
 -19  -4  -1   21.20   19.00
 -19   4   1   -3.20   12.20
  19  -4   1    6.90    5.40
 -19   4  -1   15.70   12.40
 -19  -4   1    3.70   10.10
 -19   4  -1   22.40   13.00
  19  -4  -1    3.60    7.80
  19  -4  -1   -2.60    3.80
 -19  -4   1    4.90    5.00
  19   4   1   12.90   12.20
  19  -4  -1    7.60    7.20
 -20  -4  -1  133.49   42.80
 -20   4   1   62.89   28.60
  20  -4   1   44.20   24.50
 -20   4  -1   90.99   31.70
 -20  -4   1   58.49   15.90
  20  -4  -1   70.19   24.70
  20  -4  -1   78.99   21.50
  20  -4  -1   77.49   19.10
  20   4   1   50.69   25.60
 -20  -4   1  101.39   37.00
 -20   4  -1   53.99   23.70
  21  -4   1  117.69   40.50
 -21  -4  -1  141.99   48.20
 -21   4   1  131.09   40.10
  21   4   1  124.79   41.30
 -21   4  -1  132.89   37.20
 -21   4  -1  191.88   52.49
 -21  -4   1  120.39   24.70
  21  -4  -1  157.78   25.90
  21  -4  -1  118.69   21.60
 -21  -4   1  183.68   51.89
  21  -4  -1  123.99   34.50
  22  -4   1  138.89   46.60
 -22   4   1  109.89   36.00
 -22  -4  -1  148.29   50.69
 -22  -4   1  131.19   42.70
 -22   4  -1  124.39   38.00
  22  -4  -1  106.79   33.20
 -22  -4   1  102.79   24.30
 -22   4  -1  124.39   34.80
 -23  -4  -1   42.00   33.40
 -23   4   1  113.59   36.40
  23  -4   1  218.98   53.49
 -23  -4   1  129.49   45.20
 -23   4  -1   91.99   31.40
 -23  -4   1  136.89   28.70
  23  -4  -1  160.18   41.50
 -23   4  -1   85.99   30.30
 -24  -4  -1   -1.60    8.20
  24  -4   1    1.30    8.00
 -24   4   1    4.00   10.10
  24  -4  -1    3.40   10.50
 -24  -4   1    6.60    7.30
 -24  -4   1   -1.30    7.90
 -24   4  -1   15.40   14.80
 -25   4   1  112.49   37.60
 -25  -4  -1   58.49   38.40
  25  -4   1   58.59   27.70
  25  -4  -1   81.89   29.80
 -25  -4   1   76.99   34.20
 -25  -4   1  114.79   27.90
 -25   4  -1   80.49   30.40
  26  -4   1   14.80   15.80
 -26  -4  -1   32.50   23.20
 -26   4   1    7.80   13.10
 -26   4  -1   25.10   18.00
 -26  -4   1   11.70   15.00
 -26  -4   1   -2.30    4.30
  26  -4  -1   30.30   20.20
 -27   4   1   12.60   15.00
 -27  -4  -1   17.80   24.00
 -27  -4  -1   20.40    9.60
  27  -4   1   23.20   20.10
 -27  -4   1   17.90   23.50
 -27   4  -1   13.10   13.10
  27  -4  -1    8.00   13.60
 -27  -4   1   22.20   14.60
 -28  -4  -1  127.19   54.09
  28  -4   1  114.99   39.70
 -28  -4  -1   64.39   18.00
 -28   4   1  117.19   39.80
  28  -4  -1   73.59   29.60
 -28  -4   1   34.70   29.10
 -28  -4   1   64.09   24.00
 -28   4  -1   81.19   32.00
  29  -4   1   27.30   22.10
 -29  -4  -1    4.10    7.80
 -29   4   1   24.20   19.20
 -29   4  -1   24.50   19.60
 -29  -4   1   16.70   12.80
  30  -4   1   15.30   17.00
 -30  -4  -1    5.60    6.80
 -30   4   1   24.70   20.90
 -30  -4   1   -1.60    6.90
  30  -4  -1   -4.30    7.00
 -30   4  -1    7.60   10.90
 -30  -4   1   24.80   24.00
 -31  -4  -1   24.70   12.10
 -31   4   1   15.40   20.80
  31  -4   1   17.90   17.80
 -31   4  -1   20.90   19.70
 -31  -4   1   16.80   25.90
  31  -4  -1   15.90   14.60
 -31  -4   1   16.90   14.00
  32  -4   1    4.00   12.70
 -32   4   1    4.10   11.70
 -32  -4  -1    3.70    8.30
 -32  -4   1   -5.00   15.00
 -32   4  -1    5.60   16.50
  32  -4  -1   -4.90    6.70
 -32  -4   1    0.20    9.20
 -33  -4  -1    0.60    6.90
 -33   4   1   28.40   24.80
  33  -4   1    1.80   12.40
 -33  -4   1   11.00   12.60
  33  -4  -1   11.20   12.40
 -33   4  -1    1.40   11.50
 -34  -4  -1    9.00    9.20
 -34   4   1   43.60   31.40
  34  -4   1   -1.20   11.30
 -34  -4   1    3.40   13.00
  34  -4  -1    5.70   12.10
 -34   4  -1   31.30   23.40
 -35  -4  -1    1.00    6.90
  35  -4   1  -11.30   10.50
 -35   4   1   46.10   31.70
 -35  -4   1   -1.50    9.10
  35  -4  -1   14.90   13.80
 -35   4  -1   -6.20    9.20
 -36  -4  -1   -0.30    7.60
  36  -4   1    1.40   14.80
 -36   4   1    4.60   17.40
 -36   4  -1   29.40   23.50
   0  -5  -1    4.00    6.30
   0  -5   1   -0.30    4.50
   0   5  -1    3.60    5.70
   1   5  -1   16.10    8.40
   1  -5   1   11.70    8.90
  -1  -5  -1    5.10    7.50
  -1  -5   1    8.40    8.60
   1  -5  -1   11.90    8.90
  -1   5  -1   18.80   10.20
   2  -5   1    1.90    5.40
  -2   5   1   14.00   10.70
  -2  -5  -1    2.90    7.10
   2   5  -1   -1.30    4.00
  -2  -5   1    7.60    6.70
   2  -5  -1   -5.80    5.30
  -2   5  -1    1.70    5.80
   3  -5   1 1928.01  175.48
   3  -5   1 1839.32  173.28
  -3   5   1 1747.43  174.28
   3  -5  -1 1679.63  171.88
  -3   5  -1 1725.03  172.18
  -3  -5   1 1738.63  169.88
   3  -5  -1 1795.12  175.78
   4  -5   1   -4.60    5.70
   4  -5   1    2.00    8.30
  -4   5   1   15.60   11.80
   4  -5  -1    1.30    6.20
  -4   5  -1   -4.10    3.20
  -4  -5   1   -2.70    4.50
   4  -5  -1    2.60    5.50
   5  -5   1    7.00    7.10
   5  -5   1   -2.40    4.90
  -5  -5  -1   -1.10    4.30
  -5   5   1   -7.00    4.80
   5  -5  -1   -1.60    4.10
  -5  -5   1    4.40    6.00
  -5   5  -1   -4.30    3.80
   5  -5  -1   19.30   12.90
  -6  -5  -1  868.21  113.19
   6  -5   1  819.12   86.89
  -6   5   1  693.13   85.69
   6  -5   1  744.93   83.79
   6  -5  -1  768.02   88.29
  -6   5  -1  804.12   84.99
   6  -5  -1  730.03   83.39
  -6  -5   1  785.82   79.49
  -7   5   1 1585.94  163.88
  -7  -5  -1 1657.13  168.38
   7  -5   1 1665.13  161.08
   7  -5   1 1520.65  161.68
   7  -5  -1 1697.63  167.08
   7  -5  -1 1662.93  161.18
  -7  -5   1 1574.34  153.88
   8  -5   1  383.46   57.69
  -8   5   1  288.47   55.69
  -8  -5  -1  346.37   61.99
   8  -5   1  312.97   53.69
   8  -5  -1  346.57   53.89
  -8  -5   1  369.16   47.00
  -8   5  -1  387.76   57.99
  -9  -5  -1  285.17   59.39
   9  -5   1  479.15   68.99
  -9   5   1  404.66   65.39
   9  -5   1  521.25   65.49
  -9   5  -1  434.26   62.99
  -9   5  -1  520.75   70.19
  -9  -5   1  322.27   41.90
   9  -5  -1  351.06   56.39
 -10   5   1   10.80   10.10
 -10  -5  -1   -2.70    6.70
  10  -5   1   -2.40    5.70
  10  -5   1    8.00    9.10
 -10  -5   1   -2.90    4.00
  10  -5  -1   21.40   14.90
 -10   5  -1   -2.60    4.70
 -10   5  -1   17.80   12.90
 -10  -5   1   -1.60    4.90
  10  -5  -1   -1.60    6.30
 -11  -5  -1  103.49   33.60
  11  -5   1   77.69   25.70
 -11   5   1  109.19   33.20
  11  -5   1   75.19   29.20
  11  -5  -1  124.59   28.60
 -11  -5   1  119.49   21.20
 -11  -5   1   83.79   30.00
 -11   5  -1   66.19   25.10
  11  -5  -1   78.39   26.80
 -11   5  -1  114.29   31.00
  12  -5   1   15.50   15.40
 -12  -5  -1   15.90   14.60
 -12   5   1   18.60   14.60
  12  -5   1   49.20   19.20
 -12  -5   1   64.19   23.50
  12  -5  -1   30.60   14.90
 -12   5  -1   51.99   21.10
  12  -5  -1   30.90   17.60
 -12   5  -1   48.40   20.20
 -12  -5   1   38.40   11.20
 -13  -5  -1  213.58   52.59
  13  -5   1  262.87   55.09
  13  -5   1  248.08   51.29
  13  -5   1  317.67   51.39
 -13   5   1  248.48   52.39
  13  -5  -1  190.28   41.70
  13  -5  -1  255.37   52.59
 -13   5  -1  308.37   53.99
 -13  -5   1  273.27   36.00
 -13   5  -1  225.18   46.10
 -13  -5   1  247.58   52.19
 -14   5   1   17.10   12.70
  14  -5   1    5.10    7.00
  14  -5   1   -0.20    5.90
  14  -5   1   -2.60    4.10
 -14  -5  -1    1.60    8.80
 -14   5  -1   12.10   10.40
 -14  -5   1   22.20    8.30
 -14  -5   1   16.20   13.00
  14  -5  -1   25.60   15.10
  14  -5  -1   10.20    9.70
 -14   5  -1   23.40   16.80
  14  -5  -1    6.30    8.90
  15  -5   1    8.50    8.30
  15  -5   1    3.30   10.70
 -15  -5  -1    6.50   11.60
  15  -5   1   13.80   11.10
 -15   5   1    1.90    7.50
 -15  -5   1   -2.00    3.90
  15  -5  -1   11.40    9.00
 -15   5  -1    6.70    7.60
 -15   5  -1   14.70   10.30
  15  -5  -1   13.20    9.80
  15  -5  -1   12.40   13.50
 -15  -5   1    9.80    6.20
  16  -5   1    0.70    4.60
  16  -5   1   -2.40    6.40
 -16  -5  -1   13.10   13.40
  16  -5   1   16.80   11.80
  16  -5  -1   -1.00    6.10
  16  -5  -1   20.20   11.00
 -16   5  -1   30.20   16.70
 -16  -5   1   11.20    5.80
 -16   5  -1   -3.20    4.60
  16  -5  -1    3.80   10.40
 -16  -5   1    3.40    8.10
  17  -5   1  155.58   35.90
 -17   5   1  272.87   57.29
 -17  -5  -1  200.68   54.29
  17  -5   1  208.38   51.29
  17  -5   1  293.67   51.09
 -17  -5   1  116.39   40.80
 -17   5  -1  190.38   44.90
 -17  -5   1  262.57   33.40
  17  -5  -1  176.18   43.00
  17  -5  -1  277.37   45.30
  18  -5   1  373.36   59.99
  18  -5   1  230.98   57.09
 -18  -5  -1  407.16   82.79
 -18   5   1  347.47   66.09
  18  -5   1  395.36   56.39
 -18  -5   1  296.97   41.70
 -18   5  -1  321.97   62.99
 -18   5  -1  284.67   58.19
 -18  -5   1  237.28   56.79
  18  -5  -1  376.96   69.89
  18  -5  -1  428.96   65.59
  18  -5  -1  305.37   51.49
  19  -5   1   71.59   21.90
 -19   5   1   23.50   20.70
  19  -5   1   54.89   19.20
  19  -5   1   80.59   31.10
 -19  -5  -1   61.59   31.40
  19  -5  -1   94.79   24.50
  19  -5  -1   76.59   24.90
 -19   5  -1   56.59   26.50
 -19  -5   1   45.40   23.20
 -19   5  -1   68.89   25.90
 -19  -5   1   57.59   14.80
  19  -5  -1   45.80   21.40
  20  -5   1   37.60   22.30
  20  -5   1   49.90   16.90
 -20  -5  -1   53.09   29.30
 -20   5   1   38.20   21.50
  20  -5   1   13.40   10.30
  20  -5  -1   17.40   16.50
 -20  -5   1   25.10   10.00
 -20   5  -1   14.00   12.70
  20  -5  -1   60.29   22.80
 -20   5  -1   40.10   21.60
 -20  -5   1   -2.80    6.10
  20  -5  -1   35.20   16.20
  21  -5   1   52.99   17.30
 -21  -5  -1  128.69   46.50
  21  -5   1   57.49   16.80
 -21   5   1   78.19   32.00
 -21  -5   1   96.99   37.50
  21  -5  -1   95.09   23.80
  21  -5  -1   36.50   17.70
 -21  -5   1   53.39   15.90
  21  -5  -1   69.09   24.20
 -21   5  -1   41.60   20.90
 -21   5  -1   36.00   22.10
 -22  -5  -1   -2.30    8.20
  22  -5   1   16.70   15.50
  22  -5   1   14.20    7.40
  22  -5   1   18.60    8.00
 -22   5   1   12.40   14.60
  22  -5  -1   13.40   14.60
 -22   5  -1   31.50   20.80
  22  -5  -1    6.90    9.10
  22  -5  -1   25.20   12.10
 -22  -5   1    8.40   13.80
 -22  -5   1   20.80    9.90
 -22   5  -1    2.60    9.30
 -23   5   1  329.27   69.29
  23  -5   1  228.38   61.99
 -23  -5  -1  256.87   81.69
  23  -5  -1  378.96   43.40
 -23   5  -1  290.27   64.99
  23  -5  -1  445.86   46.80
 -23  -5   1  492.25   92.59
 -23  -5   1  416.76   54.49
  23  -5  -1  349.37   65.29
  24  -5   1   35.60   21.70
 -24   5   1   61.59   30.90
 -24  -5  -1   36.90   27.90
 -24   5  -1   49.70   27.30
 -24  -5   1   13.50   18.50
  24  -5  -1   12.50   14.20
 -24  -5   1   34.00   14.00
 -25   5   1   52.29   27.20
 -25  -5  -1   15.80   17.40
  25  -5   1   22.40   17.80
 -25   5  -1   29.70   22.50
  25  -5  -1   28.70   18.00
 -25  -5   1   46.40   27.40
 -25  -5   1   28.70   14.50
  26  -5   1   30.60   23.10
 -26  -5  -1    7.90   19.10
 -26   5   1   10.70   15.60
 -26  -5   1   49.00   36.20
  26  -5  -1   37.50   20.00
 -26  -5   1   12.60   10.00
 -26   5  -1   14.00   13.50
 -27   5   1    7.80   19.80
 -27  -5  -1   -0.10   12.90
  27  -5   1    8.00   12.10
 -27  -5   1    5.20   14.60
 -27  -5   1   34.60   16.60
  27  -5  -1   13.00   14.50
 -27   5  -1   35.90   21.10
 -28   5   1   85.69   35.00
  28  -5   1   45.20   27.60
 -28  -5   1   30.10   16.80
 -28   5  -1    1.10   10.50
  28  -5  -1   82.19   30.10
 -28  -5   1   21.00   23.40
 -29  -5  -1   11.60    8.40
  29  -5   1   -5.00    7.50
 -29   5   1    8.80   12.50
 -29   5  -1   -1.00   10.40
 -29  -5   1   22.50   26.00
 -29  -5   1    4.30    9.90
 -30   5   1   -1.80   10.00
  30  -5   1   -2.20    8.20
 -30  -5  -1    2.70    7.10
 -30   5  -1   -2.90    8.30
  30  -5  -1   17.80   17.40
 -30  -5   1   40.00   30.70
 -30  -5   1   -2.20    6.90
  31  -5   1   10.10   16.10
 -31   5   1    9.30   15.80
 -31  -5  -1    4.90    8.20
  31  -5  -1    2.30   10.60
 -31  -5   1   22.30   15.30
 -31   5  -1   26.90   19.70
 -32  -5  -1   11.50   10.30
 -32   5   1   48.30   30.30
  32  -5  -1   53.49   25.60
 -32   5  -1   69.19   32.80
 -32  -5   1    2.20    9.30
 -33  -5  -1   22.50   11.30
  33  -5   1   16.30   19.60
 -33   5   1    8.10   16.20
  33  -5  -1   13.50   14.10
 -33  -5   1   -1.50    9.10
 -33   5  -1   -2.80    9.60
 -34   5   1   50.69   45.60
 -34  -5  -1   12.00    9.70
  34  -5   1   43.20   26.70
 -34  -5   1   13.30   13.20
  34  -5  -1   -0.20   10.30
 -34   5  -1   18.50   20.10
  35  -5   1    9.70   17.50
 -35   5   1   -2.50   10.60
 -35  -5  -1   -2.50    4.80
 -35   5  -1    4.20   19.20
  35  -5  -1   21.50   19.10
 -35  -5   1    5.70   12.50
  36  -5   1    0.50   15.60
 -36   5   1   -0.10   13.30
 -36  -5   1   -3.00    9.20
  36  -5  -1    3.60   11.50
   0   6  -1  785.52   85.29
   0  -6  -1  827.12   88.49
   0  -6   1  773.72   86.59
   1  -6   1  152.88   32.00
  -1  -6  -1  104.89   27.00
  -1  -6   1  126.49   28.40
  -1   6  -1   80.69   22.40
   1  -6  -1   97.49   27.60
  -2  -6  -1  785.12   86.69
   2  -6   1  828.02   88.19
  -2   6  -1  856.91   93.19
   2  -6  -1  720.93   85.79
  -2  -6   1  793.32   85.79
  -3  -6  -1  187.88   34.40
   3  -6   1  151.68   33.00
  -3   6   1  126.19   31.80
   3  -6   1  165.18   35.20
  -3  -6   1  168.48   32.50
   3  -6  -1  213.58   42.20
   3  -6  -1  154.98   34.30
  -3   6  -1  160.78   38.50
  -4   6   1   68.49   23.40
   4  -6   1  117.19   29.40
   4  -6   1   45.00   18.70
   4  -6  -1   52.19   20.60
  -4   6  -1   80.69   23.70
   4  -6  -1   94.59   26.10
  -4  -6   1   97.39   24.10
  -5   6   1 1828.12  178.88
   5  -6   1 1722.53  176.48
   5  -6   1 1755.52  175.28
   5  -6  -1 1704.13  174.68
  -5   6  -1 1733.53  174.68
  -5  -6   1 1883.01  171.88
   5  -6  -1 1706.53  178.68
  -6   6   1  474.45   83.79
   6  -6   1  732.13   81.09
   6  -6   1  832.22   84.99
  -6  -6  -1  924.61  108.09
   6  -6  -1  783.02   98.69
  -6   6  -1  656.73   88.79
   6  -6  -1  723.83   81.09
  -6  -6   1  647.64   74.79
  -7   6   1   87.49   29.30
   7  -6   1  134.79   33.10
   7  -6   1   78.69   25.50
  -7  -6  -1  128.29   36.20
   7  -6  -1  115.19   30.50
  -7   6  -1  158.78   34.10
   7  -6  -1  107.99   32.50
  -7  -6   1  118.09   24.60
   8  -6   1 1117.09  109.39
  -8   6   1 1031.50  108.89
   8  -6   1  865.41  102.09
  -8  -6  -1  972.80  111.29
   8  -6  -1  837.02  106.29
   8  -6  -1  985.20  104.59
  -8   6  -1  886.91  102.39
  -8  -6   1  932.21   96.69
  -9  -6  -1   27.80   17.60
   9  -6   1   41.30   19.00
  -9   6   1   36.10   18.60
   9  -6   1   22.80   14.40
   9  -6  -1   11.20   11.40
  -9  -6   1   22.90   11.10
  -9   6  -1   35.30   18.10
   9  -6  -1   17.70   16.10
 -10  -6  -1  152.58   38.60
  10  -6   1   88.99   29.50
  10  -6   1   76.59   24.80
 -10   6   1  142.79   35.90
 -10   6  -1  123.09   30.90
 -10  -6   1  123.99   24.50
  10  -6  -1   57.19   24.10
  10  -6  -1  124.49   31.10
  11  -6   1  116.39   30.90
 -11  -6  -1  125.49   37.10
  11  -6   1  165.58   41.00
 -11   6   1  112.19   33.90
 -11   6  -1  100.39   33.00
 -11  -6   1  146.59   27.50
 -11   6  -1  136.69   36.60
 -11  -6   1  154.48   41.80
  11  -6  -1  126.99   32.70
  11  -6  -1  117.09   36.40
  12  -6   1   -6.10    3.90
  12  -6   1   14.90   11.40
 -12  -6  -1   -2.70    5.60
 -12   6   1   -0.80    6.70
  12  -6  -1   -4.50    3.90
 -12  -6   1   -1.90    2.50
 -12  -6   1   -3.20    3.10
 -12   6  -1   -1.90    5.60
  12  -6  -1   14.80   10.90
 -12   6  -1    0.80    5.00
 -13   6   1   60.49   25.30
  13  -6   1  116.39   31.70
  13  -6   1   95.19   30.30
 -13  -6  -1   31.40   20.60
  13  -6  -1   69.19   27.40
  13  -6  -1   58.89   21.70
 -13  -6   1   78.59   19.00
 -13   6  -1   99.29   30.30
 -13  -6   1   61.19   26.10
 -14  -6  -1  116.49   37.40
 -14   6   1  128.49   37.90
  14  -6   1  115.19   34.80
  14  -6   1   86.99   27.40
  14  -6   1   52.79   23.80
 -14  -6   1  139.29   25.20
 -14  -6   1   60.49   26.10
  14  -6  -1  160.28   34.50
  14  -6  -1  125.89   35.70
 -14   6  -1   87.29   29.70
 -14   6  -1  168.78   42.00
 -15   6   1   36.30   21.90
  15  -6   1   65.29   25.60
 -15  -6  -1   55.29   27.10
  15  -6   1   64.29   24.30
  15  -6   1   13.30   10.90
  15  -6  -1   47.30   18.80
 -15   6  -1   23.10   16.30
  15  -6  -1   28.80   15.70
  15  -6  -1   41.50   19.40
 -15  -6   1   51.39   23.40
 -15  -6   1   31.50   11.90
 -15   6  -1   19.80   16.00
  16  -6   1   72.99   27.50
 -16   6   1  132.59   40.00
 -16  -6  -1   89.79   34.80
  16  -6   1   85.99   33.40
  16  -6   1  100.49   29.60
 -16  -6   1   82.79   32.90
  16  -6  -1  100.89   30.90
 -16   6  -1  114.89   34.30
  16  -6  -1   79.19   29.80
  16  -6  -1  123.79   31.20
 -16   6  -1   95.89   32.90
 -16  -6   1  104.89   21.30
  17  -6   1   26.90   19.30
 -17  -6  -1   34.40   23.20
 -17   6   1   54.69   27.10
  17  -6   1   28.40   18.10
  17  -6   1   55.09   20.20
 -17   6  -1  115.79   34.30
  17  -6  -1   63.79   24.60
 -17  -6   1   22.90   16.60
 -17  -6   1   73.19   17.30
  17  -6  -1   40.40   22.80
 -17   6  -1   40.50   21.20
  17  -6  -1   65.39   23.40
  18  -6   1   51.99   26.20
 -18   6   1   51.29   24.50
  18  -6   1   84.19   30.20
 -18  -6  -1   85.19   33.80
  18  -6   1   78.29   25.70
 -18   6  -1   64.39   28.50
  18  -6  -1   68.19   28.00
 -18   6  -1   94.99   30.60
  18  -6  -1   38.10   19.60
  18  -6  -1  135.39   36.30
 -18  -6   1   38.00   13.60
 -18  -6   1   88.99   33.00
  19  -6   1   73.39   26.40
  19  -6   1   86.19   26.10
 -19  -6  -1   62.49   34.20
 -19   6   1   98.99   35.20
  19  -6  -1   34.80   20.80
 -19   6  -1   84.49   28.90
  19  -6  -1   44.50   19.80
 -19  -6   1   96.19   20.40
 -19  -6   1   61.09   28.60
  19  -6  -1   55.69   25.30
 -19   6  -1   49.10   26.00
  20  -6   1   72.89   32.40
 -20   6   1   53.29   26.50
  20  -6   1   28.10   15.70
 -20  -6  -1   35.80   26.30
  20  -6  -1   44.60   21.20
 -20   6  -1   95.29   33.60
  20  -6  -1   75.59   24.20
  20  -6  -1   99.59   32.70
 -20  -6   1   54.99   16.20
 -20   6  -1   80.49   30.10
 -20  -6   1   28.30   21.10
  21  -6   1  300.27   63.59
 -21   6   1  246.68   58.59
  21  -6   1  213.48   40.10
  21  -6   1  230.48   44.90
 -21  -6   1  178.98   50.09
 -21  -6   1  203.38   33.50
  21  -6  -1  136.19   38.90
 -21   6  -1   96.09   35.00
  21  -6  -1  191.68   45.40
 -21   6  -1   95.69   36.00
  21  -6  -1  210.58   41.60
  22  -6   1    8.60    9.10
  22  -6   1   -1.40    8.70
  22  -6   1    1.40    6.80
 -22  -6  -1   24.90   22.80
 -22   6   1    5.80   13.80
 -22  -6   1   -0.20    4.90
 -22   6  -1   -2.10    9.00
  22  -6  -1    8.60    9.20
  22  -6  -1   12.00   10.90
 -22  -6   1   10.00   15.20
 -23   6   1   91.09   35.70
  23  -6   1  142.49   28.10
  23  -6   1   74.89   32.80
  23  -6   1  117.29   28.20
 -23  -6  -1  150.68   56.69
  23  -6  -1  111.49   35.10
 -23  -6   1   88.99   46.40
 -23   6  -1   44.80   25.00
 -23  -6   1  115.69   25.60
  23  -6  -1   96.59   27.10
  23  -6  -1  109.79   30.90
 -24  -6  -1  394.96   91.09
  24  -6   1  209.48   57.89
 -24   6   1  267.87   63.19
  24  -6   1  254.77   35.60
  24  -6   1  205.88   32.60
 -24  -6   1  234.98   66.79
  24  -6  -1  203.28   38.40
  24  -6  -1  213.98   42.10
 -24   6  -1  179.78   50.39
  24  -6  -1  145.79   42.40
 -24  -6   1  185.38   36.00
 -25  -6  -1   29.10   26.20
  25  -6   1   45.80   26.20
 -25   6   1   50.69   25.80
 -25  -6   1   28.00   13.30
  25  -6  -1   15.20   15.80
  25  -6  -1   29.70   12.40
 -25  -6   1   23.90   26.40
 -25   6  -1   33.20   25.70
  25  -6  -1   16.70    9.80
  26  -6   1   45.90   26.80
 -26   6   1    0.00    9.10
 -26  -6   1    5.10    6.50
 -26   6  -1   -4.20    9.00
 -26  -6   1   22.20   23.20
  26  -6  -1   11.60   14.10
 -27   6   1   -4.60    9.50
  27  -6   1   -3.00    8.50
 -27  -6  -1   24.90    8.50
 -27  -6   1   34.60   31.10
 -27   6  -1    9.70   16.40
 -27  -6   1   52.29   20.30
  27  -6  -1    1.20    9.20
 -28   6   1   -6.60    6.70
 -28  -6  -1   16.80    8.40
  28  -6   1    2.70   11.50
 -28   6  -1   20.90   22.70
 -28  -6   1   -3.80   12.50
 -28  -6   1   -0.20    6.50
 -29   6   1   19.50   19.30
 -29  -6  -1   22.80   10.20
  29  -6   1   13.90   16.80
 -29   6  -1   38.60   23.70
 -29  -6   1   37.60   18.90
  29  -6  -1   50.49   27.60
  30  -6   1   -4.10    8.70
 -30  -6  -1    9.80    8.30
 -30   6   1    5.40   14.10
 -30   6  -1   -5.40    7.70
 -30  -6   1    1.40    7.90
  30  -6  -1   -4.00    7.10
  31  -6   1   66.79   35.20
 -31   6   1   10.30   17.80
 -31  -6   1   57.89   24.10
 -31   6  -1   79.29   39.20
  31  -6  -1   67.89   29.50
  32  -6   1   14.30   17.10
 -32  -6  -1   10.00    9.60
 -32  -6   1    7.80   10.90
  32  -6  -1    5.30   13.20
 -32   6  -1   20.30   17.70
 -33  -6  -1    4.50    8.60
  33  -6   1   10.70   16.50
 -33   6   1   38.50   26.60
 -33  -6   1   -1.40    8.70
 -33   6  -1    6.80   18.40
  33  -6  -1   13.10   16.40
  34  -6   1   45.50   28.70
 -34   6   1   33.90   29.20
 -34  -6  -1    0.80    6.00
 -34  -6   1   11.70   14.90
  34  -6  -1   22.70   18.40
 -35   6   1   94.69   43.40
  35  -6   1   20.90   24.60
 -35  -6   1   57.29   30.10
  35  -6  -1   46.60   24.40
   0  -7   1   -6.10    4.30
   0  -7  -1    0.10    7.70
   0  -7  -1    5.90    7.70
   1  -7   1   -0.30    7.30
  -1  -7  -1   35.40   17.00
  -1  -7   1   50.09   18.70
   1  -7  -1   53.69   20.20
   1  -7  -1   41.60   17.10
   2  -7   1  196.58   41.60
  -2  -7  -1  285.17   48.40
   2  -7   1  181.58   41.00
  -2  -7   1  275.57   46.30
   2  -7  -1  230.58   43.40
  -2   7  -1  223.48   42.40
   2  -7  -1  208.48   45.60
   3  -7   1  176.58   37.10
   3  -7   1  129.99   34.40
  -3   7  -1  186.88   37.70
   3  -7  -1  104.39   29.20
  -3  -7   1  143.89   32.70
   3  -7  -1  237.08   47.00
  -4  -7  -1  317.77   50.69
  -4   7   1  283.37   52.99
   4  -7   1  289.97   50.39
   4  -7   1  233.58   47.70
  -4   7  -1  326.27   53.49
   4  -7  -1  262.37   48.20
  -4  -7   1  235.78   44.30
   4  -7  -1  266.47   52.59
   5  -7   1   40.20   18.70
  -5   7   1   23.10   15.60
   5  -7   1   16.80   14.70
   5  -7  -1   63.09   21.20
  -5   7  -1   75.39   24.40
   5  -7  -1   34.10   19.50
  -5  -7   1   35.50   16.40
   6  -7   1  468.65   72.39
  -6   7   1  458.25   72.49
   6  -7   1  380.06   65.79
   6  -7  -1  347.37   62.89
  -6  -7   1  473.25   63.29
  -6   7  -1  520.85   73.79
   6  -7  -1  392.16   71.89
   7  -7   1    4.30   10.80
  -7  -7  -1   -7.60    3.50
  -7   7   1    4.20    9.40
   7  -7   1    0.60    8.60
  -7   7  -1    1.90    7.70
   7  -7  -1    3.10    8.10
   7  -7  -1    4.10    8.60
  -7  -7   1   13.70    9.90
   8  -7   1  618.74   90.39
  -8  -7  -1  676.93   96.29
  -8   7   1  685.13   96.89
   8  -7   1  678.13   91.29
   8  -7  -1  558.64   84.29
   8  -7  -1  593.54   92.89
  -8   7  -1  688.53   90.59
  -8  -7   1  538.45   67.99
  -9   7   1    3.10    7.80
   9  -7   1   12.70   13.50
   9  -7   1   39.10   20.10
  -9  -7  -1    5.50    9.10
   9  -7  -1   24.50   15.40
   9  -7  -1   28.40   18.90
  -9   7  -1    3.70    9.00
  -9  -7   1   12.60    8.90
 -10   7   1 1043.40  115.49
  10  -7   1 1000.40  109.99
  10  -7   1  950.50  112.29
 -10  -7  -1  961.50  132.69
  10  -7  -1  869.91  126.89
 -10   7  -1  928.51  108.19
 -10  -7   1 1000.30  101.89
  10  -7  -1  964.50  109.29
 -11   7   1    5.00   10.80
 -11  -7  -1   29.20   19.00
  11  -7   1   51.49   21.50
  11  -7   1   24.10   17.00
 -11   7  -1    4.60    8.80
 -11  -7   1   26.40   16.40
 -11  -7   1   21.60   11.20
  11  -7  -1   25.40   16.00
  12  -7   1    6.60   11.60
 -12   7   1  -10.50    3.60
  12  -7   1    5.60    8.80
 -12  -7  -1   10.00   13.20
 -12  -7   1   33.10   13.80
 -12   7  -1   52.79   22.90
 -12  -7   1    3.90    8.10
  12  -7  -1   21.80   17.20
  13  -7   1    0.60    6.50
 -13  -7  -1    6.20   11.80
  13  -7   1    1.50    5.70
 -13   7   1   -3.50    7.20
  13  -7  -1    0.70    8.70
  13  -7  -1   -3.00    4.40
 -13  -7   1    6.30    5.30
 -13   7  -1    9.80   10.80
 -13  -7   1   27.10   16.80
 -13   7  -1   -4.20    5.20
  14  -7   1   59.29   27.00
  14  -7   1   19.60   14.70
 -14   7   1   45.00   24.40
 -14  -7  -1   34.80   23.10
 -14  -7   1   47.00   15.10
  14  -7  -1   18.70   14.00
 -14   7  -1   59.99   24.70
  14  -7  -1   58.09   23.10
 -14   7  -1   32.70   18.40
 -14  -7   1   16.60   14.10
 -15   7   1    4.00   11.50
  15  -7   1    1.50    7.90
 -15  -7  -1   -5.20    5.30
  15  -7   1    1.20    7.10
 -15  -7   1   22.40   17.70
 -15   7  -1   12.80   11.10
 -15  -7   1    7.80    6.80
  15  -7  -1    6.10   12.20
 -15   7  -1   12.80   15.60
  15  -7  -1   15.60   13.80
 -16   7   1  131.29   39.80
  16  -7   1  163.28   43.60
  16  -7   1   90.09   32.70
  16  -7   1  121.79   41.30
 -16  -7  -1   56.29   30.00
 -16   7  -1  200.28   49.70
 -16  -7   1  130.59   26.20
  16  -7  -1   87.29   28.40
 -16  -7   1  129.29   40.50
  16  -7  -1  101.09   35.00
 -16   7  -1  148.39   41.70
 -17   7   1  421.86   75.69
  17  -7   1  232.78   52.09
 -17  -7  -1  288.97   68.19
  17  -7   1  313.17   61.49
 -17  -7   1  233.98   40.40
 -17   7  -1  280.17   62.09
  17  -7  -1  303.37   54.29
  17  -7  -1  232.08   51.69
 -17  -7   1  232.48   58.59
 -17   7  -1  302.87   60.69
  17  -7  -1  238.08   57.89
  18  -7   1   78.29   32.70
 -18  -7  -1   68.69   32.10
  18  -7   1   68.19   26.90
 -18   7   1   54.79   27.60
  18  -7   1   51.89   25.60
  18  -7  -1   65.39   24.90
 -18   7  -1   75.19   31.80
  18  -7  -1   68.69   29.00
 -18  -7   1   67.89   18.90
 -18   7  -1   85.09   31.20
 -18  -7   1   64.29   29.10
  18  -7  -1   54.89   24.50
 -19  -7  -1   -4.60    7.90
  19  -7   1   -4.70    5.50
  19  -7   1   -0.10    6.00
 -19   7   1    1.10   11.10
  19  -7   1    5.20    9.20
 -19   7  -1    8.50   15.30
  19  -7  -1   10.20   12.60
 -19   7  -1   31.70   21.70
  19  -7  -1   24.00   18.10
 -19  -7   1   14.90    9.40
 -19  -7   1   11.30   15.30
  19  -7  -1    2.00    7.30
  20  -7   1   -3.50    4.10
 -20   7   1   16.00   16.50
 -20  -7  -1   33.50   24.90
  20  -7   1   10.10   13.30
  20  -7   1   18.60   17.60
  20  -7  -1   -2.30    5.90
 -20   7  -1   19.00   17.70
 -20  -7   1    1.40    8.90
 -20  -7   1    9.60    7.70
  20  -7  -1    1.10    6.40
  21  -7   1   91.89   32.80
 -21  -7  -1   71.59   37.00
  21  -7   1   89.79   38.50
 -21   7   1   69.19   32.00
  21  -7   1   56.79   25.70
  21  -7  -1   59.79   30.20
 -21   7  -1   68.39   31.10
  21  -7  -1   58.49   24.70
  21  -7  -1   69.99   28.20
 -21  -7   1   67.79   18.70
  22  -7   1   51.79   22.30
  22  -7   1   34.60   24.40
 -22   7   1   44.20   24.40
 -22  -7  -1   59.89   35.20
  22  -7   1   26.40   15.50
 -22  -7  -1   49.50   12.60
 -22  -7   1    9.40   14.60
 -22  -7   1   53.99   16.80
  22  -7  -1   53.89   23.60
 -22   7  -1   41.50   25.40
  22  -7  -1   16.50   13.80
  22  -7  -1   43.20   19.90
  23  -7   1    5.00   10.70
 -23  -7  -1    4.30    4.10
  23  -7   1    6.70   19.30
 -23   7   1    4.10   13.00
 -23  -7  -1   -6.60   10.30
  23  -7   1    3.50    6.40
  23  -7  -1    9.50    9.50
 -23  -7   1   24.70   21.00
 -23   7  -1   -6.50    6.90
 -23  -7   1    2.70    6.40
  23  -7  -1    8.40   11.50
  23  -7  -1   22.80   16.00
 -24   7   1   13.50   15.40
 -24  -7  -1    9.60    6.10
  24  -7   1    8.60    9.50
  24  -7   1   -0.20    9.30
  24  -7   1   29.80   15.80
 -24  -7   1   14.40   21.00
 -24  -7   1   -0.40    4.90
  24  -7  -1    5.60    8.80
  24  -7  -1    2.10    8.10
 -24   7  -1   14.90   17.80
  24  -7  -1   -2.90    6.60
  25  -7   1   55.69   19.30
  25  -7   1   51.79   18.70
  25  -7   1   17.60   19.00
 -25  -7  -1   23.20    8.90
 -25   7   1   49.00   29.00
 -25  -7   1   81.99   45.80
  25  -7  -1   59.69   31.30
 -25  -7   1   17.00   10.50
 -25   7  -1   25.20   21.60
  25  -7  -1   34.20   16.80
  26  -7   1   56.99   14.50
  26  -7   1   27.00    9.90
  26  -7   1  113.89   45.30
 -26  -7  -1   49.80   12.60
 -26   7   1   29.90   24.30
  26  -7  -1   45.40   17.20
 -26   7  -1   30.50   23.70
 -26  -7   1   -2.40   15.60
  26  -7  -1   75.59   23.10
 -26  -7   1   33.40   16.10
  27  -7   1    8.10   11.90
 -27  -7  -1   23.30    9.90
 -27   7   1   14.90   19.90
 -27   7  -1   26.30   22.20
 -27  -7   1    6.70    8.30
  27  -7  -1    1.00    4.90
  27  -7  -1   11.50   14.10
  27  -7  -1    6.50    6.10
 -28   7   1   26.80   21.70
  28  -7   1   12.60   16.30
 -28  -7  -1   33.70   12.20
  28  -7  -1   12.30   13.60
 -28  -7   1   21.10   13.90
 -28   7  -1   19.20   20.10
  29  -7   1   53.19   31.40
 -29   7   1   61.69   32.50
 -29  -7  -1   64.29   16.40
  29  -7  -1   99.49   35.80
 -29   7  -1   68.39   33.70
 -29  -7   1   43.20   18.90
 -30   7   1   15.40   30.40
  30  -7   1    1.30   10.90
 -30  -7  -1    6.20    8.40
 -30  -7   1    1.30    9.20
  30  -7  -1    0.10   10.30
 -30   7  -1    7.60   15.60
 -31   7   1   12.90   21.40
  31  -7   1   21.90   20.30
 -31  -7  -1    3.10    7.50
  31  -7  -1   -0.70    8.70
 -31   7  -1   15.60   18.60
 -31  -7   1   20.00   14.40
 -32  -7  -1    2.30    8.30
  32  -7   1    5.30   18.50
 -32   7   1   24.00   26.10
 -32  -7   1   10.60   12.80
  32  -7  -1    2.70   11.00
  33  -7   1   -2.10   11.10
 -33  -7  -1    1.00    7.40
 -33   7   1    8.20   15.30
  33  -7  -1    7.70   15.70
 -33  -7   1   -3.10    8.60
 -34  -7  -1   25.40   14.40
  34  -7   1   14.50   16.50
 -34   7   1   23.60   23.00
 -34  -7   1   17.00   16.00
  34  -7  -1   14.10   17.60
   0  -8  -1   16.90   12.90
   0  -8   1   44.20   20.00
   0  -8  -1   39.70   18.50
   1  -8   1   20.60   13.90
  -1  -8  -1   62.59   23.00
  -1  -8  -1   65.09   23.60
   1  -8  -1   61.49   22.00
   1  -8  -1   67.69   26.00
  -1  -8   1   41.20   18.50
  -2  -8  -1   -3.20    4.50
   2  -8   1    9.20   11.40
   2  -8   1    9.80   11.10
  -2  -8  -1    0.80    8.60
  -2  -8   1   -3.50    5.60
   2  -8  -1   20.20   13.70
   2  -8  -1   28.70   17.80
   3  -8   1  251.37   48.60
   3  -8   1  219.18   49.10
  -3  -8  -1  204.28   44.00
   3  -8  -1  335.07   59.29
   3  -8  -1  177.48   42.80
  -3  -8   1  259.17   47.40
  -4  -8  -1 2053.59  212.58
   4  -8   1 2119.89  216.98
  -4  -8   1 2289.57  213.88
   4  -8  -1 2177.58  219.58
   5  -8   1   91.39   29.00
   5  -8   1   64.69   28.00
  -5   8  -1   55.49   21.30
  -5  -8   1   34.00   16.40
   5  -8  -1   16.90   17.30
   5  -8  -1   80.49   28.60
   6  -8   1  824.52  110.49
  -6   8   1  788.52  112.59
   6  -8   1  904.81  117.69
   6  -8  -1  727.93  111.99
   6  -8  -1  813.82   97.39
  -6  -8   1  891.31   94.49
  -6   8  -1  841.32  111.19
   7  -8   1    4.60   11.90
   7  -8   1    5.80   10.30
  -7  -8  -1   13.10   11.50
  -7   8   1    2.70    9.30
  -7   8  -1   16.50   14.80
   7  -8  -1   -5.70    2.90
   7  -8  -1   16.50   14.60
  -7  -8   1    7.70    8.40
   8  -8   1   84.69   29.10
  -8   8   1   96.79   31.50
   8  -8   1   68.59   24.00
  -8  -8  -1   65.99   27.90
   8  -8  -1   26.50   18.70
  -8   8  -1  107.19   31.80
  -8  -8   1  110.19   27.30
   8  -8  -1   16.30   13.40
   9  -8   1  325.87   61.59
   9  -8   1  348.87   65.09
  -9  -8  -1  379.66   69.99
  -9   8   1  204.28   53.39
  -9  -8   1  295.27   50.19
   9  -8  -1  256.47   59.59
   9  -8  -1  343.57   60.79
  -9   8  -1  491.15   72.79
  10  -8   1   -1.60    5.70
 -10  -8  -1   65.19   27.60
 -10   8   1   22.60   16.10
  10  -8   1   17.20   17.10
  10  -8  -1    9.10   10.80
 -10  -8   1   23.10   12.50
  10  -8  -1    7.10    9.60
 -10   8  -1   25.60   17.30
  11  -8   1    9.20   11.30
  11  -8   1   22.40   15.80
 -11  -8  -1    4.50    9.40
 -11   8   1   29.60   20.20
 -11   8  -1    6.00    9.80
 -11  -8   1    7.40    7.50
  11  -8  -1    2.20    8.00
  11  -8  -1    1.90    7.50
  12  -8   1   67.49   28.40
  12  -8   1  103.49   31.60
 -12   8   1  115.19   36.90
 -12  -8  -1   99.29   36.90
 -12  -8   1   99.79   25.60
 -12   8  -1   40.90   21.10
  12  -8  -1   72.99   31.40
  12  -8  -1   77.19   28.20
 -12  -8   1   64.99   29.00
 -13  -8  -1   74.29   29.70
  13  -8   1   57.19   24.20
 -13   8   1   48.30   25.00
  13  -8   1   61.39   28.60
 -13   8  -1   65.99   26.00
  13  -8  -1   95.19   35.30
 -13  -8   1   87.39   23.60
  13  -8  -1   37.30   21.90
 -13  -8   1   90.39   35.30
 -14  -8  -1   39.60   25.50
  14  -8   1   73.49   32.00
  14  -8   1   72.99   29.00
 -14   8   1  140.19   42.10
  14  -8  -1  237.78   50.19
 -14  -8   1  156.48   44.70
  14  -8  -1  187.38   48.90
 -14  -8   1   99.79   25.10
 -14   8  -1   81.49   31.60
 -15  -8  -1   30.80   22.10
  15  -8   1   26.00   17.70
  15  -8   1    0.10    7.20
 -15   8   1    5.70   12.70
 -15  -8   1   14.70   16.10
 -15   8  -1   38.90   20.90
  15  -8  -1   29.70   16.60
 -15  -8   1    8.20    8.80
  15  -8  -1   19.10   15.70
  16  -8   1    6.90   11.60
 -16   8   1   16.80   15.20
 -16  -8  -1   29.40   34.50
  16  -8   1    8.10   10.60
  16  -8  -1    6.00   12.20
  16  -8  -1    2.50    7.90
 -16  -8   1   -2.00    4.80
 -16  -8   1   -2.30    3.10
 -17   8   1  272.17   64.99
  17  -8   1  480.95   83.19
 -17  -8  -1  201.68   58.19
  17  -8   1  323.07   69.49
  17  -8   1  333.57   62.39
  17  -8  -1  264.37   62.79
  17  -8  -1  303.47   58.79
 -17  -8   1  210.28   57.69
 -17  -8   1  268.67   46.20
  18  -8   1   -2.90    5.90
  18  -8   1    7.60   10.10
 -18  -8  -1   -2.00    7.40
  18  -8   1    7.40   13.90
 -18   8   1    5.60   12.90
 -18   8  -1   -6.00    6.40
  18  -8  -1   10.90   11.30
 -18  -8   1   -1.10   10.10
 -18  -8   1    7.60    7.70
  18  -8  -1   15.40   12.80
  18  -8  -1    9.90   11.80
  19  -8   1   22.90   17.00
 -19  -8  -1   -1.80    6.10
 -19   8   1   13.00   16.40
  19  -8   1    4.40    9.30
 -19  -8  -1   15.00    9.10
  19  -8   1    9.10   12.30
  19  -8  -1   10.80   11.00
 -19  -8   1    5.30    7.80
  19  -8  -1    8.30   12.10
 -19   8  -1   -2.80    6.70
 -19  -8   1   -2.10    5.90
  19  -8  -1   -5.20    5.20
 -20  -8  -1  135.29   46.40
  20  -8   1   96.29   34.30
  20  -8   1  164.78   49.30
 -20   8   1  341.77   72.99
 -20  -8  -1  189.28   31.60
  20  -8   1  187.78   51.39
 -20  -8   1  216.98   38.70
 -20  -8   1  145.79   47.70
  20  -8  -1  206.08   46.30
  20  -8  -1  204.48   50.59
  20  -8  -1  245.28   58.79
 -20   8  -1  246.88   61.49
 -21  -8  -1    0.10    3.70
 -21  -8  -1    4.90   13.40
 -21   8   1   15.40   15.90
  21  -8   1   12.50   14.10
  21  -8   1   17.00   14.10
  21  -8   1    2.80   10.40
 -21   8  -1    6.60   11.70
  21  -8  -1    7.20   11.10
  21  -8  -1   -0.30    6.70
 -21  -8   1    2.30    5.50
  21  -8  -1    2.10   10.50
 -21  -8   1    1.80   10.50
  22  -8   1  161.68   43.70
  22  -8   1  163.88   46.20
 -22  -8  -1  206.38   32.70
 -22   8   1  152.38   50.79
  22  -8   1  108.29   44.50
  22  -8  -1  213.08   54.49
 -22   8  -1  200.88   56.19
 -22  -8   1   65.09   33.60
 -22  -8   1  242.98   40.80
  22  -8  -1  204.38   46.00
  23  -8   1  282.27   69.99
 -23   8   1  231.68   63.49
 -23  -8  -1  231.58   35.60
  23  -8   1  345.67   66.59
 -23   8  -1  262.67   63.69
 -23  -8   1   82.29   37.40
  23  -8  -1  213.98   45.90
  23  -8  -1  210.88   76.39
  23  -8  -1  240.08   55.39
 -23  -8   1  195.58   38.70
  24  -8   1    8.20   13.70
  24  -8   1   21.00   20.90
  24  -8   1   17.90   13.70
 -24   8   1   43.00   28.80
 -24  -8  -1   23.80   10.00
 -24   8  -1   -7.70    6.00
  24  -8  -1   43.70   25.70
 -24  -8   1   34.80   16.40
  24  -8  -1   41.60   20.30
  24  -8  -1   14.30   17.40
  25  -8   1   20.30   17.70
 -25  -8  -1    1.60    4.90
 -25   8   1    8.80   15.30
  25  -8   1   -3.40    5.30
  25  -8   1   17.00   18.00
 -25   8  -1    5.90   13.30
  25  -8  -1    0.90    9.10
  25  -8  -1   -0.80    7.30
 -25  -8   1   -2.70    4.20
 -26   8   1   47.20   31.90
  26  -8   1   81.69   38.30
  26  -8   1   48.50   20.60
 -26  -8  -1   37.10   12.90
  26  -8  -1   35.60   23.20
  26  -8  -1   35.70   22.30
 -26   8  -1   37.80   28.90
  26  -8  -1   29.60   16.20
 -26  -8   1   45.50   19.30
 -27  -8  -1   14.90    8.60
  27  -8   1    7.40   12.90
  27  -8   1    6.40    8.20
 -27   8   1   23.30   22.30
  27  -8   1    6.10    7.30
  27  -8  -1   19.30   19.50
 -27  -8   1   47.40   19.80
  27  -8  -1   15.70   12.20
 -28  -8  -1    2.80    6.40
  28  -8   1   11.20   19.10
 -28   8   1   -5.10    7.80
  28  -8  -1   38.80   22.80
  28  -8  -1   17.10   10.60
 -28  -8   1    4.10    7.70
  28  -8  -1    2.90    6.70
 -29   8   1    6.80   16.20
 -29  -8  -1   11.70    7.90
  29  -8   1   14.90   15.50
 -29  -8   1   -4.60    6.20
  29  -8  -1   18.90   20.20
 -30  -8  -1   59.79   17.40
 -30   8   1  108.29   47.20
  30  -8   1   98.79   42.70
  30  -8  -1  104.89   40.10
 -30  -8   1   43.70   20.20
 -31   8   1   -1.70   11.50
  31  -8   1    4.10   15.20
 -31  -8  -1    6.50    7.40
  31  -8  -1   58.79   28.80
 -31  -8   1    7.20   11.40
 -32   8   1   43.70   32.00
  32  -8   1    9.60   15.10
 -32  -8  -1    2.70    7.40
  32  -8  -1   11.90   16.80
 -32  -8   1    2.00   11.00
 -33  -8  -1   13.30   11.50
 -33   8   1   43.70   35.30
  33  -8   1   12.10   19.30
 -33  -8   1   13.90   15.40
  33  -8  -1    0.90   12.00
 -34   8   1  118.29   52.29
  34  -8   1   69.89   38.80
  34  -8  -1   -6.00   10.20
 -34  -8   1   36.50   24.30
   0  -9  -1   -3.70    5.90
   0  -9   1   -4.50    4.50
   0  -9  -1   -3.00    4.60
   1  -9   1  181.78   44.00
   1  -9   1  211.58   47.80
  -1  -9  -1  180.88   43.90
  -1  -9  -1  295.07   77.79
  -1  -9   1  209.88   46.10
   1  -9  -1  288.37   52.79
   1  -9  -1  181.98   44.50
  -2  -9  -1  135.39   36.50
   2  -9   1  158.58   40.30
   2  -9   1  182.98   40.90
  -2  -9  -1   71.19   29.10
   2  -9  -1  134.39   38.80
   2  -9  -1  134.19   37.30
   3  -9   1  294.57   54.99
  -3  -9  -1  314.77   53.99
  -3  -9  -1  186.58   45.50
   3  -9   1  361.96   63.99
   3  -9  -1  267.57   54.39
  -3  -9   1  263.67   56.69
   3  -9  -1  238.68   55.29
   4  -9   1   -1.60    5.70
  -4  -9  -1   21.50   15.60
   4  -9   1   -1.00    4.80
  -4  -9  -1    1.20    5.40
  -4  -9   1    3.60    7.60
   4  -9  -1   -4.50    2.60
   4  -9  -1    7.40   11.40
   5  -9   1  274.07   58.29
  -5  -9  -1  319.17   57.99
   5  -9   1  247.08   52.49
  -5  -9  -1  265.17   50.29
   5  -9  -1  243.68   52.79
  -5  -9   1  400.26   61.59
   5  -9  -1  274.67   60.69
  -6  -9  -1  324.77   57.09
   6  -9   1  213.48   50.99
   6  -9   1  306.07   62.89
  -6  -9  -1  366.06   62.99
   6  -9  -1  272.47   61.49
   6  -9  -1  314.07   60.79
  -6  -9   1  416.36   64.39
   7  -9   1  318.27   63.79
  -7  -9  -1  365.36   60.09
   7  -9   1  267.37   58.39
   7  -9  -1  311.07   62.49
   7  -9  -1  387.36   72.19
  -7  -9   1  337.37   58.69
   8  -9   1  411.36   69.49
  -8  -9  -1  252.37   60.09
   8  -9   1  361.36   68.49
  -8   9   1  225.48   56.09
   8  -9  -1  310.07   59.09
   8  -9  -1  357.26   68.89
  -8  -9   1  358.56   58.69
  -9   9   1  794.62  116.29
   9  -9   1 1018.10  130.39
   9  -9   1  798.22  114.09
  -9  -9  -1  727.33  118.89
  -9  -9   1  774.92   92.99
   9  -9  -1  981.60  129.59
   9  -9  -1  816.62  113.39
 -10  -9  -1   -0.90    5.10
  10  -9   1   24.50   17.60
  10  -9   1    2.40    6.70
 -10   9   1    2.40   10.40
  10  -9  -1   18.30   14.30
  10  -9  -1   -4.70    6.20
 -10  -9   1   10.70   10.80
  11  -9   1  179.28   44.30
 -11   9   1  202.78   53.89
 -11  -9  -1  209.48   55.49
  11  -9   1  335.97   67.09
 -11  -9   1  190.78   39.50
  11  -9  -1  238.38   51.29
  11  -9  -1  155.18   47.20
  12  -9   1   59.09   26.90
  12  -9   1   -2.20    5.60
 -12   9   1   41.00   23.70
 -12  -9  -1   -0.10    6.00
 -12  -9   1   -4.30    5.30
 -12  -9   1   18.70   13.20
  12  -9  -1   13.50   12.80
  13  -9   1   65.49   25.30
 -13  -9  -1   43.50   35.00
  13  -9   1   70.49   29.80
 -13   9   1   76.89   34.70
 -13  -9   1   92.69   26.30
 -13  -9   1   62.49   28.70
  13  -9  -1   59.39   29.40
  13  -9  -1   86.89   30.70
 -14  -9  -1   24.30   12.60
  14  -9   1   17.00   15.20
 -14  -9  -1   37.10   24.10
 -14   9   1   -6.10    7.70
  14  -9   1   30.00   18.90
  14  -9  -1   -1.40    7.00
 -14  -9   1   17.00   13.30
  14  -9  -1   51.29   24.00
 -14  -9   1   23.10   20.50
  15  -9   1   51.99   28.80
 -15  -9  -1   23.00   19.90
 -15  -9  -1   30.00   13.60
  15  -9   1   20.40   15.10
 -15   9   1    2.10   13.70
 -15  -9   1   23.00   14.10
  15  -9  -1   21.80   21.80
  16  -9   1  566.34   93.89
 -16  -9  -1  663.63   70.99
 -16   9   1  473.25   96.59
 -16  -9  -1  539.85  103.29
  16  -9   1  629.94  103.89
  16  -9  -1  640.94   97.09
 -16  -9   1  628.74   82.79
  16  -9  -1  589.64  105.09
  17  -9   1    7.30   12.50
 -17   9   1   21.60   20.60
 -17  -9  -1    3.70    6.20
  17  -9   1   -5.80    6.40
 -17  -9  -1   -8.70    7.40
 -17  -9   1    1.50    7.70
  17  -9  -1    5.20   12.20
 -17  -9   1    2.40    7.20
  17  -9  -1   -6.70    4.70
  18  -9   1  104.69   33.70
 -18  -9  -1   62.79   20.50
  18  -9   1   83.59   37.70
  18  -9   1   28.40   21.30
 -18   9   1   56.29   30.60
 -18  -9  -1   45.40   28.70
 -18  -9   1   48.00   27.80
  18  -9  -1  101.39   41.80
  18  -9  -1   72.49   29.30
 -18  -9   1   55.39   19.20
  19  -9   1   13.40   12.70
 -19  -9  -1   23.10   11.30
  19  -9   1   43.60   28.00
 -19  -9  -1   24.30   21.10
 -19   9   1   30.80   24.70
  19  -9   1   35.00   24.10
  19  -9  -1   39.60   24.00
  19  -9  -1   30.90   20.80
 -19  -9   1   -3.40    7.30
 -19  -9   1   16.90   11.20
  19  -9  -1   31.60   20.10
 -20  -9  -1   17.20   10.90
  20  -9   1   23.50   18.20
  20  -9   1   -5.60    4.60
  20  -9   1    8.80   14.90
 -20   9   1    7.10   10.90
 -20  -9   1   19.10   19.70
  20  -9  -1   -4.30    6.70
  20  -9  -1    0.60    8.70
  20  -9  -1   -0.10    5.90
 -20  -9   1   -1.50    5.50
  21  -9   1  308.07   65.29
 -21   9   1  347.37   81.09
  21  -9   1  452.95   88.59
  21  -9   1  440.96   86.29
 -21  -9  -1  406.36   57.49
  21  -9  -1  299.07   64.29
  21  -9  -1  390.56   77.99
  21  -9  -1  412.66   85.19
 -21  -9   1  326.07   57.09
  22  -9   1   -0.90    5.70
  22  -9   1    9.40   11.60
 -22   9   1   -3.90    7.10
  22  -9   1   41.20   24.00
 -22  -9  -1    5.40    7.60
  22  -9  -1   22.00   22.00
  22  -9  -1   23.60   23.90
 -22  -9   1   12.20    9.90
  22  -9  -1   13.00   13.20
  23  -9   1   56.89   32.50
 -23  -9  -1   98.89   23.80
 -23   9   1   69.29   37.20
  23  -9   1   70.69   32.70
  23  -9   1   41.70   21.70
  23  -9  -1  101.09   38.50
 -23  -9   1   77.29   24.90
  23  -9  -1   47.20   25.50
  23  -9  -1   30.30   24.40
 -24   9   1   27.60   21.20
  24  -9   1   17.20   15.30
 -24  -9  -1   10.00    8.60
  24  -9   1   22.10   21.90
  24  -9   1   42.00   25.30
  24  -9  -1   -2.50    9.00
  24  -9  -1   -5.60    6.60
 -24  -9   1   -3.40    4.10
  24  -9  -1   29.50   18.70
  25  -9   1    8.10   11.20
 -25  -9  -1   22.80   12.00
  25  -9   1   17.60   17.40
  25  -9   1    0.60   11.30
 -25  -9   1   12.20    9.70
  25  -9  -1   14.90   16.50
  25  -9  -1    6.80   12.00
  25  -9  -1   27.00   19.40
  26  -9   1    6.30   11.30
 -26   9   1   17.80   17.60
  26  -9   1   28.20   23.50
  26  -9  -1   32.70   18.70
  26  -9  -1   -2.60    9.60
  26  -9  -1   24.90   19.80
 -26  -9   1    1.60    7.50
  27  -9   1   63.19   37.30
 -27  -9  -1   38.70   15.00
  27  -9   1   39.60   21.90
  27  -9   1   41.30   20.30
 -27   9   1   74.19   42.80
 -27  -9   1   27.00   16.30
  27  -9  -1   42.50   22.90
  27  -9  -1   78.69   34.50
  27  -9  -1   18.50   15.90
 -28  -9  -1    6.90    7.70
  28  -9   1    3.90    7.90
  28  -9   1   -4.10    8.90
 -28   9   1    9.50   16.70
  28  -9  -1    7.70   12.30
 -28  -9   1   13.40   11.80
  28  -9  -1   15.00   15.20
  28  -9  -1   21.90   18.90
  29  -9   1   47.70   16.60
  29  -9   1   47.20   17.10
 -29   9   1   25.30   27.90
  29  -9   1   49.90   30.00
 -29  -9  -1   60.69   19.50
  29  -9  -1   66.19   34.40
  29  -9  -1   42.40   17.40
 -29  -9   1   36.50   17.80
 -30   9   1   26.00   28.70
 -30  -9  -1    4.40    7.30
  30  -9   1   -3.10    9.70
  30  -9  -1    6.60    8.40
  30  -9  -1   -1.40    5.80
 -30  -9   1   -3.50    8.00
  30  -9  -1    4.30   17.00
  31  -9   1   28.00   25.60
 -31   9   1   -2.00   12.00
 -31  -9  -1   28.60   14.70
 -31  -9   1    4.70   10.40
  31  -9  -1   44.00   27.40
  32  -9   1   23.40   27.40
 -32   9   1    2.80   12.40
 -32  -9  -1   13.80   11.10
  32  -9  -1    2.40   13.60
 -32  -9   1   -3.10    8.40
  33  -9   1    3.60   17.70
 -33  -9  -1   39.00   19.80
 -33   9   1   -7.70   11.60
  33  -9  -1   16.00   20.10
 -33  -9   1   13.50   13.80
   0 -10   1   99.79   34.20
   0 -10  -1   95.39   30.70
   0 -10   1  158.58   42.20
   0 -10  -1   53.89   25.30
   1 -10   1  104.39   34.00
  -1 -10  -1  136.49   37.10
  -1 -10  -1  122.99   37.00
   1 -10   1  203.98   50.39
   1 -10  -1  141.39   41.20
   1 -10  -1  169.48   43.10
  -1 -10   1  179.38   45.20
  -2 -10  -1  180.48   44.30
   2 -10   1   55.69   26.20
   2 -10   1  183.48   43.90
  -2 -10  -1  152.38   38.90
  -2 -10   1  114.99   34.80
   2 -10  -1   90.49   31.60
   2 -10  -1  125.29   37.40
  -3 -10  -1   77.99   29.50
  -3 -10  -1  105.89   31.80
   3 -10   1   46.30   25.50
   3 -10   1  121.39   35.70
   3 -10  -1   93.49   34.50
   3 -10  -1   62.69   25.90
  -3 -10   1   64.69   24.60
   4 -10   1    5.80   10.70
   4 -10   1   -5.20    4.20
  -4 -10  -1    0.20    7.30
  -4 -10  -1   -3.60    4.20
   4 -10  -1    3.40    8.00
   4 -10  -1   -3.30    6.60
  -4 -10   1    4.60    8.20
  -5 -10  -1  223.38   51.29
  -5 -10  -1  307.67   59.39
   5 -10   1  271.77   59.79
   5 -10   1  363.46   69.29
  -5 -10   1  251.17   52.99
   5 -10  -1  309.07   61.09
   5 -10  -1  370.56   69.49
   6 -10   1   50.69   26.40
  -6 -10  -1   69.39   24.70
   6 -10   1   48.60   24.80
  -6 -10  -1   68.19   24.10
   6 -10  -1   96.79   34.50
  -6 -10   1   44.80   21.60
   6 -10  -1   52.89   26.60
  -7 -10  -1   81.29   29.60
  -7 -10  -1   57.49   25.30
   7 -10   1  148.09   43.10
   7 -10   1   76.39   31.40
   7 -10  -1   78.09   28.20
  -7 -10   1   83.39   27.70
   7 -10  -1   90.89   32.90
   8 -10   1   15.80   12.60
  -8 -10  -1   21.90   19.10
   8 -10   1    1.50    7.50
   8 -10  -1   13.20   12.50
   8 -10  -1   -5.10    5.40
  -8 -10   1    2.60    6.90
  -9 -10  -1   78.39   27.60
  -9 -10  -1   14.70   15.90
   9 -10   1   72.19   33.70
   9 -10   1   30.30   18.20
   9 -10  -1   29.40   21.30
  -9 -10   1   21.20   15.00
   9 -10  -1   55.69   25.80
  10 -10   1   13.10   14.60
 -10 -10  -1   -3.00    4.00
  10 -10   1   19.10   20.10
 -10 -10   1    5.40   12.00
  10 -10  -1   27.60   19.50
  10 -10  -1   11.50   13.80
  11 -10   1   52.49   26.00
 -11 -10  -1   43.30   19.10
 -11 -10  -1   10.00   16.10
  11 -10   1    9.00   12.00
  11 -10  -1   44.00   23.00
  11 -10  -1   26.60   20.80
  12 -10   1  183.18   47.60
 -12 -10  -1  121.89   43.90
 -12 -10  -1  154.28   34.90
  12 -10   1  153.98   45.30
 -12  10   1  132.39   44.10
  12 -10  -1  143.19   41.20
 -12 -10   1  105.99   44.40
 -13 -10  -1   64.19   33.00
 -13  10   1   47.30   29.60
  13 -10   1   90.29   31.50
  13 -10   1   40.30   28.80
 -13 -10  -1   95.49   27.60
 -13 -10   1  119.59   32.60
  13 -10  -1   89.99   32.50
 -13 -10   1  105.29   41.20
 -14 -10  -1   -3.20    4.20
  14 -10   1   -2.10   10.00
 -14  10   1   14.50   15.80
 -14 -10  -1   -0.70    7.40
 -14 -10   1    3.60    9.60
  14 -10  -1    1.70   13.00
  14 -10  -1    4.20    8.40
 -14 -10   1    7.40   11.60
 -15 -10  -1   52.69   29.60
 -15 -10  -1  105.29   28.30
  15 -10   1   61.69   28.00
 -15  10   1   37.90   25.10
 -15 -10   1   46.80   20.80
  15 -10  -1   84.99   32.50
  15 -10  -1    9.50   18.40
 -15 -10   1   88.09   37.00
  16 -10   1  292.07   60.29
 -16 -10  -1  222.08   42.70
 -16 -10  -1  121.69   44.30
 -16  10   1  172.18   53.39
 -16 -10   1  242.58   61.39
 -16 -10   1  145.29   36.90
  16 -10  -1  230.48   61.99
  16 -10  -1  162.68   46.50
 -17 -10  -1   38.80   16.60
 -17  10   1   49.40   29.90
  17 -10   1   27.60   18.00
 -17 -10   1    4.40   12.50
  17 -10  -1    0.70   10.70
  17 -10  -1    8.30   11.30
 -17 -10   1    3.00    6.70
  18 -10   1  291.97   97.99
  18 -10   1  176.88   47.50
 -18 -10  -1  202.48   39.00
 -18  10   1   80.49   37.10
 -18 -10   1  164.68   38.20
  18 -10  -1  148.19   54.39
 -18 -10   1   32.30   30.10
  18 -10  -1  208.98   50.99
  19 -10   1   59.59   34.20
 -19 -10  -1   89.89   26.20
 -19  10   1   85.99   34.20
  19 -10   1   74.79   32.30
 -19 -10   1  117.99   31.70
  19 -10  -1   80.29   31.70
  19 -10  -1  180.38   56.89
  20 -10   1    0.80    8.00
 -20 -10  -1   11.20    9.20
  20 -10   1   -1.50   11.00
 -20  10   1   13.90   16.90
  20 -10  -1   -0.30    6.20
  20 -10  -1    3.20    9.20
 -20 -10   1   16.90   12.00
  20 -10  -1   24.00   22.90
 -21  10   1  107.29   40.60
  21 -10   1   35.70   23.60
  21 -10   1   86.69   34.90
 -21 -10  -1   24.80   13.90
 -21 -10   1   79.49   26.40
  21 -10  -1   24.60   19.90
  21 -10  -1   70.59   31.10
  21 -10  -1   33.30   28.70
 -22  10   1   93.89   41.30
  22 -10   1   74.89   37.70
  22 -10   1   87.79   39.30
  22 -10   1   50.69   28.10
 -22 -10  -1  118.09   27.80
  22 -10  -1   59.29   26.80
 -22 -10   1   74.09   25.30
  22 -10  -1   63.39   34.30
  22 -10  -1  129.99   44.80
  23 -10   1    6.90   11.90
 -23  10   1   -6.20    8.30
  23 -10   1   -4.70    8.00
 -23 -10  -1   -3.70    3.60
  23 -10   1   -4.10    9.80
 -23 -10   1   16.40   13.90
  23 -10  -1   10.20   15.60
  23 -10  -1    2.50    9.00
  23 -10  -1    1.10   13.20
  24 -10   1   78.49   37.30
 -24 -10  -1   46.10   17.50
  24 -10   1   27.90   20.00
  24 -10   1   41.10   25.40
 -24  10   1  119.79   52.39
  24 -10  -1   34.90   23.00
 -24 -10   1   36.10   19.20
  24 -10  -1   31.40   20.20
  25 -10   1    7.70   16.00
 -25 -10  -1   12.20   11.00
  25 -10   1   -3.90   10.10
 -25  10   1   -6.80    7.00
  25 -10   1   25.50   25.40
 -25 -10   1   16.40   12.70
  25 -10  -1    8.70   15.50
  25 -10  -1   -4.60    7.40
  25 -10  -1    6.90   14.90
  26 -10   1   39.70   24.30
  26 -10   1   24.00   28.60
 -26 -10  -1    2.40    6.60
 -26  10   1   46.70   31.00
  26 -10   1   -5.80   10.10
  26 -10  -1   36.80   26.60
 -26 -10   1   13.70   13.80
  26 -10  -1   13.20   12.70
  26 -10  -1   17.20   18.30
  27 -10   1    8.20   14.40
  27 -10   1    4.00   10.00
 -27  10   1    2.10   11.80
  27 -10   1   10.20   19.20
 -27 -10  -1    4.10    7.30
  27 -10  -1   26.10   21.80
  27 -10  -1   -2.70    9.20
 -27 -10   1    4.80    9.60
  27 -10  -1   -5.00    6.80
  28 -10   1   32.40   23.10
  28 -10   1   -3.70    9.80
 -28  10   1   -7.50    8.70
 -28 -10  -1   25.50   13.70
 -28 -10   1    5.70   11.20
  28 -10  -1   16.50   20.70
  28 -10  -1   -5.10    7.10
  28 -10  -1   14.30   16.20
  29 -10   1   77.69   41.40
 -29  10   1   76.59   39.60
  29 -10   1   58.99   22.40
 -29 -10  -1   63.99   22.00
  29 -10   1   41.70   25.20
  29 -10  -1   72.79   33.80
 -29 -10   1   66.59   29.80
  29 -10  -1   29.60   20.80
  29 -10  -1   48.00   23.80
  30 -10   1   14.40   12.60
 -30 -10  -1   -4.50    6.90
  30 -10   1   16.10   19.10
  30 -10   1   -4.60    6.10
 -30  10   1   -4.00   11.20
  30 -10  -1    1.20   10.70
  30 -10  -1   20.80   13.80
  30 -10  -1   25.50   19.80
 -31  10   1    7.80   19.60
  31 -10   1   34.40   27.10
 -31 -10  -1   11.70   11.80
  31 -10  -1   56.59   32.60
  31 -10  -1   -2.00    6.40
  32 -10   1   66.59   38.70
 -32  10   1   40.50   30.30
 -32 -10  -1    6.00   10.70
 -32 -10   1   12.30   16.50
  32 -10  -1   32.30   21.20
   0 -11  -1   23.30   15.50
   0 -11   1   -6.10    3.30
   0 -11   1   -0.80    5.10
   0 -11  -1   -3.50    2.90
  -1 -11  -1   67.79   26.60
   1 -11   1   27.40   19.20
   1 -11   1   35.50   23.10
  -1 -11  -1   37.80   22.90
   1 -11  -1   54.49   26.80
  -1 -11   1    0.30    6.30
   1 -11  -1   18.50   16.70
  -1 -11   1   42.40   22.90
  -2 -11  -1   27.10   17.40
  -2 -11  -1   16.40   14.70
   2 -11   1   56.59   25.10
   2 -11   1   26.40   19.70
   2 -11  -1   65.79   25.90
  -2 -11   1    4.30   10.60
   2 -11  -1   34.70   22.40
   3 -11   1   34.40   20.00
   3 -11   1   13.40   15.90
  -3 -11  -1    4.90    9.40
  -3 -11  -1   31.80   19.70
   3 -11  -1   22.80   19.10
  -3 -11   1   55.99   23.50
   3 -11  -1   16.30   16.10
   4 -11   1   83.89   33.10
  -4 -11  -1   73.69   29.70
  -4 -11  -1   70.59   31.70
   4 -11   1  119.09   42.60
   4 -11  -1   71.39   36.70
  -4 -11   1   79.09   29.20
   4 -11  -1  129.89   40.60
  -5 -11  -1  108.99   36.20
  -5 -11  -1  125.29   36.70
   5 -11   1   97.09   34.30
   5 -11  -1   82.19   31.50
  -5 -11   1  136.69   38.40
  -6 -11  -1   -0.60    8.10
   6 -11   1   23.40   20.10
   6 -11   1    8.00   15.80
  -6 -11  -1   37.30   21.90
   6 -11  -1    8.00   14.00
   6 -11  -1    4.30    8.60
  -6 -11   1   13.40   13.80
  -7 -11  -1  258.27   55.39
   7 -11   1  224.08   54.29
  -7 -11  -1  240.28   52.39
   7 -11   1  217.48   55.29
  -7 -11   1  154.28   43.00
   7 -11  -1  141.99   44.80
   7 -11  -1  290.77   65.09
  -8 -11  -1   49.20   27.80
   8 -11   1   10.40   13.80
  -8 -11  -1    4.10    9.50
   8 -11   1    9.90   13.00
  -8 -11  -1    2.10    6.80
   8 -11  -1   20.00   16.00
  -8 -11   1   52.99   23.10
   8 -11  -1    0.30    7.30
  -9 -11  -1   23.00   16.90
  -9 -11  -1   21.80   17.70
   9 -11   1   67.69   32.00
  -9 -11  -1   39.90   24.50
   9 -11   1   20.30   17.10
  -9 -11   1   30.30   18.60
   9 -11  -1   12.60   14.50
   9 -11  -1   15.20   16.10
 -10 -11  -1   54.99   29.80
  10 -11   1    2.50   10.30
  10 -11   1    3.40    9.20
 -10 -11  -1   45.20   21.30
  10 -11  -1   28.30   19.30
  10 -11  -1   22.60   17.20
 -10 -11   1   41.30   22.20
 -11 -11  -1    5.60    8.20
  11 -11   1    0.80    9.20
 -11 -11  -1    1.50    7.50
  11 -11   1   -5.60    6.20
 -11 -11   1    7.40   10.30
  11 -11  -1    7.10   14.10
  11 -11  -1   -3.90    4.40
  12 -11   1   -8.50    4.20
  12 -11   1    9.60   16.10
 -12 -11  -1   12.90   18.40
 -12 -11  -1   -3.60    4.50
  12 -11  -1   15.10   16.80
  12 -11  -1   21.80   17.90
 -12 -11   1   -5.10    4.60
 -13 -11  -1  313.17   78.49
  13 -11   1  334.67   72.59
  13 -11   1  298.17   71.19
 -13 -11  -1  378.16   63.59
  13 -11  -1  293.17   65.89
  13 -11  -1  484.15   92.69
 -13 -11   1  276.67   56.89
  14 -11   1   20.00   20.40
  14 -11   1   20.40   19.90
 -14 -11  -1   66.89   25.80
 -14 -11   1   23.90   21.30
 -14 -11   1   58.89   24.60
  14 -11  -1   72.99   32.60
  14 -11  -1   35.00   27.30
 -15 -11  -1  234.88   48.90
  15 -11   1  278.37   71.09
  15 -11   1  270.97   63.19
  15 -11  -1  274.37   62.79
 -15 -11   1  265.57   54.69
  15 -11  -1  388.56   85.69
  16 -11   1   43.90   28.50
 -16 -11  -1   16.10   11.20
  16 -11   1   35.30   22.20
 -16  11   1   21.50   21.30
  16 -11  -1   43.60   31.00
 -16 -11   1   18.60   14.10
  16 -11  -1    3.10    9.30
  17 -11   1   83.39   36.30
  17 -11   1   81.19   38.50
 -17  11   1  128.89   49.10
 -17 -11  -1  150.68   56.09
 -17 -11   1  115.79   33.90
  17 -11  -1  183.68   50.09
  17 -11  -1  195.98   59.89
  18 -11   1   61.89   27.40
  18 -11   1   89.99   43.50
 -18  11   1   38.90   28.30
  18 -11  -1   -3.40    9.00
 -18 -11   1   45.40   19.20
  18 -11  -1   24.60   18.90
  19 -11   1   47.60   30.80
  19 -11   1   -3.10   12.60
 -19  11   1    6.00   13.60
  19 -11  -1   -1.00   10.50
 -19 -11   1    3.60    8.10
  19 -11  -1   -5.10    5.10
 -20 -11  -1  108.09   39.20
  20 -11   1   67.49   38.90
  20 -11   1  102.29   43.70
  20 -11   1  119.39   40.10
  20 -11  -1  125.19   49.50
  20 -11  -1  116.89   41.20
 -20 -11   1  141.59   37.60
 -21  11   1   -4.70    6.30
  21 -11   1    0.80   12.80
  21 -11   1   43.90   26.10
  21 -11   1   44.80   29.10
 -21 -11  -1   10.90   12.60
 -21 -11   1    1.10    6.40
  21 -11  -1   -2.00    6.80
  21 -11  -1    7.50   15.50
  21 -11  -1    8.50   17.10
  22 -11   1   43.20   27.60
  22 -11   1   60.59   35.70
  22 -11   1   48.00   31.00
 -22 -11  -1  113.09   30.00
 -22  11   1   47.20   33.90
  22 -11  -1   86.99   35.90
 -22 -11   1  116.49   33.60
  22 -11  -1   67.29   32.20
  22 -11  -1   22.20   20.70
 -23 -11  -1   15.90   14.50
  23 -11   1   14.80   20.60
  23 -11   1    1.00   13.20
 -23  11   1   15.40   18.50
  23 -11   1   -9.10    6.70
  23 -11  -1    2.30   10.30
  23 -11  -1   -0.40   12.30
  23 -11  -1   15.70   16.50
 -23 -11   1   -1.60    7.40
  24 -11   1    4.90   13.80
 -24 -11  -1    3.30    8.10
 -24  11   1    4.70   12.30
  24 -11   1   -1.00    7.90
  24 -11   1   51.49   35.80
 -24 -11   1   -2.70    6.00
  24 -11  -1   20.30   16.50
  24 -11  -1   10.80   14.00
  24 -11  -1   17.30   20.10
  25 -11   1    9.70   18.90
 -25 -11  -1    7.30    9.30
  25 -11   1   17.00   24.10
  25 -11   1    3.30   10.30
 -25  11   1   11.20   18.70
 -25 -11   1    1.60    8.90
  25 -11  -1   -6.00    6.70
  25 -11  -1   28.20   25.80
  25 -11  -1    9.40   20.00
 -26 -11  -1   46.00   20.30
  26 -11   1   26.60   19.70
  26 -11   1    0.40   12.90
 -26  11   1    2.70   13.70
  26 -11  -1    6.30   13.10
 -26 -11   1   33.60   21.60
  26 -11  -1   25.80   22.10
  26 -11  -1   33.00   30.20
 -27 -11  -1   26.70   15.90
  27 -11   1   36.50   30.40
  27 -11   1   72.49   31.10
 -27  11   1   91.89   48.10
  27 -11   1   71.59   37.60
  27 -11  -1   97.79   43.20
 -27 -11   1   65.19   26.10
  27 -11  -1   70.89   37.40
  27 -11  -1   34.10   22.90
  28 -11   1   30.60   23.90
 -28  11   1   -3.90   14.70
  28 -11   1   14.40   21.60
 -28 -11  -1    1.80   11.20
  28 -11   1   19.80   17.00
  28 -11  -1    6.60   12.40
 -28 -11   1    8.10   13.40
  28 -11  -1   51.79   30.80
  29 -11   1   15.50   22.70
  29 -11   1   10.70   19.90
 -29 -11  -1   32.00   18.10
  29 -11   1   24.00   18.80
  29 -11  -1  105.09   43.20
  29 -11  -1   19.00   17.50
 -29 -11   1   45.30   22.40
  29 -11  -1   30.30   27.90
 -30 -11  -1   10.20   13.20
  30 -11   1   19.90   26.10
  30 -11  -1   27.40   19.30
 -30 -11   1    6.50   11.80
  30 -11  -1   17.80   18.50
  31 -11   1   -1.30    7.70
 -31 -11  -1   -0.80    8.50
  31 -11   1    8.60   17.80
  31 -11  -1   -0.20   12.30
 -31 -11   1   13.60   16.90
   0 -12  -1  524.45   93.39
   0 -12  -1  494.35   90.39
   0 -12   1  569.34   94.69
   0 -12   1  641.74  103.39
   1 -12   1   25.60   18.90
  -1 -12  -1   11.90   14.50
   1 -12   1   -2.20    5.10
  -1 -12  -1    4.40   10.20
  -1 -12   1   -5.00    5.80
   1 -12  -1   23.80   19.20
  -1 -12   1   29.60   21.10
   1 -12  -1   15.30   13.70
  -2 -12  -1   -0.10    9.50
   2 -12   1    1.90    6.70
   2 -12   1   18.40   14.30
  -2 -12  -1    6.10   13.00
  -2 -12   1   -3.30    5.70
  -2 -12   1   17.00   15.70
   2 -12  -1   12.60   14.70
   2 -12  -1   20.90   17.40
   3 -12   1    8.60   11.90
   3 -12   1    8.40   12.20
  -3 -12  -1   -3.30    5.90
   3 -12  -1   -2.70    3.30
  -3 -12   1    6.50   10.70
  -3 -12   1   -2.20    4.70
   3 -12  -1   24.40   18.60
  -4 -12  -1  141.49   44.50
   4 -12   1  149.49   45.20
   4 -12   1  198.58   52.79
  -4 -12  -1  133.89   39.60
   4 -12  -1  194.08   53.89
  -4 -12   1  127.99   40.30
   4 -12  -1  168.68   44.70
   5 -12   1   -0.40    9.10
   5 -12   1    7.70   14.40
  -5 -12  -1   -5.10    5.40
  -5 -12  -1   -0.30    8.80
   5 -12  -1    2.40    8.10
   5 -12  -1    7.20   10.90
  -5 -12   1    8.70   13.60
   6 -12   1  411.96   77.49
   6 -12   1  294.47   68.99
  -6 -12  -1  282.27   61.59
  -6 -12  -1  467.25   79.99
   6 -12  -1  264.87   64.69
  -6 -12   1  338.67   67.29
   6 -12  -1  460.25   92.29
   7 -12   1   41.80   25.40
   7 -12   1   45.50   23.90
  -7 -12  -1   41.00   23.50
  -7 -12  -1   78.19   30.30
   7 -12  -1   67.59   32.60
  -7 -12   1   52.79   23.70
   7 -12  -1   12.20   14.00
  -8 -12  -1   77.09   29.30
   8 -12   1   67.79   30.40
  -8 -12  -1  159.38   45.00
   8 -12   1  127.39   45.70
   8 -12  -1   42.30   25.00
   8 -12  -1   83.89   34.70
  -8 -12   1  139.99   41.60
  -9 -12  -1   35.50   21.90
  -9 -12  -1   72.69   29.30
   9 -12   1   40.50   27.00
   9 -12   1    7.00   15.30
   9 -12  -1   28.60   22.40
  -9 -12   1   -6.50    5.30
   9 -12  -1    8.80   13.70
  10 -12   1   39.80   26.30
 -10 -12  -1   20.20   16.60
  10 -12   1   33.40   22.10
 -10 -12  -1    0.90    6.60
 -10 -12   1   16.00   15.00
  10 -12  -1   -3.40    6.50
  10 -12  -1    2.50    8.20
 -11 -12  -1   79.39   31.20
 -11 -12  -1  171.18   42.90
  11 -12   1  128.19   41.90
  11 -12   1   35.90   26.30
 -11 -12   1  126.39   36.80
  11 -12  -1  109.29   35.40
 -12 -12  -1  148.29   41.00
  12 -12   1  198.68   54.89
  12 -12  -1   76.19   33.40
 -12 -12   1  162.88   43.60
  13 -12   1   78.69   33.50
 -13 -12  -1  137.09   38.30
  13 -12  -1  162.38   48.50
 -13 -12   1   69.59   28.60
 -14 -12  -1   84.59   29.70
  14 -12   1   83.19   35.20
 -14 -12   1  121.89   36.30
  14 -12  -1  141.69   46.40
 -15 -12  -1  172.18   44.00
  15 -12   1  146.79   50.49
 -15 -12   1  220.48   51.09
  15 -12  -1  162.18   47.20
 -16 -12  -1    7.50   13.20
  16 -12   1    7.20   11.90
  16 -12  -1    7.20   12.70
 -16 -12   1   -2.20    5.40
  17 -12   1   77.09   35.00
 -17 -12  -1   91.39   30.90
 -17 -12   1   83.69   29.50
  17 -12  -1   62.99   32.70
 -18 -12  -1  364.06   63.69
  18 -12   1  293.87   68.59
 -18 -12   1  212.68   53.09
  18 -12  -1  324.37   71.29
  19 -12   1   73.09   33.50
 -19 -12  -1   18.30   13.80
 -19 -12   1    8.80   10.90
  19 -12  -1   33.60   23.90
  20 -12   1   84.19   37.70
 -20 -12  -1   74.69   27.50
  20 -12  -1   66.69   33.10
 -20 -12   1   39.00   20.40
  21 -12   1   -1.10    9.10
  21 -12   1   52.99   31.30
 -21 -12  -1    3.30   10.30
  21 -12  -1    4.90   12.40
 -21 -12   1   -1.40    6.10
 -22 -12  -1  103.39   32.00
  22 -12   1  167.38   55.29
  22 -12  -1   94.59   41.40
 -22 -12   1   68.09   27.90
  22 -12  -1   74.59   33.90
  23 -12   1   22.60   19.60
 -23 -12  -1    9.50   11.10
  23 -12   1   10.80   14.90
 -23 -12   1   15.00   13.90
  23 -12  -1   46.20   26.80
  23 -12  -1   -4.00    8.50
 -24 -12  -1   87.99   27.50
  24 -12   1   64.49   34.70
  24 -12   1   27.60   21.20
 -24 -12   1   42.80   22.70
  24 -12  -1   32.90   23.40
  24 -12  -1  138.19   47.80
  25 -12   1   57.09   28.60
  25 -12   1   79.49   42.80
 -25 -12  -1   13.10   12.70
 -25 -12   1   16.90   15.30
  25 -12  -1   34.00   26.70
  25 -12  -1   35.20   29.60
  26 -12   1   -3.50   10.90
  26 -12   1    3.30   19.40
 -26 -12  -1   -3.10    6.10
  26 -12   1    0.60   10.00
 -26 -12   1   -2.40    8.80
  26 -12  -1    0.50   12.60
  26 -12  -1   13.10   16.60
  27 -12   1   20.70   20.50
  27 -12   1   -2.00   18.00
  27 -12   1   -5.10   13.50
 -27 -12  -1    1.80    8.10
 -27 -12   1   -4.80    7.50
  27 -12  -1   25.90   21.90
  27 -12  -1    6.20   14.50
  28 -12   1   23.10   25.80
  28 -12   1   17.30   16.30
 -28 -12  -1    1.50    8.60
  28 -12   1    8.80   18.40
  28 -12  -1    6.70   14.30
  28 -12  -1    9.30   20.10
  28 -12  -1   33.50   28.50
 -28 -12   1   12.40   13.10
  29 -12   1   33.00   24.70
 -29 -12  -1   54.69   24.00
  29 -12   1   68.59   42.70
  29 -12  -1   50.29   31.10
 -29 -12   1   32.40   21.30
  29 -12  -1   55.19   32.00
  30 -12   1   11.50   18.20
 -30 -12  -1    0.60   11.60
  30 -12   1    8.80   16.10
  30 -12  -1    5.60   15.30
 -30 -12   1    2.20   11.70
  30 -12  -1    6.80   13.40
   0 -13  -1    3.40    9.00
   0 -13  -1   -5.00    5.90
   0 -13   1    3.10    8.60
   0 -13   1    3.70   11.80
   1 -13   1   34.80   24.20
  -1 -13  -1   28.60   20.30
   1 -13   1   57.59   30.00
  -1 -13  -1   14.50   18.40
   1 -13  -1    9.70   13.20
   1 -13  -1   57.59   29.90
  -1 -13   1   54.59   28.90
  -1 -13   1   36.40   22.50
   2 -13   1   59.49   28.70
  -2 -13  -1   94.69   35.20
  -2 -13  -1    0.40    9.00
   2 -13   1   76.29   34.20
   2 -13  -1   85.79   33.60
  -2 -13   1   23.40   20.40
  -2 -13   1   37.40   22.30
   2 -13  -1   44.20   26.00
  -3 -13  -1   -3.70    6.20
   3 -13   1   20.50   22.00
  -3 -13   1   -3.50    7.30
  -3 -13   1   -7.80    5.50
   3 -13  -1   28.50   35.00
   3 -13  -1   20.40   17.10
  -4 -13  -1    5.40   12.00
   4 -13   1    2.10   11.30
  -4 -13  -1    4.20   11.10
   4 -13  -1    8.10   12.50
  -4 -13   1   -5.20    4.90
  -4 -13   1   -4.00    5.20
  -5 -13  -1  206.18   53.69
   5 -13   1  288.47   65.79
  -5 -13  -1  201.88   57.19
   5 -13  -1  241.08   64.39
  -5 -13   1  375.56   75.49
  -5 -13   1  246.28   59.29
  -6 -13  -1   83.99   36.40
  -6 -13  -1   35.30   25.20
   6 -13   1   48.00   26.00
  -6 -13   1   49.50   23.30
   6 -13  -1   79.99   32.30
  -7 -13  -1  320.47   67.89
   7 -13   1  217.18   57.69
  -7 -13  -1  268.67   63.49
  -7 -13   1  204.18   54.29
   7 -13  -1  326.97   70.59
  -8 -13  -1   35.10   20.70
   8 -13   1   21.10   16.80
  -8 -13  -1   -2.80    6.10
   8 -13  -1    9.80   14.20
  -8 -13   1   29.50   20.70
  -9 -13  -1    0.40   11.10
   9 -13   1    1.30   10.40
  -9 -13  -1   -5.80    4.60
   9 -13  -1   -8.70    4.80
  -9 -13   1    2.10    7.80
 -10 -13  -1   80.69   32.10
 -10 -13  -1   42.30   25.90
  10 -13   1   73.09   33.40
  10 -13  -1   50.89   30.10
 -10 -13   1   41.60   24.40
 -11 -13  -1    9.30   13.80
  11 -13   1   31.00   23.20
 -11 -13  -1   11.10   15.60
  11 -13  -1   41.40   25.60
 -11 -13   1   12.50   12.40
 -12 -13  -1   55.09   26.20
  12 -13   1   64.29   31.10
 -12 -13  -1  101.39   39.40
  12 -13  -1   82.59   34.40
 -12 -13   1   64.39   28.90
 -13 -13  -1    2.50    6.90
  13 -13   1   -0.10    9.60
 -13 -13   1    8.60   13.00
  13 -13  -1   18.00   21.80
 -14 -13  -1  356.56   68.99
  14 -13   1  341.47   77.69
  14 -13  -1  257.17   64.09
 -14 -13   1  279.87   63.29
 -15 -13  -1   35.80   21.80
  15 -13   1   58.49   30.80
  15 -13  -1   71.19   35.50
 -15 -13   1   64.19   26.50
 -16 -13  -1  121.79   37.00
  16 -13   1  131.79   47.90
 -16 -13   1  120.89   40.00
  16 -13  -1  150.98   49.30
  17 -13   1   58.99   31.70
 -17 -13  -1    7.20   11.80
  17 -13  -1    6.20   14.40
 -17 -13   1    0.00    8.10
 -18 -13  -1   88.19   30.90
  18 -13   1   42.70   29.30
 -18 -13   1   81.69   31.90
  18 -13  -1   41.70   27.40
  19 -13   1   78.09   35.30
 -19 -13  -1  129.69   37.80
 -19 -13   1  140.19   41.70
  19 -13  -1  149.09   53.49
  20 -13   1   27.40   22.40
 -20 -13  -1   23.00   15.60
 -20 -13   1    2.40    8.20
 -21 -13  -1  114.09   37.50
  21 -13   1   44.40   27.20
 -21 -13   1   59.19   26.70
 -22 -13  -1   73.49   29.30
  22 -13   1   54.79   31.80
  22 -13   1   30.60   26.00
  22 -13  -1   -0.50   14.30
 -22 -13   1   41.80   23.40
  23 -13   1   25.50   22.10
  23 -13   1   23.80   21.40
 -23 -13  -1    1.90    9.20
  23 -13  -1    5.50   12.80
 -23 -13   1   14.10   14.50
  24 -13   1   24.20   23.30
 -24 -13  -1    2.60    9.70
  24 -13   1   27.70   23.90
 -24 -13   1    0.40    8.90
  24 -13  -1   25.80   23.00
  25 -13   1    2.20   11.80
 -25 -13  -1   59.49   26.50
  25 -13   1   -7.20   10.10
  25 -13  -1   40.20   30.60
 -25 -13   1  108.19   37.60
  26 -13   1   26.90   30.70
  26 -13   1   14.40   17.60
 -26 -13  -1   15.10   15.30
  26 -13  -1   17.20   35.30
  26 -13  -1   27.20   24.60
 -26 -13   1   28.10   21.40
  27 -13   1   17.40   19.50
 -27 -13  -1    4.40   10.40
  27 -13   1   17.00   25.50
  27 -13  -1    1.70   13.90
 -27 -13   1   -6.60    8.40
  27 -13  -1   36.00   24.90
 -28 -13  -1    0.80   11.10
  28 -13   1   19.70   19.70
 -28 -13   1   18.50   17.00
  28 -13  -1   -3.30   10.80
  28 -13  -1   11.80   21.70
  29 -13   1    8.40   15.20
 -29 -13  -1   -4.00   10.10
 -29 -13   1   -4.00    9.70
  29 -13  -1   -0.70   11.70
   0 -14   1   -2.50    9.00
   0 -14  -1   38.60   27.00
   1 -14   1  188.58   53.49
  -1 -14  -1  178.18   49.50
   1 -14  -1   98.39   42.80
  -1 -14   1  190.08   55.19
  -2 -14  -1   20.20   16.70
   2 -14   1    9.70   16.00
   2 -14  -1   33.40   25.40
  -2 -14   1   38.90   25.10
   3 -14   1   15.50   14.80
  -3 -14  -1    2.30   13.50
   3 -14  -1    6.20   13.00
  -3 -14   1   49.30   27.80
  -4 -14  -1   55.89   26.90
   4 -14   1   61.09   32.30
  -4 -14   1   65.09   32.40
   4 -14  -1  108.29   39.80
   5 -14   1   18.80   18.00
  -5 -14  -1   -1.50   13.50
   5 -14  -1   69.69   34.20
  -5 -14   1   12.30   15.90
   6 -14   1  180.18   54.69
  -6 -14  -1  274.87   60.69
  -6 -14   1  163.58   50.59
   6 -14  -1  136.39   48.30
  -7 -14  -1   20.00   23.00
  -7 -14  -1  132.89   41.40
   7 -14   1  184.18   55.79
   7 -14  -1  112.09   41.40
  -7 -14   1   68.59   35.00
  -8 -14  -1    1.00   10.30
   8 -14   1   18.10   17.50
  -8 -14  -1   39.80   23.50
  -8 -14   1   34.70   20.50
   9 -14   1   -4.40   11.30
  -9 -14  -1   -3.30    8.20
  -9 -14  -1   11.60   11.60
  -9 -14   1   -5.90    8.00
   9 -14  -1    7.40   11.20
  10 -14   1   43.70   25.10
 -10 -14  -1    0.60    8.40
 -10 -14  -1   -5.50    4.60
  10 -14  -1   -4.90    5.80
 -10 -14   1   -2.90    4.90
 -11 -14  -1   47.00   24.50
 -11 -14  -1   44.60   26.00
 -11 -14   1   33.10   24.40
 -12 -14  -1   -5.70    7.90
 -12 -14  -1   41.40   23.20
 -12 -14   1    3.60   13.50
  12 -14  -1    0.90   11.50
  13 -14   1   27.50   21.90
 -13 -14  -1   48.20   27.00
 -13 -14  -1   58.59   30.10
 -13 -14   1   37.70   23.80
  13 -14  -1   54.39   30.90
 -14 -14  -1   37.20   26.00
 -14 -14  -1   49.99   26.30
  14 -14   1   16.80   20.20
 -14 -14   1   -2.70    6.30
 -15 -14  -1   -4.00    8.00
 -15 -14  -1   34.90   22.90
  15 -14   1   50.09   32.30
 -15 -14   1   31.30   22.30
  15 -14  -1    9.70   13.80
 -16 -14  -1   64.69   28.30
  16 -14   1   12.00   18.10
 -16 -14  -1   68.89   32.40
  16 -14  -1  142.19   49.50
 -16 -14   1   55.99   25.70
 -17 -14  -1   28.70   19.00
  17 -14   1    1.40   13.50
 -17 -14  -1   -0.20   10.50
  17 -14  -1    4.60   14.90
 -17 -14   1   -5.30    7.40
 -18 -14  -1  186.08   53.89
  18 -14   1  100.79   41.70
 -18 -14  -1  136.79   42.40
 -18 -14   1  164.08   47.10
  18 -14  -1  168.08   53.59
 -19 -14  -1   16.60   16.70
 -19 -14  -1   83.99   32.00
  19 -14   1   44.20   29.40
  19 -14  -1   22.80   19.60
 -19 -14   1   58.49   26.30
 -20 -14  -1   13.80   13.80
 -20 -14  -1   -1.50   10.90
  20 -14   1   34.90   26.30
 -20 -14   1   11.30   13.60
  20 -14  -1   44.40   27.40
 -21 -14  -1   31.60   20.10
 -21 -14  -1    5.80   13.20
  21 -14   1   12.70   18.90
 -21 -14   1    6.30   12.00
  21 -14  -1   22.20   25.60
 -22 -14  -1    9.40   13.80
  22 -14   1   -0.80   13.10
  22 -14   1   -6.50    8.90
 -22 -14  -1    4.10   10.20
  22 -14  -1    2.50   13.40
 -22 -14   1   23.10   20.60
  23 -14   1   -7.00    9.40
 -23 -14  -1   27.10   19.40
 -23 -14  -1    8.40   15.60
  23 -14  -1   28.90   25.00
  23 -14  -1    7.20   23.40
 -23 -14   1    8.60   11.80
  24 -14   1   -4.40   12.90
 -24 -14  -1    0.30   10.70
  24 -14   1   -2.00   11.20
 -24 -14  -1   33.30   23.20
  24 -14  -1    0.90   11.40
  24 -14  -1    1.40   17.70
 -24 -14   1    8.70   15.00
 -25 -14  -1    0.40   10.10
  25 -14   1    8.80   16.90
  25 -14   1   -3.10   12.50
 -25 -14  -1   -6.90   11.50
  25 -14  -1    7.80   16.40
 -25 -14   1    1.90   11.90
  25 -14  -1   11.70   17.70
  26 -14   1   78.09   44.70
  26 -14   1    5.40   16.00
 -26 -14  -1   47.80   24.90
  26 -14  -1  104.79   45.50
  26 -14  -1   46.80   28.30
 -26 -14   1   43.70   25.60
 -27 -14  -1   43.30   25.90
  27 -14   1   -5.30   11.80
  27 -14   1    1.80   16.90
 -27 -14   1   -3.10    9.80
  27 -14  -1   29.10   24.80
  27 -14  -1    3.30   15.00
   0 -15  -1   -4.00    4.80
   0 -15   1    1.50    7.10
   1 -15   1   15.60   20.40
  -1 -15  -1    8.50   15.50
  -1 -15   1   41.50   28.70
   1 -15  -1   -5.70    4.90
   2 -15   1    8.20   17.10
  -2 -15  -1   48.30   24.90
  -2 -15   1   14.20   15.90
   2 -15  -1   46.50   30.30
  -3 -15  -1   32.80   22.50
  -3 -15   1   90.79   37.60
   4 -15   1   23.80   20.80
  -4 -15  -1    5.10   12.40
   4 -15  -1    8.30   19.40
  -4 -15   1    9.80   18.50
   5 -15   1  180.88   54.89
  -5 -15  -1  205.18   55.69
   5 -15  -1   97.39   41.90
  -5 -15   1   90.69   37.20
   6 -15   1    6.70   16.10
  -6 -15  -1   -3.10    5.80
   6 -15  -1    2.40   11.10
  -6 -15   1   22.80   19.90
  -7 -15  -1    3.50    8.30
   7 -15   1    0.10   13.00
   7 -15  -1   14.40   19.80
  -7 -15   1   -6.00    5.20
  -8 -15  -1   73.59   32.40
   8 -15   1   45.80   31.70
   8 -15  -1   65.09   33.70
  -8 -15   1   64.89   32.80
   9 -15   1   31.40   22.20
  -9 -15  -1   36.80   23.00
   9 -15  -1   -5.00    5.50
  -9 -15   1   11.10   11.60
  10 -15   1   26.40   24.20
 -10 -15  -1   24.30   19.00
 -10 -15   1   31.10   21.80
  10 -15  -1   59.09   34.50
  11 -15   1   16.70   21.60
 -11 -15  -1   20.70   16.90
  11 -15  -1    9.40   17.70
 -11 -15   1   55.29   28.00
  12 -15   1   54.89   30.70
 -12 -15  -1   11.00   12.70
 -12 -15   1   21.50   19.70
  12 -15  -1   32.70   25.30
 -13 -15  -1   30.10   22.60
  13 -15   1   12.90   18.50
 -13 -15   1   10.10   15.60
  13 -15  -1   24.80   22.30
  14 -15   1   88.09   39.90
 -14 -15  -1   63.39   29.90
 -14 -15   1   16.30   16.80
  14 -15  -1   12.10   16.30
 -15 -15  -1  101.29   40.40
  15 -15   1  139.09   52.99
  15 -15  -1  124.89   46.10
 -15 -15   1  108.39   37.40
 -16 -15  -1    7.50   11.60
  16 -15   1    6.00   15.10
  16 -15  -1    4.80   12.10
 -16 -15   1   -5.00    5.90
  17 -15   1   56.39   32.90
 -17 -15  -1   26.10   20.50
 -17 -15   1   42.90   24.50
  17 -15  -1   93.69   42.20
  18 -15   1   50.19   29.30
 -18 -15  -1   19.10   20.00
 -18 -15   1   -1.50    7.70
  18 -15  -1   38.10   24.90
 -19 -15  -1   27.30   22.50
  19 -15   1   -5.30    8.00
 -19 -15   1   16.90   16.90
  19 -15  -1   -0.70   10.50
  20 -15   1   -8.80    8.50
 -20 -15  -1   58.09   29.70
  20 -15  -1   19.50   24.00
 -20 -15   1   -4.90    7.40
  21 -15   1    9.50   17.30
  21 -15  -1   56.69   31.90
 -21 -15   1  141.59   46.70
  22 -15   1   46.40   36.60
 -22 -15  -1   20.80   16.90
  22 -15  -1   28.20   26.50
 -22 -15   1   31.20   22.80
  23 -15   1   22.60   25.60
  23 -15   1   -0.30   13.40
 -23 -15  -1   27.50   23.40
  23 -15  -1   23.80   27.60
  23 -15  -1   -4.80   10.40
 -23 -15   1   22.20   18.10
  24 -15   1    0.80   19.60
 -24 -15  -1   13.00   18.10
  24 -15   1   -3.70   11.30
  24 -15  -1   21.00   26.50
 -24 -15   1    8.80   16.40
  24 -15  -1   16.50   22.00
 -25 -15  -1   60.69   28.40
  25 -15   1   46.50   40.30
  25 -15   1    5.50   18.30
  25 -15  -1  101.49   45.90
  25 -15  -1   25.30   32.50
 -25 -15   1    8.20   15.90
   0 -16  -1   -2.40    8.40
   0 -16   1   -5.50    6.40
  -1 -16  -1   33.20   22.80
   1 -16   1   18.70   18.00
   1 -16  -1   55.89   32.00
  -1 -16   1   25.40   22.00
  -2 -16  -1  102.99   41.30
   2 -16   1   26.90   26.10
   2 -16  -1   57.29   33.30
  -2 -16   1   69.79   33.70
   3 -16   1   19.70   20.30
  -3 -16  -1   38.00   24.80
  -3 -16   1   84.69   37.10
   3 -16  -1   48.30   30.10
   4 -16   1   -4.90    8.60
  -4 -16  -1   27.30   25.80
   4 -16  -1   25.80   25.50
  -4 -16   1  -11.50    6.30
   5 -16   1   28.50   23.70
  -5 -16  -1   -5.20    5.80
   5 -16  -1   -2.40    7.90
  -5 -16   1   10.20   15.10
   6 -16   1   70.39   34.30
  -6 -16  -1   -4.90    7.60
  -6 -16   1   33.30   22.90
   6 -16  -1    7.70   12.60
   7 -16   1   13.90   17.80
   7 -16  -1   39.40   26.20
  -7 -16   1   24.80   21.70
   8 -16   1   29.70   23.40
   8 -16  -1   11.00   16.40
  -8 -16   1   -4.00    5.90
   9 -16   1   37.30   26.10
  -9 -16   1   -5.30    6.70
   9 -16  -1   -5.90    7.30
  10 -16   1   -1.50    8.90
 -10 -16  -1   -2.70    7.50
  10 -16  -1   -6.70   10.90
 -11 -16  -1   45.40   31.00
  11 -16   1    6.90   15.00
  11 -16  -1    4.30   11.60
 -12 -16  -1  123.79   43.80
  12 -16   1  150.58   54.89
  12 -16  -1  111.49   46.00
  13 -16   1   13.40   23.50
 -13 -16  -1    1.20    9.00
  13 -16  -1   57.39   32.50
 -14 -16  -1   29.30   21.40
  14 -16   1   64.39   36.60
  14 -16  -1   15.00   20.90
  15 -16   1   -6.30    8.50
 -15 -16  -1   -3.90    6.60
  15 -16  -1   -0.70   12.20
 -16 -16  -1   -2.50    7.40
  16 -16   1   -9.40    9.10
  16 -16  -1   -7.10    8.20
  17 -16   1    0.30   11.90
 -17 -16  -1   -4.30    6.80
  17 -16  -1    9.50   18.90
  18 -16   1   38.20   29.80
 -18 -16  -1    3.70   12.70
  18 -16  -1   28.10   23.00
 -19 -16  -1   54.39   29.30
  19 -16   1   38.50   33.30
  19 -16  -1   55.39   34.50
  20 -16   1   22.40   24.20
 -20 -16  -1   29.50   21.20
  20 -16  -1   10.70   15.70
 -20 -16   1   -6.10    9.20
 -21 -16  -1   18.80   18.10
  21 -16   1   36.60   31.20
  21 -16  -1    6.30   20.20
 -21 -16   1   -4.40   11.00
 -22 -16  -1   13.50   18.70
  22 -16   1    5.40   15.50
  22 -16  -1    8.50   17.30
 -22 -16   1   35.90   25.00
  23 -16   1   59.79   42.30
 -23 -16  -1   11.10   20.30
  23 -16   1   -8.40   12.00
 -23 -16   1    1.20   12.70
  23 -16  -1    1.80   18.60
   0 -17   1   -1.50    7.40
   0 -17  -1    3.80   11.60
  -1 -17  -1   23.40   21.50
   1 -17   1    7.30   15.00
  -1 -17   1    1.80    9.60
   1 -17  -1   16.80   22.70
   2 -17   1  228.78   68.49
  -2 -17  -1  154.38   54.59
  -2 -17   1  197.68   59.49
   2 -17  -1  175.58   59.29
   3 -17   1    0.30    9.50
  -3 -17  -1    3.90   13.90
   3 -17  -1   18.50   21.50
  -3 -17   1   -6.00    7.10
   4 -17   1   -3.50    6.40
  -4 -17  -1    6.00   12.40
  -4 -17   1   -2.00    9.10
   4 -17  -1   29.10   21.50
  -5 -17  -1   -5.20    6.50
   5 -17   1   -3.90    6.30
  -5 -17   1  139.89   52.99
   5 -17  -1   14.10   19.40
  -6 -17  -1   -4.50    6.30
   6 -17   1   13.80   19.00
  -6 -17   1   -6.30    6.80
   6 -17  -1    6.20   15.50
   7 -17   1   -8.80    7.00
  -7 -17  -1   -4.90    6.30
  -7 -17   1    1.80   10.10
   7 -17  -1    3.60   13.70
   8 -17   1  124.89   49.20
  -8 -17  -1   -0.60   11.40
  -8 -17   1   10.70   15.30
   8 -17  -1   44.80   28.90
  -9 -17  -1   -4.30    6.90
   9 -17   1    2.10   10.80
   9 -17  -1   15.60   19.90
  -9 -17   1   30.30   23.40
  10 -17   1   20.30   25.40
 -10 -17  -1   27.80   24.70
 -10 -17   1   28.80   24.10
  10 -17  -1   49.30   34.20
 -11 -17  -1   27.60   21.70
  11 -17   1   22.30   23.40
 -11 -17   1   39.20   27.10
  11 -17  -1    5.20   12.80
  12 -17   1   27.50   26.00
 -12 -17  -1   68.59   35.40
  12 -17  -1   -0.90   11.70
 -12 -17   1    3.40   13.80
 -13 -17  -1   62.29   28.50
 -13 -17   1   -2.30    8.40
  13 -17  -1   30.00   30.10
 -14 -17  -1    0.80   10.60
  14 -17   1   49.90   32.20
  14 -17  -1   83.09   43.90
 -14 -17   1   17.60   18.90
 -15 -17  -1   50.79   29.70
  15 -17   1    1.90   16.50
  15 -17  -1   82.19   40.90
 -15 -17   1   62.39   34.00
  16 -17   1   14.20   21.10
 -16 -17  -1   43.70   30.30
 -16 -17   1   36.30   25.90
  16 -17  -1   18.50   22.40
  17 -17   1   32.10   27.80
 -17 -17  -1    9.70   15.20
 -17 -17   1   -4.00    8.90
  17 -17  -1   28.30   24.40
  18 -17   1   -3.10   12.80
 -18 -17  -1   -3.50    7.70
  18 -17  -1   -6.40    9.70
 -18 -17   1   -7.00    8.70
 -19 -17  -1    3.60   10.80
  19 -17   1    2.90   16.30
 -19 -17   1   -1.50    9.80
  19 -17  -1   15.70   26.70
  20 -17   1   18.30   25.60
 -20 -17  -1   -6.90    8.70
 -20 -17   1    1.50   13.30
  20 -17  -1   25.80   29.70
 -21 -17  -1   -7.10    9.40
  21 -17   1   10.10   21.50
  21 -17  -1   -1.50   13.90
 -21 -17   1   -1.30   13.20
   0 -18   1  396.86   94.49
   0 -18  -1  299.87   79.69
   1 -18   1   98.29   42.30
  -1 -18  -1   65.19   38.20
   1 -18  -1  100.69   45.50
  -1 -18   1   52.69   33.80
  -2 -18  -1   -3.70    7.50
   2 -18   1   -8.40    8.00
   2 -18  -1   56.09   34.40
  -2 -18   1   -3.20    8.60
   3 -18   1  135.19   52.59
  -3 -18  -1  104.29   47.10
   3 -18  -1  179.28   61.19
  -3 -18   1  123.29   55.09
  -4 -18  -1   41.60   27.70
   4 -18   1   59.49   35.60
  -4 -18   1  166.38   58.29
   4 -18  -1   45.10   32.00
   5 -18   1   36.20   26.90
  -5 -18  -1   12.80   18.60
   5 -18  -1   27.30   21.90
  -5 -18   1    3.00   11.10
   6 -18   1   17.90   19.60
  -6 -18  -1   19.50   19.30
  -6 -18   1   12.40   17.40
   6 -18  -1   44.70   30.60
  -7 -18  -1   25.70   25.20
   7 -18   1   34.90   26.00
  -7 -18   1   51.09   35.20
   7 -18  -1   17.90   22.30
   8 -18   1   28.50   25.00
  -8 -18  -1   10.00   17.60
  -8 -18   1   45.10   27.40
   8 -18  -1   21.40   21.30
   9 -18   1   -5.10   10.00
  -9 -18  -1   -3.60    8.70
   9 -18  -1   -6.60   10.20
  -9 -18   1    0.80   10.70
  10 -18   1   -6.70    8.90
 -10 -18  -1    8.40   14.60
  10 -18  -1    3.40   14.70
 -10 -18   1   32.80   27.50
 -11 -18  -1   14.10   17.90
  11 -18   1   -2.80   16.00
  11 -18  -1    9.50   18.20
 -11 -18   1   -4.30    8.60
 -12 -18  -1   -3.10    9.40
  12 -18   1   -4.90   10.40
  12 -18  -1    6.20   19.20
 -12 -18   1   23.10   25.10
 -13 -18  -1   29.60   25.40
  13 -18   1   29.70   29.50
  13 -18  -1   -3.90   10.20
 -13 -18   1    1.00   10.70
 -14 -18  -1   15.90   16.20
  14 -18   1    9.20   18.50
  14 -18  -1    6.10   16.30
 -14 -18   1   13.80   22.80
  15 -18   1    7.50   19.20
 -15 -18  -1    0.50   11.20
 -15 -18   1   -4.80    9.00
  15 -18  -1   22.40   28.70
  16 -18   1   -8.30   12.10
 -16 -18  -1   27.50   23.90
  16 -18  -1   11.70   22.80
 -16 -18   1   34.80   29.60
 -17 -18  -1   34.70   29.80
  17 -18   1   14.60   21.50
 -17 -18   1   50.09   34.50
  17 -18  -1   84.79   45.40
 -18 -18  -1   89.29   41.40
  18 -18   1   15.40   19.90
 -18 -18   1   36.90   26.70
  18 -18  -1   22.40   27.60
   0 -19  -1   -8.90    8.60
   0 -19   1    8.50   18.80
   1 -19   1    1.60   12.10
  -1 -19  -1   34.00   30.20
  -1 -19   1   12.50   17.90
   1 -19  -1   41.40   31.40
  -2 -19  -1   -4.90    8.80
   2 -19   1   34.70   28.20
   2 -19  -1   24.30   28.30
  -2 -19   1   -3.20    9.90
  -3 -19  -1   62.19   35.60
   3 -19   1   58.49   33.70
  -3 -19   1   39.50   33.80
   3 -19  -1   53.69   35.20
   4 -19   1   25.40   29.50
  -4 -19  -1   15.70   17.50
   4 -19  -1   50.49   39.10
  -4 -19   1   16.70   19.70
  -5 -19  -1  112.09   51.99
   5 -19   1  137.19   54.49
   5 -19  -1   90.29   45.40
  -5 -19   1   90.09   46.30
   6 -19   1   84.49   46.00
  -6 -19  -1   62.19   42.10
   6 -19  -1    7.60   18.00
  -6 -19   1  109.39   49.80
  -7 -19  -1    7.60   17.80
   7 -19   1   51.89   40.70
  -7 -19   1   20.20   23.20
   7 -19  -1   10.00   17.00
   8 -19   1  -14.00    9.90
  -8 -19  -1   -2.70   10.00
  -8 -19   1   -3.90    8.70
   8 -19  -1    1.80   14.90
   9 -19   1   58.69   36.90
  -9 -19  -1   13.50   18.70
  -9 -19   1   83.29   45.60
   9 -19  -1   49.00   32.80
 -10 -19  -1   23.90   21.60
  10 -19   1   59.79   48.50
 -10 -19   1   19.10   20.90
  10 -19  -1   34.60   36.20
 -11 -19  -1   15.50   19.60
 -11 -19   1   -5.10    9.40
 -12 -19  -1   -3.70    9.90
  12 -19  -1   -5.20   13.00
 -12 -19   1   -0.10   11.90
  13 -19   1   25.90   30.80
 -13 -19  -1   -1.70   11.20
  13 -19  -1   11.80   22.80
 -13 -19   1    6.80   17.40
  14 -19   1   46.20   34.70
 -14 -19  -1   -3.30    9.90
  14 -19  -1   -3.60   10.50
 -14 -19   1   -2.90   10.40
  -1 -20  -1   43.70   41.50
   2 -20   1   -2.80   12.50
  -2 -20  -1   -4.80    9.20
   2 -20  -1   -6.50    9.90
  -2 -20   1   -4.30   16.40
   3 -20   1    6.30   21.10
  -3 -20  -1    5.70   18.70
  -3 -20   1   10.20   20.50
   3 -20  -1   23.30   27.80
   4 -20   1   60.69   42.40
  -4 -20  -1    2.20   15.30
   4 -20  -1   29.10   32.50
  -4 -20   1   -2.90   10.10
   5 -20   1    4.00   22.60
  -5 -20  -1   13.50   21.60
  -5 -20   1    4.70   16.20
   5 -20  -1   35.50   38.10
   6 -20   1   -6.00   10.70
  -6 -20  -1   29.40   27.60
  -6 -20   1   49.00   38.20
   6 -20  -1   42.00   31.80
   7 -20   1   -4.00   11.10
  -7 -20  -1   14.00   23.40
   7 -20  -1   47.70   40.00
  -7 -20   1   -4.50   10.40
  -8 -20  -1   25.30   25.40
   8 -20   1   31.60   33.10
   8 -20  -1   -2.70   11.50
  -8 -20   1   -4.90    9.90
   9 -20   1   47.20   36.60
  -9 -20  -1   -1.00   13.40
  -9 -20   1   38.30   34.30
   9 -20  -1   -4.70    9.90
   0   0   2 1257.87  118.99
   0   0   2 1268.57  120.49
   0   0  -2 1233.78  120.39
   0   0  -2 1260.37  118.69
  -1   0  -2    7.50    5.90
   1   0  -2   26.90    7.90
   1   0   2    9.40    6.60
   1   0   2   23.90    8.90
  -1   0  -2   27.90    9.50
  -1   0   2   19.60    8.60
   1   0  -2   20.00    9.10
  -1   0   2   21.70    7.40
   2   0   2  851.91   85.89
  -2   0   2  928.61   86.09
   2   0   2  809.52   82.79
  -2   0   2  804.82   79.69
  -2   0  -2  945.41   86.89
   2   0  -2  814.72   84.59
  -2   0  -2  837.82   83.39
   3   0   2 4026.80  361.66
  -3   0  -2 3679.43  360.56
   3   0  -2 4131.89  359.46
   3   0   2 3885.71  355.96
  -3   0  -2 3910.91  356.76
  -3   0   2 4046.30  360.06
   4   0   2   75.49   13.60
   4   0  -2   62.09   16.10
  -4   0  -2   59.89   19.30
   4   0   2   93.79   23.80
  -4   0  -2   55.79   14.80
  -4   0   2   64.29   17.40
   5   0  -2  289.77   38.90
  -5   0  -2  308.07   46.70
  -5   0  -2  321.87   32.60
   5   0   2  247.48   27.30
   5   0   2  266.47   28.50
  -5   0   2  422.06   48.60
   5   0   2  227.08   41.00
  -6   0  -2 1082.59  106.69
  -6   0   2 1141.29  103.59
  -6   0  -2 1274.37  118.89
  -6   0   2 1093.59  111.99
   6   0  -2 1118.59  109.89
   6   0   2 1112.99  116.29
  -7   0   2 3170.88  299.97
  -7   0  -2 3359.06  293.77
  -7   0  -2 3346.17  306.47
   7   0  -2 3045.40  296.47
  -7   0   2 3367.06  291.97
   7   0   2 3113.19  305.17
   8   0  -2  843.22   90.19
  -8   0  -2  907.81   88.19
  -8   0   2  935.61   88.19
   8   0   2  927.91  100.89
  -8   0  -2  942.81   86.69
  -8   0   2 1005.30   96.49
  -8   0  -2  942.71  101.49
  -9   0  -2 1353.76  127.09
  -9   0  -2 1351.76  141.99
  -9   0  -2 1403.66  125.79
   9   0  -2 1468.75  129.69
   9   0   2 1384.56  141.79
  -9   0   2 1194.98  133.69
  -9   0   2 1343.77  128.39
 -10   0   2   71.09   20.00
  10   0  -2   47.70    9.80
 -10   0   2   50.49   13.30
  10   0   2   27.90   17.00
 -10   0  -2    7.60   11.40
 -10   0  -2   35.10    9.00
 -10   0  -2   32.50    9.40
  10   0  -2   43.40   11.20
 -11   0   2  349.07   45.10
 -11   0  -2  409.16   43.10
 -11   0   2  411.76   58.79
 -11   0  -2  403.26   42.20
  11   0  -2  425.66   41.90
  11   0   2  362.16   62.89
  11   0  -2  429.56   40.70
 -11   0  -2  529.95   74.79
  12   0  -2 1070.39  102.39
 -12   0  -2 1000.20   99.19
 -12   0   2 1068.59  109.39
 -12   0  -2 1047.30  117.59
 -12   0  -2 1065.19   98.89
 -12   0   2 1088.89  104.59
  12   0   2  895.41  114.09
 -13   0   2 3068.49  272.77
  13   0  -2 2924.41  269.67
  13   0   2 2821.12  285.07
 -13   0  -2 2879.21  265.17
 -13   0  -2 2939.71  265.87
 -13   0   2 2834.62  275.87
 -14   0   2 2732.93  259.27
  14   0  -2 2753.72  253.07
 -14   0  -2 2729.53  248.08
 -14   0  -2 2679.03  248.08
 -14   0   2 2507.15  254.77
 -14   0  -2 2884.81  271.87
  14   0   2 2828.72  270.37
 -15   0   2  111.89   29.90
 -15   0   2  139.79   29.70
 -15   0  -2  148.79   24.20
 -15   0  -2  166.78   44.90
 -15   0  -2  128.79   23.10
  15   0   2  131.19   38.60
  15   0  -2  149.19   28.60
 -16   0  -2  845.12   79.79
 -16   0  -2  762.42   78.39
 -16   0   2  759.02   88.49
 -16   0   2  860.21   88.19
  16   0  -2  663.63   82.09
 -16   0  -2  821.12  114.49
  16   0   2  941.01  120.69
 -17   0  -2  912.91   92.39
 -17   0  -2  893.61   91.59
  17   0   2 1131.59  136.89
 -17   0  -2  911.11  127.99
  17   0  -2 1006.10   99.29
 -17   0   2  863.21  101.69
 -17   0   2  920.91  100.89
 -18   0   2   10.40    8.90
  18   0  -2    7.40    6.90
 -18   0  -2    7.50    5.90
 -18   0   2    9.30    9.60
 -18   0  -2    4.20    4.70
 -18   0  -2    0.00    7.50
  18   0   2    2.10    8.00
 -19   0  -2  177.08   30.50
 -19   0   2  142.79   36.00
 -19   0   2  208.78   44.10
  19   0   2  229.48   60.69
 -19   0  -2  152.68   28.10
 -19   0  -2  104.19   37.30
  19   0  -2  230.48   39.40
  20   0   2   23.50   17.80
 -20   0   2   23.30   14.50
  20   0  -2    0.30    3.70
 -20   0   2    0.40    6.30
 -20   0  -2   -4.40    3.90
 -20   0  -2    5.10   11.40
 -20   0  -2    1.60    5.70
 -21   0  -2   -4.80    5.60
 -21   0   2    5.80    8.60
 -21   0   2    6.60    9.10
  21   0   2   20.70   15.90
 -21   0  -2   11.10    8.50
 -21   0  -2   14.20    8.20
 -22   0  -2  123.59   26.70
 -22   0   2  165.38   41.10
 -22   0  -2  118.79   42.90
 -22   0  -2  107.69   23.90
  22   0   2   27.30   22.00
 -23   0  -2   37.50   25.30
 -23   0   2    5.70    9.80
 -23   0   2   42.30   19.80
  23   0   2    1.30    8.60
 -23   0  -2   23.70   10.70
 -23   0  -2   18.00   11.30
 -24   0  -2   69.79   21.40
 -24   0   2  111.49   34.70
 -24   0  -2  117.89   26.90
 -24   0  -2   76.79   34.20
  24   0   2   97.59   37.10
 -24   0   2  104.89   32.10
 -25   0  -2  163.18   33.40
  25   0   2  144.59   44.40
 -25   0  -2  104.99   41.60
 -25   0   2   54.89   26.80
 -25   0   2  181.48   44.60
 -25   0  -2  163.28   32.70
 -26   0   2   17.30   15.50
  26   0   2    8.20   16.20
 -26   0   2   -2.70    6.20
 -26   0  -2   13.60   10.00
 -26   0  -2   28.90   24.10
 -26   0  -2   25.50   16.80
  27   0   2   63.89   30.50
 -27   0  -2   11.10   11.70
 -27   0   2   -2.90   10.90
 -27   0  -2   22.00   11.60
 -27   0   2   50.49   27.50
 -28   0   2   -5.00    8.10
  28   0   2    8.70   12.60
 -28   0  -2    2.50    7.80
 -28   0  -2   29.00   15.90
 -28   0  -2   27.00   24.70
 -28   0   2    7.90   15.20
 -29   0  -2  162.08   35.80
 -29   0   2  163.58   46.70
 -29   0  -2  169.88   56.19
  29   0   2  247.88   63.49
 -29   0  -2  164.58   39.70
 -29   0   2  126.69   39.70
 -30   0  -2   30.40   16.80
 -30   0  -2   44.60   28.10
 -30   0   2   57.89   28.10
  30   0   2   41.80   29.30
 -31   0   2  230.68   58.79
  31   0   2  358.36   78.29
 -31   0  -2  183.48   43.30
 -31   0  -2  136.19   67.09
  32   0   2   -3.40    8.00
 -32   0   2   10.50   13.60
 -33   0   2   12.10   18.90
  33   0   2    2.50   11.10
 -33   0  -2   16.40   14.40
  34   0   2    5.10   14.00
 -34   0  -2   28.90   20.70
 -34   0   2   41.60   27.20
  35   0   2   30.40   25.90
 -35   0   2  186.58   53.89
 -35   0  -2  126.49   37.50
 -36   0  -2    5.80   10.70
 -36   0   2   18.90   18.60
 -37   0   2   83.79   37.50
  37   0   2   45.40   33.90
   0  -1   2   -3.50    4.10
   0   1   2    2.30    4.20
   0   1  -2    1.40    3.80
   0   1   2    7.70    5.90
   0  -1  -2   -1.10    3.80
   0  -1  -2   -3.40    3.20
  -1   1   2  113.09   19.50
  -1   1   2  124.29   23.40
   1  -1   2  107.99   21.20
  -1  -1  -2  163.28   25.60
   1   1  -2  136.59   22.90
  -1  -1  -2  136.79   23.40
  -1   1  -2  180.28   25.90
   1   1   2  123.69   23.20
   1  -1  -2  203.48   24.80
  -1  -1   2  176.68   26.70
   1   1   2  134.49   22.50
   1  -1  -2  138.79   25.40
  -2  -1  -2  753.02   80.69
  -2   1   2  889.61   82.49
  -2  -1  -2  796.22   77.89
   2  -1   2  777.12   79.19
  -2   1   2  819.92   75.09
   2  -1   2  815.22   81.69
   2   1  -2  811.02   78.99
   2   1   2  779.42   76.89
   2   1   2  815.02   81.59
  -2   1  -2  750.12   78.59
   2  -1  -2  764.62   74.99
   2  -1  -2  705.53   80.09
  -2  -1   2  862.71   80.39
   3  -1   2   21.60   11.20
  -3   1   2   43.60   14.10
  -3  -1  -2   22.00   11.60
  -3  -1  -2   46.00   11.40
   3  -1   2   49.30   13.00
   3   1  -2   28.70   10.20
  -3  -1   2   55.89   14.70
   3  -1  -2   45.50    8.00
   3   1   2   23.80   11.90
   3   1   2   41.70    9.60
  -3   1  -2   33.40   11.80
   3  -1  -2   21.50   10.50
  -4  -1  -2 7699.33  683.33
   4   1   2 7273.57  682.83
  -4   1  -2 7718.73  682.83
  -5  -1  -2   -1.30    3.30
   5   1  -2   -2.10    4.90
  -5   1   2   -6.40    4.90
  -5  -1  -2   -5.50    5.50
   5  -1   2   -0.50    8.80
   5  -1   2    2.30    5.80
  -5  -1   2   -3.60    4.70
  -5   1  -2   -2.80    4.70
   5  -1  -2   -5.30    6.00
   5   1   2   -8.70    6.10
  -5   1  -2  -10.90    2.80
   6   1  -2   77.09   15.30
   6  -1   2  101.49   16.30
  -6  -1  -2   85.89   11.40
  -6  -1  -2   69.29   21.50
   6  -1   2   80.39   24.10
  -6   1   2   82.29   20.90
   6  -1   2   75.59   16.30
  -6  -1   2   82.49   18.80
   6   1   2   57.39   19.40
  -6   1  -2   74.09   21.50
   6  -1  -2   77.49   21.80
  -6   1  -2   80.19   17.40
   7   1  -2  823.02   75.39
   7  -1   2  765.82   76.09
  -7  -1  -2  708.23   85.59
   7  -1   2  766.92   74.69
  -7   1   2  782.02   83.49
   7  -1   2  781.52   87.09
   7  -1  -2  761.02   81.89
  -7  -1   2  846.62   80.39
   7   1   2  719.93   85.89
  -7   1  -2  810.42   86.59
  -7   1  -2  759.52   77.59
   7  -1  -2  767.92   70.59
  -8   1   2 2214.48  207.88
   8   1  -2 2144.39  196.78
   8  -1   2 2045.00  196.58
  -8  -1  -2 1983.60  210.98
   8  -1   2 2204.28  198.08
   8  -1   2 2240.78  212.38
   8   1   2 2192.28  212.68
  -8   1  -2 2251.57  211.78
  -8   1  -2 2182.18  200.18
  -8  -1   2 2212.58  203.48
  -8  -1   2 2244.98  201.18
  -8   1  -2 2163.68  201.18
   8  -1  -2 2177.48  196.28
   8  -1  -2 2115.39  204.88
  -9   1   2 2846.22  277.87
   9  -1   2 2966.70  264.77
   9  -1   2 3214.28  285.67
  -9   1   2 2924.11  266.77
  -9  -1  -2 3042.40  284.97
   9   1  -2 2913.41  264.97
  -9  -1   2 3035.10  273.97
  -9  -1   2 2861.91  271.57
  -9   1  -2 2934.01  282.77
   9  -1  -2 2934.01  266.47
  -9   1  -2 3044.30  270.67
   9   1   2 3112.69  285.07
  -9   1  -2 2795.22  270.87
   9  -1  -2 2994.60  275.47
 -10   1   2    1.50    3.50
 -10  -1  -2   -2.20    6.20
  10  -1   2   11.10   12.00
 -10   1   2   23.40   12.40
  10  -1  -2    6.80    7.60
  10  -1  -2    6.20    5.20
  10  -1  -2   -0.30    3.40
  10   1   2   17.90   13.10
 -10   1  -2    3.10    4.90
 -10   1  -2    6.00    5.80
 -10  -1   2   -2.80    4.30
 -10   1  -2   11.00   11.10
 -10  -1   2    1.60    4.00
  11  -1   2  748.93   93.39
 -11   1   2  774.42   88.89
 -11   1   2  799.22   80.29
 -11  -1  -2  851.61   96.69
 -11   1  -2  819.32   82.19
 -11  -1   2  829.72   85.29
  11  -1  -2  801.22   79.69
  11  -1  -2  795.32   83.59
 -11   1  -2  827.22   81.69
  11   1   2  917.51   97.69
 -11   1  -2  881.01   96.09
 -11  -1   2  850.51   85.49
  11  -1  -2  771.52   79.59
 -12  -1  -2   42.00   23.70
 -12   1   2   27.80   10.30
  12  -1   2   44.50   21.80
 -12   1   2   18.60   12.40
 -12   1  -2   26.60   15.50
 -12  -1   2   19.40   11.50
 -12  -1   2   15.50   10.40
 -12   1  -2   18.20    9.00
 -12   1  -2   31.10   11.00
  12  -1  -2   17.70    7.40
  12   1   2   16.10   12.80
  12  -1  -2   20.30    8.90
  12  -1  -2    4.00    6.40
 -13   1   2  125.09   23.80
 -13   1   2   83.79   27.50
 -13  -1  -2  127.69   35.10
  13  -1   2  141.49   37.90
 -13   1  -2  134.89   24.40
  13   1   2   60.29   26.60
 -13  -1   2  158.18   31.00
  13  -1  -2   84.69   19.50
  13  -1  -2  118.09   21.30
  13  -1  -2   98.89   17.40
 -13   1  -2  123.09   23.50
 -13  -1   2  109.99   25.40
 -14   1   2  288.87   40.90
  14  -1   2  256.37   52.09
 -14   1   2  252.47   47.90
 -14  -1  -2  233.08   53.09
 -14   1  -2  255.57   38.30
  14  -1  -2  218.08   31.50
  14  -1  -2  217.28   26.40
 -14   1  -2  264.27   52.59
  14  -1  -2  292.27   39.90
 -14  -1   2  240.48   42.50
  14   1   2  241.78   52.69
 -14  -1   2  249.28   42.90
 -14   1  -2  297.87   40.60
 -15   1   2  104.69   23.60
 -15  -1  -2  182.18   46.60
 -15   1   2  135.69   33.30
  15  -1   2   91.69   31.50
 -15  -1   2  130.99   29.50
 -15   1  -2   97.19   23.10
 -15  -1   2  101.69   27.30
 -15   1  -2  141.89   25.50
  15   1   2   96.19   33.30
  15  -1  -2  109.29   23.00
 -15   1  -2   84.19   29.60
  16  -1   2    0.40    7.40
 -16  -1  -2    8.80   12.30
 -16   1   2   22.50   11.50
 -16  -1  -2   13.60    5.00
 -16   1   2    7.60    9.90
 -16   1  -2   10.50    7.10
 -16   1  -2   12.20    8.40
  16   1   2   10.30   13.50
  16  -1  -2   16.60   10.60
 -16   1  -2   26.80   18.90
 -16  -1   2   10.20    8.60
 -16  -1   2   13.50    8.60
 -17  -1  -2    3.00    3.30
 -17   1   2   -0.40    7.30
 -17   1   2    3.10    6.90
 -17  -1  -2    3.10    7.60
 -17  -1  -2    5.40    3.70
  17  -1   2    4.20   11.90
 -17   1  -2    5.20    7.40
 -17   1  -2    1.80    7.20
 -17   1  -2   -3.20    3.00
 -17  -1   2    1.50    4.30
  17  -1  -2    9.30    7.60
  17   1   2    7.50   11.90
 -17  -1   2   19.70   12.40
 -18  -1  -2   81.79   16.20
  18  -1   2   46.60   24.80
 -18  -1  -2   97.19   35.80
 -18   1   2   73.09   26.20
 -18  -1  -2  112.49   17.90
 -18   1   2   94.79   25.40
 -18   1  -2  101.19   22.50
 -18  -1   2  105.99   29.00
  18  -1  -2  100.39   25.20
 -18   1  -2   79.19   30.70
 -18   1  -2  109.19   25.40
 -18  -1   2  124.69   32.00
  18   1   2   72.39   29.70
 -19   1   2   43.70   21.10
 -19   1   2   95.89   25.70
 -19  -1  -2   43.30   12.60
 -19  -1  -2   73.79   31.60
 -19  -1  -2   74.39   15.20
  19  -1  -2   64.59   20.10
 -19   1  -2   50.09   17.10
 -19  -1   2   92.69   27.80
 -19  -1   2   83.89   27.50
 -19   1  -2   70.09   20.20
  19   1   2   55.39   26.20
 -19   1  -2   77.19   31.50
 -20  -1  -2  523.25   56.29
 -20  -1  -2  565.74   58.19
 -20   1   2  669.83   92.39
  20  -1   2  628.94  111.19
 -20   1   2  623.04   80.29
 -20  -1  -2  589.04   99.79
 -20   1  -2  508.85   60.99
 -20  -1   2  568.44   93.89
 -20  -1   2  593.94   83.29
 -20   1  -2  554.74   64.59
 -20   1  -2  518.95   93.09
  20   1   2  366.46   80.99
  20  -1  -2  563.24   74.39
  21  -1   2   94.29   36.10
 -21  -1  -2  110.59   19.90
 -21  -1  -2   62.19   16.70
 -21   1   2  105.19   28.00
 -21  -1  -2   74.59   33.00
 -21   1   2   48.40   24.90
 -21   1  -2   76.29   32.60
 -21  -1   2  139.59   35.60
  21   1   2   63.49   30.10
 -21   1  -2   51.19   20.10
 -21   1  -2  101.19   25.10
  21  -1  -2  102.79   26.30
 -21  -1   2   39.20   20.50
 -22   1   2  210.78   46.30
 -22   1   2  345.57   62.59
 -22  -1  -2  283.87   40.40
 -22  -1  -2  260.67   37.40
 -22  -1  -2  307.07   71.69
  22  -1   2  278.47   63.69
 -22   1  -2  291.97   67.09
 -22   1  -2  274.17   46.10
 -22  -1   2  177.88   43.40
 -22  -1   2  215.78   51.09
  22   1   2  343.07   71.79
 -22   1  -2  212.28   44.20
  22  -1  -2  308.67   50.39
 -23   1   2    4.50    7.60
 -23  -1  -2   29.30   24.80
  23  -1   2   31.80   21.90
 -23   1   2   -1.60    9.10
 -23  -1  -2    2.50    5.20
 -23  -1  -2    2.80    5.30
 -23  -1   2    3.30    9.20
  23  -1  -2   11.30    9.00
 -23   1  -2   -0.80    7.30
 -23  -1   2    3.40    6.00
  23   1   2    4.80   13.60
 -23   1  -2   16.10   10.60
 -24  -1  -2   51.49   15.20
 -24  -1  -2   64.59   17.80
 -24  -1  -2   43.20   26.60
  24  -1   2   33.30   22.90
 -24   1   2   69.99   26.50
  24   1   2   59.39   28.70
 -24   1  -2   79.69   25.20
 -24  -1   2   47.00   23.50
 -24   1  -2   59.49   31.40
 -24   1  -2   45.80   19.10
  24  -1  -2   41.10   18.50
 -24  -1   2   40.70   21.70
 -25   1   2   37.90   24.10
  25  -1   2    1.60    9.60
 -25  -1  -2   21.20   20.00
 -25  -1  -2    1.70    5.20
 -25  -1  -2   -0.90    4.90
  25   1   2   12.50   13.90
  25  -1  -2    1.40    8.40
 -25   1  -2    2.60    8.90
 -25   1  -2   26.20   15.30
 -25  -1   2    1.30    8.30
 -25  -1   2   27.40   15.80
 -25   1  -2   -1.30    9.10
  26  -1   2  151.18   47.70
 -26   1   2  119.09   42.60
 -26  -1  -2  156.38   29.70
 -26  -1  -2  184.08   34.50
 -26   1  -2   84.49   42.70
 -26  -1   2  105.79   35.30
  26   1   2  227.48   58.09
 -26   1  -2  159.98   35.80
 -26  -1   2  138.49   43.40
 -26   1  -2  140.39   34.90
 -27  -1  -2   61.09   19.70
 -27  -1  -2   57.99   18.40
  27  -1   2   85.29   38.20
 -27   1   2   30.50   24.10
 -27  -1  -2   80.99   38.80
  27   1   2   53.29   28.50
 -27   1  -2   83.79   45.30
 -27   1  -2   19.40   13.50
 -27   1  -2   60.79   24.90
 -27  -1   2   62.69   27.90
 -27  -1   2   56.89   28.00
 -28   1   2   37.00   22.00
 -28  -1  -2   69.69   19.50
 -28  -1  -2   25.30   23.30
  28  -1   2   49.70   28.80
 -28  -1  -2  103.99   26.10
  28   1   2   73.89   32.70
 -28  -1   2   16.50   16.50
 -28   1  -2   42.00   30.00
 -28   1  -2   68.79   24.00
 -28   1  -2   20.90   14.60
 -28  -1   2  110.79   39.30
 -29  -1  -2    7.00    9.70
 -29   1   2   12.20   14.60
 -29  -1  -2    8.20   16.80
  29  -1   2    2.00   11.10
  29   1   2   16.30   15.10
 -29   1  -2    0.30    8.50
 -29   1  -2   -2.70    4.70
 -29  -1   2    4.40    9.80
 -30   1   2    7.00   11.50
 -30  -1  -2   -1.50   13.60
  30  -1   2   21.60   20.10
 -30  -1  -2    9.40    9.30
 -30  -1   2   16.90   15.30
 -30   1  -2   24.20   17.50
  30   1   2   -1.60    9.80
 -30  -1   2   24.30   18.50
 -31  -1  -2    4.60    8.30
  31  -1   2   -9.80    9.90
 -31   1   2   10.60   13.10
 -31  -1   2    1.90    8.10
 -31  -1   2   -0.30   11.20
  31   1   2   -5.20    8.40
 -31   1  -2    6.70   11.00
 -32  -1  -2   62.29   24.90
 -32   1   2  155.28   49.50
  32  -1   2  139.79   48.20
  32   1   2  126.99   48.50
 -32  -1   2  159.88   48.10
 -32   1  -2  113.59   36.00
 -32  -1   2  155.08   46.10
 -33  -1  -2    9.10   11.00
 -33   1   2   -1.00    9.10
  33  -1   2   -1.20    9.70
  33   1   2   -0.10   11.50
 -33  -1   2   -5.30   12.10
 -33  -1   2   19.50   18.60
 -33   1  -2   16.50   16.70
  34  -1   2  141.89   54.39
 -34   1   2  199.78   55.99
 -34  -1  -2  168.18   39.00
 -34  -1   2  101.69   40.50
  34   1   2  103.29   45.20
 -34   1  -2  267.17   58.09
 -35   1   2    0.00   11.70
  35  -1   2   19.50   19.30
 -35  -1  -2   22.50   23.50
 -35   1  -2   20.30   17.90
 -35  -1   2   10.10   16.90
  35   1   2    5.60   15.60
 -36   1   2   -1.30   11.30
  36  -1   2   17.20   21.00
 -36  -1  -2    6.60   12.40
 -36   1  -2   14.60   18.00
  36   1   2   -3.30   10.20
 -36  -1   2   27.30   22.20
   0  -2   2 5635.74  518.45
   0   2  -2 5814.12  518.05
   0  -2  -2 5799.82  518.35
  -1  -2  -2 7343.07  669.13
  -1   2  -2 7538.45  667.93
   2  -2   2 1329.77  114.89
  -2   2   2 1273.37  116.89
   2   2  -2 1175.28  111.79
  -2  -2  -2 1072.69  114.59
  -2  -2  -2 1215.18  111.99
  -2  -2   2 1067.29  111.89
   2  -2  -2 1257.27  116.79
   2   2   2 1142.69  110.09
  -2   2  -2 1110.59  112.69
   2   2   2 1090.49  114.49
   2  -2  -2 1128.99  109.69
  -3   2   2 5831.82  530.55
  -3  -2  -2 5953.50  531.35
   3  -2   2 5853.51  527.45
   3   2   2 5714.93  530.45
   3  -2  -2 5858.31  530.35
   4   2  -2   13.40    7.00
  -4  -2  -2    9.40    9.60
  -4  -2  -2    3.60    4.90
  -4   2   2    9.80   10.50
   4  -2   2   19.40    9.80
   4  -2  -2   -3.50    7.20
  -4  -2   2    6.60    7.40
  -4   2  -2   -3.10    6.50
   4   2   2   10.00   10.00
  -5  -2  -2 1153.48  120.59
  -5  -2  -2 1136.89  107.99
   5  -2   2 1188.88  114.99
   5   2  -2 1198.98  110.99
   5  -2   2 1122.19  119.79
  -5   2   2 1128.29  118.59
   5  -2  -2 1173.08  118.69
  -5   2  -2 1180.78  114.79
  -5  -2   2 1203.38  113.29
   5   2   2 1244.58  120.99
  -6  -2  -2  923.91   83.59
   6   2  -2  792.22   86.19
  -6   2   2 1039.50   98.89
   6  -2   2 1072.29   93.59
   6  -2   2  914.91   98.19
   6  -2   2  898.31   90.49
  -6  -2  -2  904.11   99.29
   6   2   2  867.81   97.89
   6  -2  -2  934.21   96.59
  -6   2  -2  907.91   91.89
  -6  -2   2  929.51   90.49
  -7   2   2   -7.80    2.80
   7  -2   2    7.10    6.20
  -7  -2  -2    8.00    8.90
   7   2  -2   20.80    6.40
   7  -2   2    9.90    8.50
   7  -2   2    5.60    9.00
   7   2   2   -5.90    4.00
  -7  -2   2    6.30    6.10
  -7   2  -2   16.40    9.30
   7  -2  -2    3.60    8.30
   8  -2   2 1109.69  108.39
   8  -2   2 1076.49  117.29
   8   2  -2 1090.49  100.69
  -8   2   2 1205.38  116.99
   8  -2   2 1044.30  106.79
  -8  -2  -2 1162.48  119.89
  -8  -2   2 1037.60  106.59
  -8   2  -2 1181.38  109.49
   8  -2  -2 1061.99  113.09
   8  -2  -2 1150.18  102.89
   8   2   2  989.60  116.19
  -9  -2  -2  814.02  105.49
   9  -2   2 1039.00   96.29
  -9   2   2  951.90  104.39
   9  -2   2 1077.59  109.39
   9  -2   2  963.90   96.49
   9   2   2  960.00  107.49
  -9   2  -2  881.31   96.39
  -9   2  -2  976.60   98.09
  -9  -2   2  953.60   95.59
   9  -2  -2 1048.20   92.49
   9  -2  -2  973.20  102.49
  -9  -2   2  937.61   98.79
 -10   2   2   79.79   26.00
  10  -2   2  120.99   22.60
  10  -2   2  148.49   36.40
 -10  -2  -2  119.39   34.30
  10  -2   2  139.99   25.20
 -10  -2   2  111.09   25.10
  10  -2  -2  154.08   25.90
  10  -2  -2  136.19   20.80
 -10   2  -2  102.29   23.60
  10   2   2   53.19   23.40
 -10  -2   2  154.38   26.10
  10  -2  -2  177.68   34.70
 -10   2  -2  169.08   29.20
  11  -2   2   46.60   21.10
  11  -2   2   27.50   11.00
  11  -2   2   34.70   11.50
 -11  -2  -2   64.89   28.40
 -11   2   2   63.69   22.10
 -11  -2   2   64.29   16.60
  11  -2  -2   26.60   11.60
  11  -2  -2   28.40   10.70
 -11   2  -2   38.40   14.20
 -11   2  -2   46.30   15.50
 -11  -2   2   38.90   14.80
  11   2   2   58.99   22.40
  11  -2  -2   78.09   22.50
  12  -2   2  468.85   48.90
  12  -2   2  509.15   49.70
 -12  -2  -2  475.25   79.39
 -12   2   2  541.65   76.39
  12  -2   2  454.75   74.09
  12  -2  -2  423.36   50.19
  12   2   2  528.95   78.59
  12  -2  -2  445.96   51.69
 -12  -2   2  538.85   68.09
 -12   2  -2  520.05   64.39
 -12   2  -2  535.35   77.49
 -12   2  -2  446.66   53.69
 -12  -2   2  404.76   57.29
  12  -2  -2  489.65   67.09
  13  -2   2  317.57   59.59
 -13  -2  -2  269.77   57.99
 -13   2   2  276.67   54.09
  13  -2   2  294.07   35.30
 -13  -2   2  310.67   50.89
  13  -2  -2  366.86   52.49
  13  -2  -2  261.77   40.70
 -13   2  -2  379.56   50.99
  13  -2  -2  279.27   41.70
  13   2   2  370.06   63.69
 -13   2  -2  404.16   51.69
 -13  -2   2  371.46   48.60
 -14  -2  -2   14.00   14.30
  14  -2   2   27.10   17.60
 -14   2   2   43.00   19.70
 -14  -2   2   24.40   11.80
  14  -2  -2   29.00   14.10
  14  -2  -2   55.19   14.50
  14  -2  -2   60.09   15.60
 -14  -2   2   45.40   17.20
 -14   2  -2   52.09   21.20
 -14   2  -2   44.90   16.20
 -14   2  -2   46.10   16.30
  14   2   2   66.39   25.90
  15  -2   2   41.50   20.70
 -15  -2  -2   55.19   26.60
 -15   2   2   37.40   19.20
  15  -2  -2   42.80   15.00
 -15  -2   2   33.30   13.60
 -15  -2   2  102.19   28.90
 -15   2  -2   47.10   22.30
  15   2   2   17.20   16.20
 -15   2  -2   50.29   17.10
  15  -2  -2   39.80   13.70
  15  -2  -2   62.89   14.20
 -15   2  -2   29.90   12.60
 -16   2   2   11.10   12.00
  16  -2   2    4.40    8.40
 -16  -2  -2   -1.70    4.80
 -16  -2   2   25.60   11.80
 -16  -2   2    1.00    5.50
  16   2   2   -5.60    3.50
  16  -2  -2    1.30    5.30
  16  -2  -2   12.40    6.90
  16  -2  -2   -0.40    3.10
 -16   2  -2   -6.40    2.70
 -16   2  -2    2.10    4.90
 -16   2  -2   -1.30    4.60
 -17  -2  -2    1.70    6.70
 -17   2   2   15.30   12.70
  17  -2   2   40.80   20.30
 -17   2  -2   12.00   10.00
  17   2   2    0.70    8.60
 -17  -2   2    6.30    8.90
 -17  -2   2   42.40   16.20
 -17   2  -2   16.40    9.90
 -17   2  -2   37.50   20.50
  17  -2  -2   20.50    8.70
  17  -2  -2   26.50    7.80
  17  -2  -2    9.50    7.70
  18  -2   2   54.79   25.50
 -18   2   2   64.19   25.20
 -18  -2  -2   17.80   16.30
 -18  -2   2   19.20   16.80
 -18   2  -2   36.20   19.90
 -18   2  -2   69.99   21.90
  18  -2  -2   45.80   16.40
  18   2   2   38.60   22.80
 -18  -2   2   35.00   15.90
 -18   2  -2   41.60   15.90
 -19   2   2  220.58   51.69
  19  -2   2  276.37   60.69
 -19  -2  -2  224.68   59.49
 -19  -2   2  174.18   39.20
 -19   2  -2  246.48   44.50
  19  -2  -2  236.08   40.60
  19   2   2  232.88   53.79
 -19   2  -2  207.18   51.89
 -19   2  -2  224.08   42.90
 -19  -2   2  200.38   46.40
 -20   2   2    8.20   11.90
  20  -2   2    8.70   14.70
 -20  -2  -2   10.30   13.50
 -20   2  -2   28.00   18.90
  20  -2  -2    1.70    5.40
 -20   2  -2   -0.30    8.40
  20   2   2   19.40   17.20
 -20  -2   2   23.90   16.30
 -20   2  -2    2.60    6.90
 -20  -2   2   16.50   11.40
 -21  -2  -2  197.18   53.99
  21  -2   2  234.18   58.59
 -21   2   2  220.48   50.19
  21   2   2  154.88   48.80
 -21  -2   2  269.67   48.60
 -21   2  -2  210.08   42.10
 -21  -2   2  133.19   40.90
  21  -2  -2  200.28   39.10
 -21   2  -2  273.37   48.70
 -22  -2  -2    6.90    4.90
 -22  -2  -2    0.20    4.20
  22  -2   2   16.00   16.50
 -22  -2  -2   12.70   16.80
 -22   2   2   13.10   14.00
  22  -2  -2    0.30    4.90
 -22  -2   2   20.90   16.70
 -22   2  -2    9.20   10.10
  22   2   2   18.00   19.50
 -22   2  -2    1.40    6.30
 -22  -2   2   11.30    9.70
 -23  -2  -2  191.48   26.90
 -23  -2  -2  181.48   27.80
 -23  -2  -2  178.28   58.69
  23  -2   2  108.09   41.30
 -23   2  -2  201.78   41.20
 -23   2  -2  198.58   42.80
 -23  -2   2  186.38   48.90
  23  -2  -2  189.18   38.60
  23   2   2  173.88   51.09
 -23  -2   2  179.38   41.30
 -24  -2  -2   -4.80    7.80
  24  -2   2   25.20   20.40
 -24  -2  -2   16.80    7.90
 -24   2   2   19.20   16.60
 -24  -2  -2    3.70    4.30
 -24  -2   2    3.00    8.20
  24  -2  -2    5.80    7.90
 -24  -2   2   -0.30    9.00
 -24   2  -2   16.60   13.50
  24   2   2    7.10   11.00
 -24   2  -2    9.20   10.80
 -25  -2  -2  282.47   38.60
 -25   2   2  184.68   52.59
 -25  -2  -2  239.28   78.59
  25  -2   2  115.39   45.00
 -25  -2  -2  240.58   34.30
 -25  -2   2  282.57   64.09
  25   2   2  231.68   59.49
  25  -2  -2  282.17   50.79
 -25  -2   2  283.07   55.39
 -25   2  -2  218.18   46.90
 -25   2  -2  241.38   49.80
  26  -2   2   -0.90    7.70
 -26  -2  -2   10.10    7.50
 -26   2   2   -0.30   11.60
 -26  -2  -2    6.50    6.40
 -26  -2  -2    7.70   15.50
 -26   2  -2    2.40    8.70
  26  -2  -2    2.60    7.00
  26   2   2   19.20   16.20
 -26   2  -2    8.20   10.10
 -26  -2   2    9.70    9.80
 -26  -2   2    0.20    9.00
 -27  -2  -2  125.99   49.60
 -27  -2  -2  109.29   24.10
  27  -2   2  118.39   46.00
 -27  -2  -2   99.39   22.50
 -27   2   2  199.48   52.19
 -27  -2   2  143.79   46.90
  27   2   2  110.19   41.60
 -27  -2   2  108.89   35.00
  27  -2  -2  100.59   29.60
 -27   2  -2   86.39   30.60
 -28  -2  -2   23.70   25.80
 -28  -2  -2   43.90   14.40
  28  -2   2   15.40   20.90
 -28   2   2   43.50   26.60
 -28  -2  -2   42.10   14.20
 -28  -2   2   27.80   16.80
 -28  -2   2   26.10   18.10
 -28   2  -2   11.00   11.60
  28  -2  -2   22.60   15.40
  28   2   2   10.60   16.50
 -28   2  -2   13.80   14.90
 -29  -2  -2   34.40   14.20
  29  -2   2   15.80   18.70
 -29   2   2   41.80   24.80
 -29  -2  -2    9.20   15.60
 -29  -2  -2   16.10   10.60
 -29  -2   2   60.79   26.70
 -29   2  -2   33.00   19.30
 -29  -2   2  136.19   45.90
  29   2   2   27.30   22.00
 -29   2  -2    3.90   11.00
  30  -2   2   37.30   25.50
 -30  -2  -2   51.59   18.40
 -30   2   2   43.10   26.00
 -30  -2   2   32.70   19.90
 -30  -2   2   15.20   19.80
  30   2   2   39.30   27.80
 -30   2  -2    3.80   10.70
 -31   2   2   26.50   23.20
  31  -2   2   48.10   30.50
 -31  -2  -2   18.50   11.90
 -31  -2   2   26.30   23.50
 -31   2  -2   23.90   16.80
  31   2   2   35.10   26.90
  32  -2   2   -4.90    9.10
 -32   2   2   12.60   15.10
 -32  -2  -2   12.50   11.20
 -32  -2   2   21.00   16.90
 -32   2  -2   28.40   20.00
  32   2   2   -4.40    8.50
 -32  -2   2   23.10   23.00
 -33  -2  -2   10.10   10.30
 -33   2   2    0.70   10.20
  33  -2   2    5.80   12.20
 -33   2  -2   11.10   13.10
 -33  -2   2    6.80   15.90
 -33  -2   2   28.20   24.70
  33   2   2    1.80   14.10
 -34  -2  -2   20.60   15.10
 -34   2   2    4.10   13.90
  34  -2   2   18.20   19.10
 -34   2  -2   -2.50    8.30
 -34  -2   2   25.00   20.20
 -35   2   2   95.89   42.30
 -35  -2  -2   83.39   26.10
  35  -2   2   61.29   35.60
 -35   2  -2   43.30   24.30
 -35  -2   2   74.39   35.20
 -35  -2   2   33.10   31.50
 -36  -2  -2    1.50   10.60
 -36   2   2    2.20   13.90
  36  -2   2   18.60   22.40
 -36  -2   2    5.70   15.80
   0  -3  -2    2.80    6.60
   0   3   2   -8.50    4.70
   0   3  -2   13.80    8.70
   0  -3  -2  -12.40    3.00
   0  -3   2   -8.80    3.50
  -1   3   2  622.14   70.39
   1   3  -2  704.93   68.99
  -1  -3  -2  655.73   69.79
   1  -3   2  638.64   70.19
  -1  -3  -2  611.04   70.69
   1   3   2  736.73   69.79
   1  -3  -2  699.63   69.89
  -1  -3   2  645.24   69.29
   1  -3  -2  657.33   72.39
  -1   3  -2  638.54   68.99
  -2  -3  -2  300.67   44.90
   2   3  -2  269.77   38.70
  -2  -3  -2  303.37   41.10
  -2   3   2  258.77   42.20
   2  -3   2  336.67   45.50
  -2   3  -2  365.86   43.80
   2   3   2  220.58   39.90
   2  -3  -2  321.57   46.80
   2   3   2  250.97   36.20
  -2  -3   2  286.87   40.50
   3  -3   2 1952.20  189.48
  -3   3   2 2163.48  193.48
  -3  -3  -2 1864.81  185.38
   3   3  -2 1991.60  185.68
  -3  -3  -2 2037.00  193.28
   3   3   2 2067.49  192.88
   3   3   2 2028.60  184.28
   3  -3  -2 1860.51  191.88
  -3   3  -2 2064.39  188.88
  -3  -3   2 2003.60  187.58
  -4  -3  -2   65.09   20.10
   4   3  -2   78.69   15.90
   4  -3   2  126.09   25.40
  -4  -3  -2   76.99   15.90
  -4   3   2   64.69   19.70
   4  -3  -2   64.29   20.70
  -4  -3   2  100.99   20.10
  -4   3  -2   78.49   19.30
   4   3   2   46.10   18.70
  -5   3   2  156.88   32.30
  -5  -3  -2  136.19   32.30
  -5  -3  -2  163.98   23.40
   5   3  -2  187.48   26.10
   5  -3   2  123.09   28.60
  -5  -3   2  186.18   28.50
   5  -3  -2  178.78   35.90
   5   3   2  102.89   27.90
  -5   3  -2  199.38   32.30
  -6  -3  -2    4.80    3.90
   6   3  -2    2.00    4.60
  -6  -3  -2   10.00   10.80
  -6   3   2   -1.40    5.90
   6  -3   2   -0.60    5.10
   6  -3   2   21.90   10.30
  -6  -3   2    7.20    6.40
   6  -3  -2   -0.60    6.50
   6   3   2    2.80    7.30
  -6   3  -2   -0.30    5.70
   7  -3   2 1306.77  124.99
  -7   3   2 1303.07  131.79
   7   3  -2 1244.88  117.29
  -7  -3  -2 1166.78  131.89
   7  -3   2 1275.07  125.69
  -7  -3   2 1138.09  120.89
   7   3   2 1341.87  133.19
   7  -3  -2 1354.76  131.49
  -7   3  -2 1326.57  125.49
   8  -3   2  420.16   55.39
   8  -3   2  447.26   55.39
  -8  -3  -2  380.36   64.59
   8  -3   2  339.67   58.29
  -8   3   2  332.87   56.79
   8   3  -2  339.07   36.00
  -8   3  -2  527.45   59.69
   8   3   2  269.57   54.59
   8  -3  -2  490.15   65.49
  -8  -3   2  360.86   41.90
   9  -3   2  263.07   43.30
   9  -3   2  202.78   45.40
   9  -3   2  227.78   39.90
  -9   3   2  301.67   52.99
  -9  -3  -2  294.27   54.19
   9  -3  -2  330.37   46.30
   9   3   2  314.07   53.69
   9  -3  -2  337.97   53.99
  -9   3  -2  331.57   46.40
  -9  -3   2  269.37   38.90
 -10  -3  -2   30.90   20.80
  10  -3   2   30.70   14.60
  10  -3   2   55.29   21.70
 -10   3   2   95.69   29.40
  10  -3   2   53.49   16.80
  10   3   2   60.49   22.90
 -10   3  -2   27.10   13.30
  10  -3  -2   56.29   17.50
  10  -3  -2   37.60   17.70
 -10   3  -2   42.10   14.90
  10  -3  -2   46.20   13.40
 -10  -3   2   41.20   16.40
 -10  -3   2   63.09   15.80
  11  -3   2  565.54   58.89
  11  -3   2  498.25   57.89
  11  -3   2  547.55   81.69
 -11  -3  -2  431.66   77.99
 -11   3   2  348.27   67.89
 -11  -3   2  464.15   53.79
 -11   3  -2  475.95   57.89
  11  -3  -2  582.94   59.39
  11  -3  -2  489.75   54.39
 -11  -3   2  544.15   71.79
 -11   3  -2  484.65   67.59
  11  -3  -2  557.94   75.39
  11   3   2  583.74   83.89
 -12   3   2   -7.00    8.50
  12  -3   2   -1.90    4.30
 -12  -3  -2   41.00   21.70
  12  -3   2    2.20    5.60
  12  -3   2   -8.00    6.10
 -12  -3   2    0.60    5.10
 -12   3  -2    5.60    8.80
 -12  -3   2    7.10    6.50
  12  -3  -2    5.10    6.60
  12  -3  -2   -3.20    6.00
  12   3   2    2.60    8.70
 -12   3  -2   14.50   11.60
  12  -3  -2    6.00    8.70
  13  -3   2  266.97   57.39
 -13   3   2  274.87   57.29
  13  -3   2  334.07   47.80
  13  -3   2  421.86   52.49
 -13  -3  -2  338.27   66.89
  13  -3  -2  349.37   46.80
  13  -3  -2  364.36   50.19
  13  -3  -2  308.07   54.79
 -13   3  -2  353.06   54.19
 -13   3  -2  379.36   53.69
 -13  -3   2  263.47   42.70
 -13  -3   2  284.87   52.29
  13   3   2  287.47   59.79
  14  -3   2   -2.60    5.60
 -14   3   2    1.80   10.20
  14  -3   2   -3.20    4.50
 -14  -3  -2    8.80   11.70
  14  -3   2   10.00    6.90
 -14  -3   2   14.20   10.80
 -14   3  -2    0.60    5.40
 -14  -3   2    0.90    3.80
  14  -3  -2   24.00   13.00
 -14   3  -2   -2.60    4.30
  14  -3  -2   -0.50    4.80
  14   3   2   -8.20    3.40
  14  -3  -2   10.30    6.70
  15  -3   2   13.00    8.20
  15  -3   2    4.50    5.30
 -15  -3  -2   10.40   11.80
  15  -3   2   18.60   15.10
 -15   3   2    5.30    8.70
 -15  -3   2   -7.20    6.90
  15   3   2   10.80   11.30
 -15  -3   2   10.60    7.70
  15  -3  -2    6.60    8.10
 -15   3  -2   18.60   12.20
  15  -3  -2    8.70    6.40
  15  -3  -2    4.40    6.60
 -15   3  -2   -3.60    3.40
 -16   3   2  471.25   75.89
  16  -3   2  417.86   44.10
 -16  -3  -2  370.06   77.19
  16  -3   2  450.45   79.79
  16  -3   2  359.66   43.20
 -16   3  -2  534.95   71.49
 -16  -3   2  487.15   59.59
  16  -3  -2  472.05   60.19
  16   3   2  418.56   84.19
  16  -3  -2  423.26   56.09
  16  -3  -2  381.36   61.29
 -17  -3  -2  264.37   60.39
  17  -3   2  138.39   42.90
 -17   3   2  191.18   47.00
 -17  -3   2  216.08   36.40
 -17   3  -2  188.98   39.00
 -17  -3   2  238.08   46.30
  17  -3  -2  179.58   34.60
  17   3   2   87.09   33.50
 -17   3  -2  179.58   39.30
  17  -3  -2  218.68   33.60
  17  -3  -2  191.28   37.20
  18  -3   2   67.69   29.30
 -18  -3  -2  189.38   50.89
 -18   3   2  163.48   42.50
 -18   3  -2  190.98   38.80
 -18   3  -2   95.39   28.60
 -18  -3   2  121.79   35.40
  18  -3  -2  147.59   26.30
  18  -3  -2  132.99   28.70
  18  -3  -2   84.19   23.80
 -18  -3   2  152.28   30.20
  18   3   2   96.09   35.00
 -19  -3  -2  190.58   50.99
  19  -3   2  103.09   36.30
 -19   3   2  123.39   38.20
  19  -3  -2  109.79   28.20
  19   3   2  127.09   41.30
 -19  -3   2  125.09   38.40
  19  -3  -2  148.59   27.90
 -19  -3   2  152.78   32.30
 -19   3  -2  142.49   35.00
  19  -3  -2  159.08   25.90
 -19   3  -2  245.98   43.80
  20  -3   2  141.69   43.10
 -20   3   2  210.28   48.40
 -20  -3  -2   69.19   34.60
  20  -3  -2  127.29   21.50
 -20  -3   2  155.18   32.80
 -20  -3   2  186.28   44.50
 -20   3  -2  211.38   41.10
  20  -3  -2  155.68   33.10
  20  -3  -2  116.69   19.90
  20   3   2  172.68   47.50
 -20   3  -2  123.99   34.20
  21  -3   2    8.60   14.60
 -21   3   2  -10.00    6.00
 -21  -3  -2   -0.70    8.00
  21  -3  -2    1.10    4.90
 -21   3  -2   24.20   14.00
  21   3   2   37.20   21.90
 -21   3  -2   -0.60    8.80
 -21  -3   2    1.20    5.40
 -21  -3   2   14.50   13.10
 -22   3   2  951.50  126.59
 -22  -3  -2  814.12  133.59
  22  -3   2  828.82  125.39
 -22   3  -2  939.91  114.39
 -22   3  -2  720.13   90.09
 -22  -3   2  782.42   90.79
 -22  -3   2  803.22  119.29
  22  -3  -2  700.73   97.39
  22   3   2  883.31  129.29
  23  -3   2   31.50   24.00
 -23  -3  -2   35.80   28.10
 -23   3   2   -0.60    9.80
 -23  -3   2    3.10    8.20
 -23   3  -2   17.30   12.80
  23   3   2    8.30   14.30
  23  -3  -2   12.50   11.00
 -23  -3   2   19.10   14.50
 -23   3  -2   19.20   14.40
 -24   3   2   44.50   24.00
  24  -3   2  110.29   40.20
  24  -3  -2  151.68   33.20
  24   3   2   79.49   35.70
 -24   3  -2   68.99   27.00
 -24  -3   2  102.19   36.10
 -24  -3   2  114.19   29.90
  25  -3   2    8.40   10.00
 -25   3   2   12.40   12.90
 -25  -3  -2   34.40   23.40
 -25  -3   2   18.80   14.90
 -25  -3   2   14.00   11.70
  25   3   2    1.50    8.50
  25  -3  -2    1.00    5.50
 -25   3  -2    4.60   10.80
 -25   3  -2    3.10    7.30
 -26  -3  -2   32.80   25.20
 -26   3   2    7.70   12.70
 -26  -3  -2   18.90    7.90
 -26  -3  -2    4.70    4.10
  26  -3   2    0.70   11.60
 -26   3  -2   -8.40    6.00
 -26   3  -2    5.50   10.00
  26  -3  -2   10.50    9.80
 -26  -3   2    8.80   14.30
  26   3   2   -4.10    5.50
 -26  -3   2    3.40    8.10
 -27  -3  -2   27.30   30.10
 -27  -3  -2   26.70   10.60
 -27  -3  -2   76.09   14.80
 -27   3   2   47.50   26.40
  27  -3   2   65.79   32.30
 -27  -3   2   20.60   15.50
 -27  -3   2   34.70   27.20
 -27   3  -2   42.60   19.70
  27   3   2   41.00   26.40
 -27   3  -2   81.09   30.70
  27  -3  -2   24.30   15.60
 -28   3   2   64.79   31.30
  28  -3   2  201.58   58.19
 -28  -3  -2  103.69   21.10
 -28  -3  -2   91.39   46.10
 -28  -3  -2   92.79   19.40
 -28   3  -2   65.29   27.30
 -28  -3   2  148.79   39.50
 -28   3  -2   74.09   29.30
  28  -3  -2  145.09   35.00
  28   3   2   96.49   44.20
 -28  -3   2  112.59   43.20
 -29  -3  -2   24.10   10.60
  29  -3   2   35.20   27.40
 -29   3   2   42.70   24.30
 -29  -3   2   32.40   20.70
  29  -3  -2   37.90   18.40
  29   3   2    2.90   13.20
 -29   3  -2  143.89   42.90
 -29  -3   2   -0.50   11.50
 -30  -3  -2   68.29   18.50
  30  -3   2   85.69   37.90
 -30   3   2   89.59   38.00
 -30   3  -2  136.39   40.50
 -30  -3   2   64.79   34.90
 -30  -3   2  126.39   36.50
  30  -3  -2   70.19   26.00
  30   3   2   78.09   37.30
 -31  -3  -2   29.60   14.00
  31  -3   2   75.19   32.90
 -31   3   2   52.49   29.50
  31   3   2   24.50   21.70
 -31  -3   2   71.29   29.60
 -31  -3   2   95.99   42.40
 -31   3  -2   31.80   20.70
 -32  -3  -2   71.09   21.00
 -32   3   2   29.90   21.40
  32  -3   2   83.59   39.10
 -32   3  -2   25.00   20.80
 -33   3   2   75.99   37.10
 -33  -3  -2  173.48   33.30
  33  -3   2  146.09   54.49
 -33  -3   2  105.29   47.10
 -33  -3   2  199.48   48.70
 -33   3  -2   57.39   30.40
 -34   3   2   21.70   26.20
 -34  -3  -2   86.09   24.60
  34  -3   2  108.89   47.20
 -34  -3   2  140.39   54.19
 -34  -3   2  119.99   39.80
  35  -3   2   -5.70   10.80
 -35   3   2   11.60   18.80
 -35  -3  -2   10.20   10.50
 -35  -3   2    3.20   12.10
 -35  -3   2   16.90   22.50
  36  -3   2   -6.20   12.30
 -36   3   2    7.30   18.10
 -36  -3  -2   11.60   12.80
 -36  -3   2   17.30   18.20
   0   4  -2   41.70   14.80
   0  -4  -2   67.99   19.20
   0   4   2   21.30   10.60
   0  -4   2   52.79   17.10
   1  -4   2 4763.02  437.26
   1   4  -2 4694.73  434.16
  -1   4   2 4455.25  436.56
  -1  -4  -2 4548.25  436.16
  -1  -4  -2 4913.61  439.26
  -1   4  -2 4858.61  435.66
   1   4   2 4759.32  434.76
  -1  -4   2 5075.29  437.16
   1  -4  -2 4979.20  439.46
  -2  -4  -2   98.99   22.30
   2   4  -2  120.19   23.70
   2  -4   2  110.99   24.80
  -2   4   2   92.79   24.40
  -2  -4  -2  168.78   32.60
   2  -4  -2  122.69   27.80
  -2   4  -2  124.59   24.80
   2   4   2   60.79   17.70
  -2  -4   2  115.69   23.90
  -3   4   2 1877.31  198.78
   3  -4   2 2097.59  198.58
  -3  -4  -2 2176.88  195.58
   3   4  -2 2093.39  193.98
  -3  -4  -2 2081.89  201.78
   3  -4  -2 1932.71  200.48
  -3  -4   2 2179.88  196.48
  -3   4  -2 2073.89  196.88
  -4  -4  -2   45.70   13.30
  -4   4   2   38.10   17.00
   4   4  -2   32.70   11.80
  -4  -4  -2   61.99   20.50
   4  -4   2   58.49   18.80
  -4  -4   2   33.80   13.30
   4  -4  -2   21.40   13.10
  -4   4  -2   60.09   17.70
  -5  -4  -2 1303.87  121.99
  -5  -4  -2 1274.37  132.69
   5   4  -2 1274.07  121.59
   5  -4   2 1292.87  127.99
  -5   4   2 1244.88  130.69
  -5   4  -2 1231.28  126.19
   5   4   2 1345.27  133.09
   5  -4  -2 1219.08  131.69
  -5  -4   2 1227.58  123.79
  -6   4   2  436.26   67.39
  -6  -4  -2  456.05   48.80
   6  -4   2  515.55   56.59
   6   4  -2  417.66   47.90
   6  -4   2  467.95   64.29
  -6  -4  -2  548.85   76.29
   6  -4  -2  499.05   70.39
  -6   4  -2  604.04   69.69
   6   4   2  421.96   66.89
  -6  -4   2  397.56   50.29
  -7   4   2  984.90  101.29
   7  -4   2  929.61   95.29
   7   4  -2  924.21   86.39
  -7  -4  -2  760.52   98.99
   7  -4   2  917.61   95.79
   7   4   2  873.71  100.79
   7  -4  -2  998.40  101.69
  -7   4  -2  838.42   93.29
  -7  -4   2  847.42   90.19
  -8  -4  -2   51.09   28.70
  -8   4   2   35.20   16.70
   8  -4   2   25.30   13.20
   8  -4   2   64.69   19.00
   8  -4  -2   39.70   19.40
  -8   4  -2   29.70   14.30
   8   4   2   73.29   26.10
  -8  -4   2   49.10   14.90
  -9  -4  -2   42.80   20.70
  -9   4   2   23.00   14.60
   9  -4   2   24.80   13.20
   9  -4   2   20.50   13.00
   9   4   2   36.40   17.90
   9  -4  -2   27.70   12.90
  -9   4  -2   21.10   13.20
   9  -4  -2   36.50   17.40
  -9  -4   2   26.10   11.50
  10  -4   2  337.07   53.09
 -10   4   2  377.56   65.89
  10  -4   2  392.96   56.69
 -10  -4  -2  385.76   66.79
  10  -4   2  317.67   59.09
 -10   4  -2  377.26   55.49
  10   4   2  269.17   56.29
  10  -4  -2  318.17   50.09
 -10  -4   2  394.36   48.90
  10  -4  -2  308.87   55.89
 -11   4   2   21.50   16.80
  11  -4   2   39.10   16.60
 -11  -4  -2   10.00   12.70
  11  -4   2   13.80   11.00
  11  -4   2   31.40   18.20
  11  -4  -2   33.10   14.10
  11  -4  -2   43.20   20.20
  11   4   2   19.40   14.70
 -11  -4   2   29.00   16.30
 -11  -4   2   49.90   14.10
 -12   4   2  230.48   47.80
  12  -4   2  146.99   41.50
  12  -4   2  211.18   39.30
 -12  -4  -2  275.17   56.09
  12  -4   2  215.78   39.30
 -12  -4   2  239.38   34.70
  12  -4  -2  193.58   36.60
 -12  -4   2  170.98   39.50
  12  -4  -2  206.08   34.70
 -12   4  -2  224.88   44.50
 -12   4  -2  238.18   43.30
  12   4   2  170.48   44.70
  12  -4  -2  126.49   35.40
  13  -4   2  251.17   44.50
 -13  -4  -2  245.58   53.99
 -13   4   2  215.38   48.80
  13  -4   2  314.87   46.50
  13  -4   2  188.98   46.60
 -13  -4   2  250.17   56.19
 -13  -4   2  204.88   34.60
  13  -4  -2  215.48   36.70
  13  -4  -2  223.98   40.90
  13  -4  -2  207.58   45.30
 -13   4  -2  202.38   42.90
 -13   4  -2  201.28   40.40
  13   4   2  210.98   49.90
  14  -4   2  611.64   74.69
  14  -4   2  533.15   69.79
 -14  -4  -2  457.45   83.09
  14  -4   2  498.15   82.39
 -14   4   2  428.86   74.89
  14  -4  -2  478.05   64.19
 -14   4  -2  560.54   73.99
 -14   4  -2  482.35   73.99
 -14  -4   2  357.86   67.19
 -14  -4   2  455.55   53.39
  14   4   2  491.35   81.49
  14  -4  -2  442.16   74.29
  14  -4  -2  519.25   67.99
  15  -4   2  171.28   33.80
  15  -4   2  201.18   37.30
 -15   4   2  128.29   37.40
  15  -4   2  156.38   41.90
 -15  -4  -2  158.08   48.40
 -15  -4   2  136.99   37.20
  15  -4  -2  155.08   31.50
  15  -4  -2  177.58   33.90
 -15   4  -2  201.08   41.40
  15  -4  -2   90.49   30.80
  15   4   2  162.58   50.39
 -15  -4   2  184.88   31.10
 -15   4  -2  164.38   39.10
  16  -4   2  300.67   62.39
 -16  -4  -2  212.28   57.19
  16  -4   2  255.87   45.50
 -16   4   2  273.37   59.09
  16  -4   2  277.07   45.20
 -16   4  -2  240.48   48.60
 -16  -4   2  312.67   43.70
  16  -4  -2  228.98   42.70
 -16  -4   2  270.67   54.19
  16  -4  -2  315.17   47.10
  16   4   2  226.58   54.49
 -16   4  -2  292.57   53.79
  16  -4  -2  254.87   51.29
  17  -4   2   43.80   24.10
  17  -4   2   50.49   16.80
  17  -4   2  103.29   24.20
 -17  -4  -2   54.39   29.20
 -17   4   2  110.69   33.80
  17  -4  -2   44.60   17.40
  17  -4  -2   67.99   20.30
 -17   4  -2   89.49   26.10
 -17  -4   2   74.49   18.70
  17   4   2   44.00   25.10
 -17   4  -2   38.00   19.70
  17  -4  -2   60.49   22.80
 -17  -4   2   42.50   20.80
 -18  -4  -2   23.60   18.30
  18  -4   2    6.70   11.50
  18  -4   2   17.60    8.80
  18  -4   2   -0.60    4.50
  18  -4  -2    7.90    8.50
 -18   4  -2   10.80   10.80
 -18  -4   2   10.70    8.30
  18  -4  -2    7.30    7.80
  18   4   2   -7.30    3.60
 -18  -4   2   16.40   13.90
 -18   4  -2   21.40   14.30
  18  -4  -2    4.40    7.60
  19  -4   2    4.70    4.40
 -19  -4  -2   18.60   16.90
 -19   4   2    8.80   12.80
  19  -4   2    8.10    4.90
  19  -4  -2    2.70    6.50
 -19   4  -2   20.30   14.00
 -19  -4   2   14.20   10.00
  19  -4  -2   15.90   10.60
 -19   4  -2    9.10   10.30
  19   4   2    0.70   10.20
 -19  -4   2   -2.50    4.70
  19  -4  -2   -1.30    3.90
 -20   4   2  107.79   35.60
 -20  -4  -2   69.69   35.00
  20  -4   2   73.49   31.60
  20  -4  -2   70.19   23.10
 -20   4  -2   88.29   27.00
 -20  -4   2   66.49   20.40
  20   4   2  103.49   38.40
 -20  -4   2   59.89   26.00
  20  -4  -2   31.50   14.10
  20  -4  -2   40.60   17.60
 -20   4  -2   75.59   29.10
 -21   4   2  207.38   55.89
  21  -4   2  252.27   62.19
 -21  -4  -2  284.97   70.79
  21  -4  -2  219.78   43.90
  21  -4  -2  268.37   43.10
 -21  -4   2  240.18   57.39
 -21  -4   2  215.48   41.50
 -21   4  -2  212.38   48.40
 -21   4  -2  242.58   56.89
  21  -4  -2  230.58   37.00
  21   4   2  194.88   55.39
 -22  -4  -2   -3.60    6.50
 -22   4   2    4.50   12.70
  22  -4   2   13.50   14.80
 -22   4  -2   11.20   12.60
 -22  -4   2   12.10   15.00
  22  -4  -2    9.00    9.80
  22  -4  -2    1.60    4.10
 -22   4  -2   11.80   11.60
  22  -4  -2    3.60    5.90
  22   4   2   -5.90    4.80
 -22  -4   2   19.20   12.70
 -23   4   2  462.85   85.89
  23  -4   2  521.45   95.09
 -23   4  -2  432.66   76.99
 -23  -4   2  395.66   84.09
 -23  -4   2  455.85   70.09
  23  -4  -2  458.05   69.89
 -23   4  -2  421.36   73.69
  23   4   2  484.35   91.49
 -24   4   2   71.89   32.20
 -24  -4  -2  111.79   47.00
  24  -4   2   53.49   28.90
 -24   4  -2   14.50   15.00
 -24  -4   2   51.09   21.10
 -24  -4   2   75.49   35.00
  24  -4  -2   66.99   23.30
 -24   4  -2   32.40   20.00
  25  -4   2    9.00   12.00
 -25  -4  -2   55.99   32.40
 -25   4   2   -1.00    6.90
  25   4   2   17.30   16.60
 -25   4  -2    8.30   13.60
 -25   4  -2   12.60   13.90
 -25  -4   2   28.70   23.20
  25  -4  -2   13.90   10.60
 -25  -4   2    5.30    7.60
 -26  -4  -2  107.99   50.29
  26  -4   2   15.10   16.50
 -26   4   2   88.69   35.10
  26  -4  -2   43.10   19.80
 -26   4  -2   26.70   19.60
 -26  -4   2   78.09   27.30
  26   4   2   76.29   35.60
 -26   4  -2   73.59   28.80
 -26  -4   2   25.70   21.00
  27  -4   2  176.28   55.19
 -27   4   2  162.08   48.00
 -27  -4  -2  110.09   54.59
  27   4   2  158.08   52.39
 -27   4  -2   86.09   32.20
 -27  -4   2  150.58   39.20
  27  -4  -2  172.48   38.60
 -27  -4   2  168.18   52.59
 -27   4  -2   97.89   35.10
  28  -4   2   22.10   20.40
 -28   4   2   -5.40    5.80
 -28  -4   2    7.70    9.90
 -28  -4   2   11.10   16.40
  28  -4  -2    2.10    6.30
 -28   4  -2   13.70   15.60
 -28   4  -2   12.80   16.60
 -29   4   2   95.99   38.90
  29  -4   2   46.30   31.30
  29  -4  -2   34.40   18.20
 -29   4  -2   41.30   24.60
 -29  -4   2   43.40   26.90
 -29  -4   2   41.00   21.00
 -30  -4  -2    5.20    6.00
  30  -4   2   46.90   30.80
 -30   4   2   28.00   23.60
 -30   4  -2    7.40   11.50
 -30  -4   2   -4.70   13.10
  30  -4  -2   -8.30    5.30
 -30  -4   2   13.80   17.10
  31  -4   2   36.90   25.00
 -31   4   2    7.40   13.60
 -31  -4  -2   25.30   10.70
 -31  -4   2   22.60   17.40
 -31   4  -2    8.60   14.20
 -31  -4   2   28.40   24.70
  31  -4  -2    0.40    7.90
 -32  -4  -2   31.30   11.80
  32  -4   2   30.10   23.50
 -32   4   2   26.10   24.10
  32  -4  -2   53.69   22.40
 -32  -4   2    2.40   15.80
 -32   4  -2   23.30   21.80
 -32  -4   2   48.80   26.30
 -33  -4  -2   49.99   16.30
 -33   4   2   62.59   36.80
  33  -4   2   18.50   21.20
 -33  -4   2   18.30   23.70
 -34  -4  -2    8.20    8.00
  34  -4   2    9.40   18.90
 -34   4   2   10.70   20.50
 -34  -4   2   10.30   13.70
 -34  -4   2    0.40   19.20
 -35   4   2   -5.40   17.70
  35  -4   2   11.20   16.50
 -35  -4  -2   -4.50    7.50
 -35  -4   2   52.19   26.30
  36  -4   2   25.60   27.00
 -36   4   2   20.80   22.60
 -36  -4  -2   -2.00   12.30
 -36  -4   2   17.60   17.40
   0   5  -2   12.00    9.00
   0  -5   2    3.30    5.80
   0  -5  -2   -2.50    5.50
   0   5   2   -0.30    4.60
  -1  -5  -2    4.70    8.10
   1   5  -2    6.50    8.00
  -1   5   2   -1.00    5.20
   1  -5   2   12.20    9.70
   1  -5  -2   13.00    9.70
  -1  -5   2   -6.20    2.00
   1   5   2    6.80    8.30
  -1   5  -2   -0.80    5.50
  -2  -5  -2   26.00   13.90
   2   5  -2   36.50   13.00
  -2   5   2    3.20    7.70
  -2  -5  -2   39.00   15.10
   2  -5   2    4.60    8.80
  -2   5  -2   20.60   12.10
   2  -5  -2   41.40   18.20
  -2  -5   2   17.00    9.70
  -3  -5  -2  490.75   71.19
  -3   5   2  484.35   69.99
   3   5  -2  498.65   54.79
  -3  -5  -2  535.25   65.69
   3  -5   2  476.75   66.59
   3  -5  -2  416.16   67.59
  -3   5  -2  489.55   66.19
  -3  -5   2  412.76   60.99
   4  -5   2  309.57   48.70
   4   5  -2  284.47   41.00
  -4  -5  -2  269.87   50.19
  -4  -5  -2  217.98   38.30
  -4   5   2  242.18   45.20
   4  -5  -2  228.28   45.90
  -4  -5   2  233.48   39.70
  -4   5  -2  324.67   48.30
   5  -5   2   58.29   20.00
  -5  -5  -2   90.49   21.00
   5  -5   2   86.99   23.60
   5   5  -2   93.29   20.20
  -5   5   2  105.79   29.20
  -5  -5   2   92.19   22.50
  -5   5  -2   80.39   23.10
   5  -5  -2  118.89   32.00
  -6  -5  -2   35.60   12.20
   6  -5   2   46.40   19.00
  -6  -5  -2   26.30   15.50
   6  -5   2   17.40   13.30
  -6   5   2   32.70   16.70
   6   5  -2   23.30    9.20
  -6  -5   2   41.50   15.70
  -7  -5  -2   83.29   26.20
   7  -5   2   89.69   24.80
   7  -5   2   54.69   20.50
  -7   5   2   55.29   22.00
  -7   5  -2   49.99   17.80
  -7  -5   2   61.39   17.40
   7  -5  -2   56.19   23.80
  -8   5   2   -2.30    6.30
  -8  -5  -2   10.40   12.90
   8  -5   2    2.00    7.40
   8  -5   2   13.40   10.30
   8  -5  -2   -3.60    5.30
   8  -5  -2    5.00   10.00
  -8   5  -2    1.30    7.30
  -8  -5   2    0.10    5.20
   9  -5   2   81.19   23.40
   9  -5   2   49.20   23.40
  -9   5   2   56.39   24.00
  -9  -5  -2   79.59   29.90
   9  -5  -2   64.69   25.90
   9  -5  -2   79.39   22.90
  -9  -5   2   80.39   20.10
  -9   5  -2   73.49   23.10
  10  -5   2 1171.08  117.19
 -10   5   2 1167.78  123.49
 -10  -5  -2 1180.58  127.69
  10  -5  -2 1020.90  119.99
  10  -5  -2  985.10  113.09
 -10   5  -2  944.31  112.69
 -10  -5   2 1169.68  109.59
 -11  -5  -2   75.29   31.30
 -11   5   2  120.89   35.40
  11  -5   2  175.38   38.20
  11  -5  -2  115.29   34.70
  11  -5  -2  113.79   29.40
 -11  -5   2  127.99   26.00
 -11   5  -2  140.29   33.80
 -12   5   2  455.25   82.09
  12  -5   2  634.84   83.99
  12  -5   2  437.36   97.39
 -12  -5  -2  492.05   88.19
  12  -5   2  796.72  103.39
 -12  -5   2  448.36   78.19
  12  -5  -2  569.24   87.89
  12  -5  -2  672.83   82.79
 -12  -5   2  627.44   64.29
 -12   5  -2  588.04   82.29
  12   5   2  542.85   87.89
  13  -5   2   30.10   18.70
  13  -5   2   31.80   19.40
 -13   5   2   76.49   27.50
 -13  -5  -2   13.00   14.00
  13  -5   2   38.90   16.50
  13  -5  -2   41.10   19.90
 -13  -5   2   30.30   15.80
 -13   5  -2   30.90   17.60
 -13  -5   2   51.39   15.50
  13  -5  -2   28.50   15.20
  14  -5   2   66.89   22.30
 -14   5   2    7.00   10.60
  14  -5   2   67.39   28.90
  14  -5   2    8.00    9.80
 -14  -5  -2   66.89   28.30
 -14  -5   2   14.10   13.70
  14  -5  -2   27.90   17.80
  14   5   2   25.40   19.20
 -14  -5   2   35.90   13.20
  14  -5  -2   21.70   12.30
  14  -5  -2   41.10   17.70
 -14   5  -2   68.69   24.10
 -15  -5  -2   28.10   21.90
  15  -5   2   67.49   23.00
  15  -5   2   49.10   23.50
 -15   5   2   34.90   31.30
  15  -5   2   49.20   19.40
 -15   5  -2   83.99   28.20
  15   5   2   19.10   15.20
 -15  -5   2   26.80   11.50
 -15   5  -2   79.79   27.40
  15  -5  -2   94.69   30.00
  15  -5  -2   57.99   19.60
  15  -5  -2   58.89   20.80
 -15  -5   2   33.80   18.60
  16  -5   2   -3.20    4.00
  16  -5   2   -3.40    4.80
 -16  -5  -2   21.40   19.20
 -16   5   2   14.90   13.10
  16  -5   2    1.30    5.30
  16  -5  -2    7.10    7.80
  16   5   2    8.10   10.50
 -16  -5   2   -7.70    4.20
  16  -5  -2   -3.50    2.50
  16  -5  -2   21.70   14.20
 -16   5  -2    5.10   10.00
 -16   5  -2   12.30   13.80
 -16  -5   2   -1.10    4.20
  17  -5   2  116.69   30.00
 -17   5   2  101.89   35.20
  17  -5   2  130.39   31.10
 -17  -5  -2  103.39   38.40
  17  -5   2   48.80   23.70
  17   5   2   35.60   23.50
  17  -5  -2   42.50   21.80
 -17  -5   2  117.49   25.40
 -17  -5   2   71.79   27.40
  17  -5  -2   99.99   27.20
 -17   5  -2   81.29   28.20
  17  -5  -2  110.69   27.70
 -18  -5  -2  130.59   46.90
 -18   5   2  130.09   38.50
  18  -5   2   80.09   39.10
  18  -5   2  138.49   33.30
  18  -5   2  115.49   29.20
  18  -5  -2  176.18   35.90
  18   5   2   88.69   35.10
 -18  -5   2   28.70   20.10
 -18  -5   2  173.38   30.80
  18  -5  -2   81.29   24.50
 -18   5  -2  138.79   37.30
  18  -5  -2   86.39   31.20
 -18   5  -2  113.59   34.30
  19  -5   2   11.80   13.30
 -19  -5  -2    0.30    7.50
  19  -5   2    5.00    6.70
  19  -5   2    9.60    8.30
 -19   5   2    1.00    8.90
  19  -5  -2    8.10    8.20
 -19  -5   2    0.50    7.20
 -19   5  -2    7.00   11.00
 -19  -5   2   -1.50    3.40
  19  -5  -2    5.70    7.10
  19   5   2   10.20   12.10
  19  -5  -2    0.00    6.70
 -19   5  -2   26.70   17.60
  20  -5   2  195.98   52.79
  20  -5   2  187.48   34.90
 -20  -5  -2  261.87   68.49
 -20   5   2  141.99   44.80
  20  -5   2  150.28   31.30
 -20   5  -2  144.19   41.70
  20   5   2  123.59   43.40
 -20  -5   2  193.38   35.80
  20  -5  -2  154.98   35.60
 -20   5  -2  160.58   41.50
 -20  -5   2  129.39   40.70
  20  -5  -2  136.39   32.50
 -21  -5  -2    8.70   16.30
 -21   5   2   60.09   30.50
  21  -5   2   37.10   12.80
  21  -5   2   12.00    8.20
  21  -5   2   58.69   29.20
  21   5   2   54.39   28.40
 -21  -5   2    4.90   11.80
 -21  -5   2   49.70   18.40
 -21   5  -2   67.69   27.20
  21  -5  -2   59.19   23.40
  21  -5  -2   77.29   25.00
  21  -5  -2   71.29   21.60
 -21   5  -2   53.09   26.50
  22  -5   2 1132.99  154.18
 -22  -5  -2  910.81  152.98
 -22   5   2  872.11  137.19
 -22  -5   2 1117.49  153.58
  22  -5  -2  974.30  110.59
  22  -5  -2 1009.80  112.19
 -22  -5   2 1062.49  109.19
  22  -5  -2  993.70  106.09
 -22   5  -2 1160.98  144.69
 -23   5   2   -3.90    7.20
 -23  -5  -2    2.80   10.70
  23  -5   2   -3.00    6.40
 -23   5  -2   23.00   15.20
 -23  -5   2   12.90   14.20
  23  -5  -2    8.20    8.00
  23  -5  -2    2.40    5.50
 -23   5  -2   -1.70    8.30
  23  -5  -2   -0.60    5.50
 -23  -5   2    9.00   10.20
 -24   5   2    7.10   16.50
 -24  -5  -2   11.30   15.50
  24  -5   2    0.30    7.60
  24  -5  -2   -2.80    4.20
  24  -5  -2   21.60    9.90
 -24  -5   2   18.70   20.20
 -24   5  -2    8.60   14.50
 -24  -5   2   10.40    9.30
  24  -5  -2   11.80    7.70
 -24   5  -2   20.30   17.40
 -25   5   2   21.80   18.70
  25  -5   2   36.10   22.00
 -25  -5  -2   21.60   28.00
 -25   5  -2   81.69   33.50
 -25  -5   2   50.19   30.20
 -25   5  -2   22.40   17.90
 -25  -5   2   58.59   22.00
  25  -5  -2   43.80   20.00
  26  -5   2   10.60   18.30
 -26   5   2   20.20   16.80
 -26  -5   2   16.20   13.70
 -26  -5   2   21.00   23.10
  26  -5  -2   -1.80    4.90
 -26   5  -2   40.30   23.90
  27  -5   2    3.40   14.50
 -27   5   2   15.60   19.90
 -27   5  -2   18.00   16.30
 -27  -5   2   12.10   18.60
  27  -5  -2   12.40   12.40
 -27   5  -2   16.80   16.90
 -27  -5   2   22.30   15.70
 -28   5   2   15.20   17.30
  28  -5   2   -6.50    7.40
 -28  -5   2   35.20   18.10
 -28  -5   2   10.80   22.40
  28  -5  -2   69.99   24.30
 -28   5  -2    6.80   13.10
 -29   5   2    7.80   13.50
  29  -5   2    9.30   15.30
  29  -5  -2    9.70   11.30
 -29  -5   2   56.99   35.30
 -29  -5   2   17.00   13.80
 -29   5  -2   17.80   16.60
  30  -5   2    6.90   14.90
 -30   5   2   25.60   20.20
 -30  -5   2    0.40   13.40
 -30  -5   2   -3.70    7.70
  30  -5  -2    5.50   10.30
  31  -5   2   46.00   29.30
 -31   5   2   27.60   25.10
  31  -5  -2   33.70   17.90
 -31  -5   2   14.00   13.80
 -31  -5   2   -2.50   18.10
 -32   5   2   41.30   24.60
  32  -5   2   23.40   20.20
 -32  -5   2   27.10   17.10
 -32  -5   2   16.20   24.00
  32  -5  -2   80.69   26.30
  33  -5   2   -1.40   10.90
  33  -5  -2   23.90   14.80
 -33  -5   2    5.60   10.40
 -34   5   2   74.99   40.80
  35  -5   2   24.70   27.60
 -35   5   2   15.30   24.20
 -35  -5   2   21.50   17.10
   0  -6  -2   67.09   23.30
   0   6  -2   46.10   17.20
   0   6   2   60.39   20.10
   0  -6   2   76.69   24.00
  -1   6   2    7.10    8.50
   1  -6   2    2.40    7.30
  -1  -6  -2    0.20    4.80
   1   6  -2    6.00    8.40
  -1  -6   2   -4.90    1.80
   2   6  -2  133.79   28.00
  -2   6   2  175.28   37.50
  -2  -6  -2  124.99   29.70
   2  -6   2  126.99   30.60
  -2  -6   2   81.29   23.90
  -2   6  -2  165.08   34.70
   2  -6  -2   72.69   24.60
   3  -6   2  470.25   68.69
  -3  -6  -2  507.45   69.29
  -3   6   2  545.55   75.99
   3   6  -2  537.05   67.19
  -3  -6  -2  622.64   82.29
   3  -6  -2  494.65   73.79
  -3   6  -2  389.36   65.19
  -3  -6   2  448.06   66.99
   4  -6   2   76.49   23.70
  -4   6   2   32.10   17.20
  -4  -6  -2   85.59   22.70
   4   6  -2   56.99   17.10
  -4  -6  -2   85.29   25.90
  -4   6  -2   75.79   22.30
  -4  -6   2   52.69   18.10
   4  -6  -2   60.79   23.30
   5  -6   2  207.18   40.40
  -5  -6  -2  143.19   31.70
   5  -6   2  112.49   33.00
  -5  -6  -2  221.38   45.80
   5   6  -2  225.38   35.10
  -5   6   2  172.88   39.90
  -5  -6   2  215.98   37.00
   5  -6  -2  178.28   42.90
  -5   6  -2  232.18   42.60
   6  -6   2   57.19   23.30
  -6  -6  -2   36.20   17.60
  -6   6   2   64.49   25.10
  -6  -6  -2   60.19   17.90
   6  -6   2   71.99   24.30
  -6   6  -2   12.50   10.80
   6  -6  -2   46.50   21.10
  -6  -6   2   50.79   18.00
   7  -6   2   32.50   17.10
  -7  -6  -2   79.29   27.80
  -7  -6  -2   24.00   11.80
   7  -6   2   29.60   15.40
  -7   6   2   19.40   15.40
   7  -6  -2   20.50   14.10
  -7   6  -2   32.30   17.20
  -7  -6   2   37.20   15.20
   7  -6  -2   57.89   22.70
  -8  -6  -2  139.29   39.80
  -8   6   2  122.79   34.20
   8  -6   2  140.09   32.90
   8  -6   2  123.69   32.00
  -8   6  -2   96.19   29.30
   8  -6  -2   69.39   27.80
  -8  -6   2   97.19   25.20
   8  -6  -2  106.29   29.40
  -9   6   2  402.86   69.49
  -9  -6  -2  374.86   68.59
   9  -6   2  276.67   55.49
   9  -6   2  367.36   61.19
   9  -6  -2  320.77   64.09
  -9  -6   2  533.95   61.49
   9  -6  -2  330.97   56.99
  -9   6  -2  307.67   56.49
 -10   6   2   41.30   21.40
  10  -6   2   85.89   25.40
 -10  -6  -2   43.50   21.40
  10  -6   2   57.99   22.30
 -10  -6   2   38.90   15.50
  10  -6  -2   58.09   21.30
  10  -6  -2   47.80   23.70
 -10   6  -2   16.80   11.40
  11  -6   2 1386.16  147.79
 -11  -6  -2 1525.25  160.08
  11  -6   2 1480.55  147.49
 -11  -6   2 1462.65  139.19
 -11   6  -2 1502.65  147.29
  11  -6  -2 1387.26  145.79
  11  -6  -2 1049.49  145.99
 -12  -6  -2  118.49   38.60
  12  -6   2  110.99   33.00
 -12   6   2  177.58   43.90
  12  -6   2  110.79   31.50
  12  -6  -2  110.89   35.40
 -12  -6   2   97.39   24.50
  12  -6  -2  130.99   32.90
 -12   6  -2  111.49   33.70
 -13   6   2   79.09   29.50
 -13  -6  -2   52.59   27.10
  13  -6   2   42.40   21.20
  13  -6   2   64.99   24.60
 -13  -6   2   36.90   21.30
  13  -6  -2   46.80   24.70
 -13  -6   2   86.29   20.50
 -13   6  -2   66.69   27.40
  13  -6  -2   28.50   16.40
 -14   6   2   14.90   17.00
  14  -6   2   33.60   18.50
 -14  -6  -2   57.59   28.00
  14  -6   2   65.29   23.20
  14  -6   2   48.00   24.40
 -14   6  -2   99.89   32.10
  14  -6  -2   30.40   20.10
 -14  -6   2   30.10   13.00
 -14  -6   2   93.49   32.00
  14  -6  -2   32.30   16.40
 -15  -6  -2   33.30   22.90
  15  -6   2   23.80   19.20
  15  -6   2    0.40    6.30
 -15   6   2   23.90   17.40
  15  -6   2   21.40   14.00
 -15  -6   2   10.50    8.50
  15  -6  -2    4.40    8.10
 -15   6  -2   14.40   14.20
 -15  -6   2   -2.40    4.50
  15  -6  -2   31.80   19.50
  16  -6   2   15.70   12.20
  16  -6   2   26.30   17.20
 -16  -6  -2   22.30   16.60
 -16   6   2   10.20   13.20
 -16   6  -2   46.70   23.20
  16  -6  -2   14.60   11.70
  16  -6  -2    8.20    9.30
 -16  -6   2   24.10   12.40
  16  -6  -2    0.80    6.10
 -16  -6   2    0.40    5.30
  17  -6   2   54.59   23.60
 -17   6   2    8.80   13.80
  17  -6   2   23.70   15.70
 -17  -6  -2   23.50   19.70
  17  -6   2   41.20   24.30
  17  -6  -2   32.90   15.70
 -17   6  -2   77.09   28.60
  17  -6  -2   60.49   26.60
 -17  -6   2   44.50   16.40
  17  -6  -2   56.89   21.50
 -17  -6   2    9.70   11.70
  18  -6   2   23.50   15.80
  18  -6   2    6.50    9.00
 -18  -6  -2    5.00   11.60
 -18   6   2    3.60   10.60
  18  -6   2   19.60   16.20
 -18   6  -2   11.60   14.30
  18  -6  -2   26.30   15.30
 -18  -6   2   10.60   13.40
 -18  -6   2   12.70    9.90
  18  -6  -2   14.00   13.30
  18  -6  -2   30.60   19.80
 -19   6   2   -4.60    4.40
  19  -6   2   15.50   19.30
 -19  -6  -2   -5.80    7.80
  19  -6   2   16.50   18.50
  19  -6   2    7.60    8.40
 -19  -6   2    6.80   10.10
 -19   6  -2   -0.10    8.70
 -19  -6   2   14.10    9.20
  19  -6  -2   20.10   15.90
  19  -6  -2    7.80    8.30
 -19   6  -2   -5.60    3.60
  19  -6  -2   -2.10    5.70
 -20   6   2   29.80   22.20
  20  -6   2   57.19   29.30
  20  -6   2   21.70   14.50
 -20  -6  -2   28.40   28.30
  20  -6  -2   38.90   22.80
 -20  -6   2   55.59   25.50
 -20   6  -2   58.59   27.80
  20  -6  -2   61.19   21.60
  20  -6  -2   37.90   18.90
 -20   6  -2   52.39   27.20
 -20  -6   2   41.60   15.90
 -21   6   2   17.20   21.10
  21  -6   2   14.70   19.70
  21  -6   2   14.90   12.60
  21  -6   2   61.79   21.30
 -21  -6  -2   43.30   31.70
  21  -6  -2   66.59   22.30
 -21   6  -2   24.30   19.10
  21  -6  -2   32.70   21.40
 -21   6  -2   20.40   16.50
  21  -6  -2   69.79   25.00
 -21  -6   2   61.69   20.10
 -21  -6   2   22.70   18.70
  22  -6   2    4.50    7.90
  22  -6   2   -1.20    6.70
  22  -6   2   10.00    8.80
 -22   6   2    2.90   11.80
 -22  -6  -2   -0.40   11.50
 -22  -6   2    2.90    6.70
 -22   6  -2   -1.80    8.80
  22  -6  -2    6.80    7.50
  22  -6  -2   -3.50    5.40
 -22   6  -2  -11.40    5.20
 -22  -6   2   15.70   17.00
  22  -6  -2    5.20    7.70
 -23  -6  -2  197.78   63.49
 -23   6   2  134.39   45.30
  23  -6   2  188.58   33.20
  23  -6   2  222.48   60.29
  23  -6   2  164.98   31.20
 -23   6  -2  101.69   38.30
  23  -6  -2  262.37   48.50
 -23  -6   2  110.89   29.70
  23  -6  -2  133.29   31.60
  23  -6  -2  209.38   63.89
 -23  -6   2  134.59   49.10
 -24   6   2   -3.90    6.40
 -24  -6  -2    4.10   15.00
  24  -6   2   23.10   19.00
 -24   6  -2   30.20   20.30
  24  -6  -2   25.30   16.40
 -24  -6   2    6.20   13.10
  24  -6  -2    3.90    7.00
 -24   6  -2    6.90   10.20
 -24  -6   2    3.60    8.40
  24  -6  -2   11.60    9.60
  25  -6   2   -8.70    6.50
 -25   6   2   10.70   15.70
  25  -6  -2   10.70   11.90
 -25   6  -2   44.40   24.30
 -25  -6   2   -6.40   10.60
 -25  -6   2    6.10    9.80
  25  -6  -2   29.70   12.40
 -25   6  -2    5.90   11.80
  25  -6  -2    9.70   10.10
 -26   6   2   -0.50   10.00
  26  -6   2   15.10   19.80
  26  -6  -2   35.20   11.90
 -26   6  -2   16.70   19.20
  26  -6  -2   36.20   14.20
 -26  -6   2   31.70   26.80
 -26  -6   2   20.20   14.40
  26  -6  -2   17.30   14.40
  27  -6   2   83.09   39.60
 -27   6   2  112.39   44.70
 -27  -6   2   95.19   31.00
 -27  -6   2   93.29   45.00
  27  -6  -2  130.99   36.30
  28  -6   2    8.30   16.90
 -28   6   2   -4.60    7.10
  28  -6  -2   -5.10    5.50
 -28  -6   2   29.60   29.60
 -28  -6   2   12.20   11.40
 -29   6   2   43.30   32.80
  29  -6   2   -5.20   10.80
 -29  -6   2   12.60   21.60
 -29  -6   2   11.90   11.70
  29  -6  -2   10.50   11.50
 -30   6   2   12.40   15.80
  30  -6   2  109.49   47.90
 -30  -6   2   49.50   25.00
  30  -6  -2   30.20   17.10
  31  -6   2   37.60   30.20
 -31  -6   2   65.49   29.40
  31  -6  -2   18.50   14.80
  32  -6   2  101.69   45.50
 -32   6   2   48.50   33.50
  32  -6  -2   20.30   15.40
 -32  -6   2   27.60   19.50
  33  -6   2   11.80   19.70
 -33   6   2    2.30   12.60
 -33  -6   2   -1.40   10.20
  33  -6  -2    9.10   11.20
  34  -6   2   -1.60   13.20
 -34   6   2   71.89   44.20
  34  -6  -2   14.30   14.10
  35  -6   2    2.40   17.80
 -35   6   2   31.80   27.80
 -35  -6   2   10.30   14.80
   0   7  -2    5.70    7.50
   0  -7   2   -7.70    2.30
   0  -7  -2   -2.30    4.30
   1  -7   2   -2.00    6.60
   1   7  -2    4.90    8.50
  -1  -7  -2    3.10    8.10
  -1   7   2   -3.40    4.30
   1  -7  -2    0.50    6.00
  -1   7  -2    0.00    5.40
  -1  -7   2    3.90    8.60
   2  -7   2   -5.90    3.10
  -2   7   2   10.30   11.00
  -2  -7  -2   -1.40    5.50
   2   7  -2   15.40   10.40
  -2  -7   2    2.20    5.80
   2  -7  -2   -3.60    3.30
  -2   7  -2   14.90   13.00
  -3  -7  -2    9.10    9.40
   3   7  -2   -3.20    4.60
  -3   7   2   -3.00    6.10
   3  -7   2    4.50    7.70
  -3   7  -2    8.20    8.10
  -3  -7   2   -6.40    5.10
   3  -7  -2    4.30    7.30
   4  -7   2  204.58   42.90
  -4  -7  -2  198.68   43.40
   4   7  -2  260.57   40.30
  -4   7   2  140.49   38.30
  -4  -7   2  129.39   32.80
  -4   7  -2  216.48   42.80
   4  -7  -2  162.28   41.00
  -5  -7  -2  252.37   52.39
   5  -7   2  255.77   52.29
   5  -7   2  322.47   56.49
  -5   7   2  335.57   59.49
  -5  -7  -2  244.08   45.20
   5  -7  -2  215.58   49.90
  -5  -7   2  289.67   48.50
  -5   7  -2  314.17   54.19
   6  -7   2  789.82  105.09
   6  -7   2  805.32   92.19
  -6  -7  -2  844.02   87.69
  -6  -7  -2  928.81  116.29
  -6   7   2  612.44  101.39
   6  -7  -2  861.71  115.09
  -6  -7   2  735.23   86.19
   6  -7  -2  758.62   89.89
  -6   7  -2  754.82   89.69
   7  -7   2  123.19   32.10
   7  -7   2  120.89   31.40
  -7  -7  -2  111.79   27.80
  -7  -7  -2   81.79   30.90
  -7   7   2   93.39   30.00
  -7  -7   2  146.89   32.60
  -7   7  -2  108.49   30.50
   7  -7  -2   70.79   27.20
   7  -7  -2   77.09   29.30
  -8  -7  -2 1248.28  120.79
  -8   7   2 1254.57  162.28
   8  -7   2 1204.98  128.39
  -8  -7  -2 1223.78  136.19
   8  -7   2 1037.70  125.49
   8  -7  -2 1259.57  128.79
   8  -7  -2 1001.30  129.69
  -8  -7   2 1287.27  122.99
  -8   7  -2 1021.40  123.89
  -9  -7  -2   -2.80    3.60
   9  -7   2   -7.50    4.40
  -9   7   2   40.60   20.70
   9  -7   2   16.40   13.80
   9  -7  -2    3.60   10.50
  -9  -7   2    7.00    7.80
  -9   7  -2   46.70   21.40
  10  -7   2  300.77   58.29
 -10   7   2  319.97   62.69
  10  -7   2  278.37   53.49
 -10  -7  -2  216.48   55.29
 -10  -7   2  257.67   44.90
 -10   7  -2  280.07   54.59
  10  -7  -2  217.68   54.19
  10  -7  -2  218.98   54.29
 -11  -7  -2  663.93  106.49
  11  -7   2  723.93  102.79
 -11   7   2  634.44  101.09
  11  -7   2  661.23   96.59
  11  -7  -2  707.23   98.19
 -11  -7   2  671.33   77.79
 -11   7  -2  771.12  102.99
  11  -7  -2  756.02  112.59
  12  -7   2   50.69   22.90
 -12  -7  -2   58.49   27.30
  12  -7   2   28.80   20.10
 -12   7   2   33.10   20.90
  12  -7  -2   41.20   18.90
 -12  -7   2   56.59   18.60
  12  -7  -2   90.49   33.30
 -12   7  -2   47.70   22.20
 -13   7   2   14.30   14.50
  13  -7   2    3.70    7.90
 -13  -7  -2   -0.20    6.70
  13  -7   2   12.10   12.80
 -13   7  -2    0.30    7.30
  13  -7  -2    2.60    8.90
  13  -7  -2    4.10    7.70
 -13  -7   2    4.80    7.60
 -13  -7   2    1.50    5.40
 -14  -7  -2   36.50   23.20
 -14   7   2  156.48   44.60
  14  -7   2  131.49   37.60
  14  -7   2  112.79   48.50
 -14  -7   2   83.59   32.00
 -14   7  -2  116.09   36.00
 -14  -7   2   77.99   22.70
  14  -7  -2  131.49   33.80
  14  -7  -2   83.89   33.50
  15  -7   2  138.49   45.20
 -15   7   2  220.68   54.39
  15  -7   2  323.37   61.89
 -15  -7  -2  242.68   61.09
  15  -7   2  265.67   62.99
 -15  -7   2  184.78   48.50
 -15  -7   2  188.88   37.50
  15  -7  -2  215.68   47.50
 -15   7  -2  218.18   52.19
  15  -7  -2  224.88   54.99
  16  -7   2    0.70    8.70
 -16   7   2   -1.70    9.90
  16  -7   2    3.20    6.10
  16  -7   2   10.30   10.60
 -16  -7  -2    6.90   11.50
  16  -7  -2   12.70   11.20
 -16  -7   2    2.00    6.90
  16  -7  -2   -3.90    5.80
 -16   7  -2   -6.10    5.10
 -16  -7   2    3.90    7.00
 -17   7   2  109.09   38.00
  17  -7   2  171.98   42.20
 -17  -7  -2   73.39   34.10
  17  -7   2  135.89   38.80
  17  -7   2   34.80   25.70
 -17  -7   2  105.99   27.40
  17  -7  -2   67.19   26.70
 -17   7  -2  128.39   37.90
  17  -7  -2   86.69   28.30
  17  -7  -2   81.09   33.00
 -17  -7   2  107.69   36.10
  18  -7   2   17.40   15.80
  18  -7   2   12.10   11.90
 -18  -7  -2    3.20   11.00
  18  -7   2   -1.60    8.90
 -18   7   2    6.30   17.70
 -18  -7   2   22.70   12.40
  18  -7  -2   35.60   21.70
 -18   7  -2    6.50   10.80
  18  -7  -2   25.40   16.00
 -18  -7   2   13.90   14.10
  18  -7  -2   28.10   17.50
  19  -7   2   88.59   28.90
  19  -7   2   48.00   25.80
  19  -7   2   74.09   28.20
 -19   7   2   99.89   37.30
 -19  -7  -2   70.49   39.10
 -19  -7   2   49.90   25.40
 -19   7  -2   17.10   18.30
  19  -7  -2   91.69   30.10
 -19  -7   2   71.19   22.50
  19  -7  -2   49.10   23.00
  19  -7  -2   93.49   35.80
  20  -7   2  334.87   64.19
 -20   7   2  269.27   68.89
  20  -7   2  281.37   57.49
  20  -7   2  272.47   68.09
 -20  -7  -2  380.16   85.99
  20  -7  -2  334.67   59.99
  20  -7  -2  404.26   65.89
  20  -7  -2  279.47   65.09
 -20  -7   2  325.97   52.89
 -21   7   2   92.39   39.00
 -21  -7  -2  128.09   50.99
  21  -7   2   91.59   31.00
  21  -7   2   87.29   37.10
  21  -7   2   60.89   23.50
 -21  -7   2   24.30   14.90
 -21   7  -2   94.99   31.90
  21  -7  -2  120.19   35.30
  21  -7  -2   91.89   29.00
 -21  -7   2   46.10   25.00
  21  -7  -2   70.09   28.70
 -22  -7  -2  632.94  123.19
  22  -7   2  504.95   77.09
 -22   7   2  446.26   92.29
  22  -7   2  435.46   74.99
  22  -7   2  415.36   90.89
  22  -7  -2  528.25   80.79
 -22  -7   2  418.66   66.99
  22  -7  -2  452.05   85.59
 -23   7   2   20.10   18.10
  23  -7   2   30.40   23.40
  23  -7   2   19.20   13.20
  23  -7  -2   26.00   20.30
 -23   7  -2    2.90   11.30
 -23  -7   2   14.80   15.70
  23  -7  -2   78.69   27.20
 -23  -7   2   23.30   12.90
  23  -7  -2   34.00   18.30
  24  -7   2   13.90   11.80
 -24   7   2    4.50   13.30
  24  -7   2   13.90    9.60
  24  -7   2    5.50   10.60
 -24  -7   2   13.00   11.90
 -24   7  -2   -0.30   14.00
 -24  -7   2    2.30   11.90
  24  -7  -2   -4.30    6.80
  24  -7  -2   14.10   12.20
  24  -7  -2    7.20    9.30
 -25   7   2   -2.50    7.50
  25  -7   2    2.10    5.90
  25  -7   2    7.50    7.80
  25  -7   2   23.50   23.20
 -25  -7   2    6.00   14.30
  25  -7  -2   26.80   19.40
  25  -7  -2   12.60    9.80
  25  -7  -2   -4.40    6.00
 -25  -7   2    2.70    6.80
 -26   7   2   28.20   23.30
  26  -7   2   95.09   39.80
  26  -7  -2   95.69   31.90
 -26  -7   2   67.39   39.40
 -26  -7   2   43.80   20.30
  26  -7  -2   54.79   21.50
  27  -7   2   57.69   32.60
 -27   7   2   -0.90    8.20
  27  -7  -2    4.00    9.80
 -27  -7   2    7.80   16.80
  27  -7  -2    4.60    7.60
  27  -7  -2    5.70    8.00
 -27  -7   2    3.80    8.00
 -28   7   2   -4.90    7.50
  28  -7   2   48.70   26.70
 -28  -7   2   22.00   14.40
  28  -7  -2    0.80    7.70
  29  -7   2   32.30   26.20
  29  -7  -2    2.90    8.30
 -29  -7   2   -0.60    7.10
  30  -7   2   46.00   33.40
 -30   7   2   33.10   30.30
  30  -7  -2    0.20    8.00
 -30  -7   2   16.40   12.40
  31  -7   2   -0.90   10.70
 -31   7   2   -0.60   12.40
 -31  -7   2   16.50   14.60
  31  -7  -2   -1.40    8.10
  32  -7   2    7.60   17.50
 -32   7   2   29.50   27.20
 -32  -7   2   44.30   25.80
  32  -7  -2   14.90   14.50
 -33   7   2  120.89   52.59
  33  -7   2   77.99   40.20
  33  -7  -2   93.09   29.90
 -33  -7   2   42.50   26.10
 -34   7   2  163.68   59.59
  34  -7   2   82.89   41.50
  34  -7  -2   78.49   27.40
   0   8  -2   86.79   26.00
   0  -8   2  126.39   34.20
   0  -8  -2   39.30   19.80
   1  -8   2  197.88   42.80
  -1  -8  -2  187.58   41.90
   1   8  -2  167.18   36.10
  -1   8  -2  175.38   40.80
  -1  -8   2  173.28   41.00
   1  -8  -2  216.28   47.10
   2   8  -2   82.89   25.90
  -2  -8  -2   31.70   18.00
   2  -8   2   75.69   31.00
   2  -8  -2   74.99   28.30
  -2  -8   2   57.89   22.90
  -2   8  -2   52.59   21.40
  -3   8   2  139.89   37.00
  -3  -8  -2  115.69   32.40
   3  -8  -2  171.98   43.00
  -3   8  -2  172.08   39.70
  -3  -8   2  102.09   28.70
   4  -8   2   12.40   12.80
  -4  -8  -2   53.99   20.60
   4  -8   2   26.60   16.00
   4  -8  -2   47.80   22.60
  -4  -8   2   16.60   13.50
  -4   8  -2   16.60   12.70
   4  -8  -2   29.40   18.50
  -5   8   2   -7.10    3.30
  -5  -8  -2   13.80   10.80
   5  -8   2    4.00    8.70
  -5  -8  -2   -2.40    4.10
   5  -8   2   -5.00    3.10
  -5   8  -2   -5.90    3.30
   5  -8  -2   -3.20    3.70
  -5  -8   2   -0.20    5.50
   5  -8  -2   -3.80    3.90
   6  -8   2  113.09   35.30
  -6  -8  -2  215.98   51.19
  -6  -8  -2  154.78   36.00
  -6   8   2  146.49   41.70
   6  -8   2  163.58   42.00
   6  -8  -2  222.28   50.59
   6  -8  -2  144.79   38.20
  -6  -8   2  223.18   45.00
  -6   8  -2  388.76   60.39
  -7  -8  -2   62.69   28.30
  -7  -8  -2   58.09   21.40
   7  -8   2   36.80   20.50
   7  -8   2   55.09   23.10
  -7   8   2   77.59   27.80
   7  -8  -2   78.79   30.40
   7  -8  -2   57.89   22.30
  -7  -8   2   54.09   20.80
  -7   8  -2   53.69   23.40
   8  -8   2  181.28   44.10
  -8   8   2  254.97   52.89
  -8  -8  -2  112.79   31.20
  -8  -8  -2  160.68   47.40
   8  -8   2  271.97   53.09
   8  -8  -2  127.29   37.30
   8  -8  -2  213.28   49.50
  -8  -8   2  199.28   41.80
  -8   8  -2  178.58   43.20
  -9  -8  -2  501.75   93.19
  -9   8   2  474.55   78.89
   9  -8   2  509.55   80.09
  -9  -8  -2  394.76   77.89
   9  -8   2  444.26   74.69
   9  -8  -2  386.26   68.69
  -9  -8   2  423.16   66.29
  -9   8  -2  405.16   73.19
   9  -8  -2  452.55   82.29
  10  -8   2   27.80   17.40
 -10  -8  -2   17.20   15.60
  10  -8   2   15.00   14.60
 -10   8   2   26.50   17.10
  10  -8  -2   19.60   16.30
 -10  -8   2   17.70   12.80
  10  -8  -2   27.00   20.20
 -10   8  -2    3.70    8.80
 -11   8   2   -3.50    7.60
 -11  -8  -2   -8.00    5.30
  11  -8   2    4.60   10.70
  11  -8   2   -0.40    5.50
 -11  -8   2   -0.10    5.10
  11  -8  -2   16.00   12.40
  11  -8  -2   -0.10    7.60
 -11   8  -2   11.70   15.40
 -12  -8  -2   16.00   16.20
  12  -8   2   20.80   15.80
  12  -8   2   26.40   18.60
 -12   8   2   21.50   17.70
 -12  -8   2   42.20   17.90
 -12   8  -2   47.30   21.40
  12  -8  -2   15.70   15.10
  12  -8  -2   69.09   31.70
  13  -8   2  435.16   74.39
  13  -8   2  192.48   50.69
 -13   8   2  307.17   65.79
 -13  -8  -2  478.75   85.59
 -13   8  -2  447.46   73.69
  13  -8  -2  330.17   60.09
  13  -8  -2  244.58   61.79
 -13  -8   2  323.87   54.29
 -14   8   2   12.50   13.80
  14  -8   2    9.30   13.50
  14  -8   2   27.10   18.70
 -14  -8  -2   17.30   18.10
  14  -8  -2   -2.10    9.20
 -14  -8   2   -1.90    6.20
  14  -8  -2    7.60   11.30
 -14  -8   2   34.80   15.50
 -14   8  -2    4.90    7.40
  15  -8   2    7.60   13.30
 -15   8   2   35.20   24.30
  15  -8   2   50.69   25.80
 -15  -8   2   27.50   18.60
 -15  -8   2   28.70   15.40
 -15   8  -2   58.49   26.50
  15  -8  -2   35.80   24.20
 -16   8   2   -3.80    8.30
  16  -8   2   20.70   15.80
 -16  -8  -2    8.70   15.50
  16  -8   2   14.20   17.00
 -16  -8   2    4.50    6.10
 -16   8  -2    0.50    8.30
  16  -8  -2   23.30   16.10
  16  -8  -2   11.40   14.50
 -16  -8   2   32.80   21.50
  17  -8   2    2.30   16.80
 -17  -8  -2   -2.90    6.80
  17  -8   2    4.60   10.00
  17  -8   2   12.10   16.00
 -17   8   2   31.50   22.90
 -17  -8   2    2.20    8.40
  17  -8  -2    1.20    6.30
  17  -8  -2    1.70    8.50
 -17  -8   2    2.10    7.70
 -17   8  -2   -5.20    9.20
  18  -8   2   56.99   30.80
  18  -8   2   10.40   11.30
 -18   8   2   15.00   15.20
  18  -8   2    0.90    7.10
 -18  -8  -2   -3.90    6.30
  18  -8  -2   16.60   13.70
  18  -8  -2   39.10   24.60
 -18  -8   2    0.70    9.10
 -18   8  -2   26.60   17.80
 -18  -8   2    1.90    5.70
  18  -8  -2   -3.40    4.50
  19  -8   2  104.69   34.00
  19  -8   2  113.59   39.80
 -19   8   2  105.19   40.50
 -19  -8  -2   60.29   34.10
  19  -8   2  120.39   44.60
 -19  -8   2  132.99   33.60
  19  -8  -2  130.19   44.70
  19  -8  -2  144.09   37.40
  19  -8  -2   80.49   29.40
 -19   8  -2  112.99   35.30
  20  -8   2   -1.70    8.00
 -20  -8  -2   18.80   25.50
  20  -8   2   21.40   17.40
 -20   8   2   -9.20    5.00
  20  -8   2   10.50   12.70
  20  -8  -2   16.50   17.40
  20  -8  -2    1.10    8.30
 -20  -8   2   14.80   15.50
  20  -8  -2    6.80   10.60
 -20  -8   2    1.80    6.80
 -20   8  -2   11.20   13.90
  21  -8   2  101.29   34.10
  21  -8   2  125.09   44.60
 -21   8   2   91.99   41.70
  21  -8   2   41.60   24.20
  21  -8  -2   87.29   31.30
 -21   8  -2  124.99   36.70
  21  -8  -2   85.49   31.40
  21  -8  -2   61.89   30.70
 -21  -8   2   26.30   16.40
 -21  -8   2   51.89   27.50
  22  -8   2   13.10   13.70
 -22   8   2   -1.80    8.00
  22  -8   2   47.00   33.20
  22  -8  -2    7.90   10.30
  22  -8  -2   -2.10    9.20
 -22   8  -2   -6.80   10.60
  22  -8  -2   14.80   14.90
 -22  -8   2    8.00   10.40
 -22  -8   2   13.60   17.70
  23  -8   2   56.49   31.90
  23  -8   2   83.99   30.00
  23  -8   2   70.59   28.00
 -23   8   2  129.19   49.00
  23  -8  -2  106.19   37.40
 -23  -8   2   59.89   30.90
 -23  -8   2  126.09   32.00
  23  -8  -2  139.29   37.20
  23  -8  -2   97.19   33.50
  24  -8   2  112.79   46.10
  24  -8   2  116.89   36.70
  24  -8   2   69.79   25.70
 -24   8   2   37.10   29.40
  24  -8  -2  117.69   35.80
 -24  -8   2    6.00   14.00
  24  -8  -2  112.79   38.70
  24  -8  -2   70.79   24.80
  25  -8   2   -0.50   10.10
 -25   8   2    0.00   10.00
 -25  -8  -2    4.00    4.70
  25  -8   2    4.20   11.80
  25  -8   2   14.50   14.20
  25  -8  -2   -4.50    5.80
  25  -8  -2   10.50   13.10
  25  -8  -2    1.40    8.80
 -25  -8   2   -3.70    5.10
  26  -8   2   46.40   31.60
  26  -8   2    7.20    8.60
 -26   8   2   -6.10    7.20
 -26  -8  -2    2.60    5.00
  26  -8   2    5.90   10.70
  26  -8  -2   -2.90    8.10
  26  -8  -2   -5.00    6.50
 -26  -8   2   16.40   13.10
  27  -8   2   39.50   29.80
 -27  -8  -2   19.60    9.00
  27  -8   2   30.90   12.90
  27  -8   2   10.80    9.10
  27  -8  -2    2.00    9.30
  27  -8  -2    1.80    9.40
  27  -8  -2   36.30   19.40
 -27  -8   2   37.90   19.10
 -28   8   2   21.90   19.00
 -28  -8  -2   12.20    7.60
  28  -8   2   16.50   17.50
 -28  -8   2    4.20   11.10
  28  -8  -2   17.40   17.30
  28  -8  -2    3.60    7.60
 -29   8   2    8.90   18.40
  29  -8   2   19.90   20.40
 -29  -8  -2   39.20   11.80
  29  -8  -2   54.29   25.40
  29  -8  -2   33.40   13.50
 -29  -8   2   51.19   23.70
  29  -8  -2   21.80   11.80
 -30   8   2   29.70   25.70
  30  -8   2   -5.00   10.20
  30  -8  -2   -2.30    7.80
 -30  -8   2   33.00   20.70
 -31   8   2   -0.80   13.00
  31  -8   2   -6.60   10.60
  31  -8  -2    3.20   11.20
 -31  -8   2   18.00   18.40
 -32   8   2   28.40   21.70
  32  -8   2   10.40   17.70
  32  -8  -2   29.30   20.20
 -32  -8   2   12.50   25.20
  33  -8   2   -8.50   12.60
 -33   8   2    0.70   14.70
 -33  -8   2   11.30   24.70
  33  -8  -2   -0.90    9.50
 -34   8   2   -3.40   12.70
  34  -8   2   33.00   26.70
 -34  -8   2   25.20   21.10
  34  -8  -2   54.89   22.50
   0  -9  -2    3.00    7.10
   0   9  -2    7.50    9.40
   0  -9   2    6.30    9.30
   1  -9   2   44.00   21.50
  -1  -9  -2   14.60   13.30
  -1  -9   2   15.10   14.00
   1  -9  -2   27.70   18.90
  -1   9  -2   40.90   19.00
  -2  -9  -2   27.60   15.10
   2  -9   2   21.80   16.60
  -2  -9   2    7.10   11.50
   2  -9  -2   28.80   18.30
   2  -9  -2   16.80   13.70
  -2   9  -2   33.40   18.30
   3  -9   2   86.49   30.80
   3  -9   2   99.49   32.70
  -3  -9  -2  125.29   34.70
   3  -9  -2  134.99   36.40
  -3  -9   2  100.19   32.00
  -3   9  -2  115.89   32.70
   3  -9  -2   74.59   29.90
   4  -9   2   32.00   19.20
   4  -9   2   42.70   20.20
  -4  -9  -2   10.90    9.70
   4  -9  -2   19.50   14.70
   4  -9  -2   80.59   31.50
  -4  -9   2    0.70    9.40
  -4   9  -2    5.70    9.40
  -5  -9  -2   40.80   23.80
  -5   9   2   73.49   28.90
   5  -9   2   57.09   24.90
   5  -9   2   80.39   29.60
  -5  -9  -2   61.69   23.10
   5  -9  -2   71.39   29.20
   5  -9  -2   40.10   22.00
  -5   9  -2   82.39   28.60
   6  -9   2   14.40   14.10
   6  -9   2   16.20   14.20
  -6  -9  -2    0.40    6.00
  -6  -9  -2    5.20    9.70
  -6   9   2   20.60   17.90
   6  -9  -2    2.10    8.50
  -6   9  -2   21.60   16.60
  -6  -9   2   -0.70    8.00
   6  -9  -2   10.50   12.00
  -7   9   2   92.09   36.30
   7  -9   2   97.09   33.40
  -7  -9  -2   54.59   27.00
   7  -9   2   68.59   28.10
  -7  -9  -2   67.49   23.80
  -7   9  -2  124.59   35.20
   7  -9  -2   63.49   25.10
  -7  -9   2   71.29   27.00
   7  -9  -2   70.09   30.10
   8  -9   2   13.90   11.20
  -8  -9  -2   16.40   11.20
  -8   9   2   17.90   16.50
  -8  -9  -2   37.50   22.10
   8  -9   2   24.60   17.80
   8  -9  -2    7.70    9.50
  -8   9  -2    5.20   10.70
   8  -9  -2   21.10   14.30
  -8  -9   2   27.30   15.90
   9  -9   2   48.70   24.70
  -9   9   2   81.39   31.90
   9  -9   2  142.09   39.50
  -9  -9  -2   81.49   33.20
  -9  -9  -2   54.99   21.90
   9  -9  -2   90.19   33.60
   9  -9  -2   77.39   28.30
  -9   9  -2   77.79   29.50
  -9  -9   2   73.99   26.00
 -10  -9  -2   22.40   18.20
  10  -9   2    4.50    9.80
 -10  -9  -2   32.60   17.00
 -10   9   2   55.59   23.40
  10  -9   2   59.49   26.70
 -10   9  -2   78.39   30.30
 -10  -9   2   47.70   21.20
  10  -9  -2   36.10   18.80
  10  -9  -2   88.39   35.00
 -11  -9  -2   95.59   36.30
 -11   9   2  147.09   44.00
  11  -9   2   59.89   30.40
  11  -9   2  259.87   55.89
 -11  -9   2  128.59   33.00
  11  -9  -2  161.88   47.90
 -11   9  -2  151.78   43.80
  11  -9  -2  129.59   38.20
  12  -9   2   13.50   16.30
  12  -9   2   32.40   19.50
 -12  -9  -2    2.00   10.90
 -12   9   2   29.00   21.60
 -12  -9   2   25.90   15.40
  12  -9  -2   10.20   12.40
 -12   9  -2   35.80   19.70
  12  -9  -2    4.10   11.50
 -13  -9  -2   79.69   34.90
  13  -9   2   79.19   29.40
  13  -9   2   97.99   34.90
 -13   9   2   64.79   29.50
 -13  -9   2   94.99   28.80
  13  -9  -2  123.19   45.50
  13  -9  -2   69.39   28.50
 -14  -9  -2    5.30   14.40
 -14   9   2   81.89   33.70
  14  -9   2   11.60   14.80
  14  -9   2  106.59   38.60
  14  -9  -2  141.79   46.90
 -14   9  -2   74.69   31.20
 -14  -9   2   53.09   27.00
  14  -9  -2   60.59   25.30
 -14  -9   2   87.99   26.30
  15  -9   2   28.10   19.70
 -15   9   2    0.70   12.90
 -15  -9  -2   43.50   27.60
  15  -9   2   11.40   14.50
 -15  -9   2   20.30   13.60
  15  -9  -2   33.40   24.80
 -15  -9   2   -0.40   12.70
  15  -9  -2   12.10   14.80
 -15   9  -2   43.20   24.10
 -16  -9  -2   98.89   39.60
  16  -9   2   68.99   29.30
 -16   9   2   64.19   31.40
  16  -9   2   47.00   25.30
  16  -9  -2   38.30   22.00
 -16   9  -2   76.19   31.80
 -16  -9   2   22.70   15.20
 -16  -9   2   45.20   27.60
  16  -9  -2   45.00   25.40
  17  -9   2   42.90   27.60
  17  -9   2    9.10   13.90
 -17  -9  -2   43.60   27.30
 -17   9   2   16.30   18.10
 -17   9  -2   22.00   17.10
  17  -9  -2   35.10   25.90
  17  -9  -2   26.10   18.10
 -17  -9   2   -3.00    6.50
 -17  -9   2   19.90   14.80
  18  -9   2   42.90   26.40
  18  -9   2   62.09   27.70
  18  -9   2   44.30   30.00
 -18   9   2    5.20   14.30
 -18  -9  -2   20.20   18.80
 -18  -9   2   20.70   16.00
 -18   9  -2    5.70   13.60
 -18  -9   2    8.70   13.50
  18  -9  -2   72.99   29.10
  18  -9  -2   29.60   24.60
  19  -9   2   30.10   21.70
  19  -9   2  110.79   39.70
 -19   9   2    5.50   13.40
  19  -9   2   72.59   35.50
  19  -9  -2   36.80   21.40
 -19  -9   2   51.19   22.00
 -19  -9   2   73.99   32.80
  19  -9  -2    7.90   13.50
  19  -9  -2   75.89   30.70
 -19   9  -2   29.80   21.10
  20  -9   2   12.80   12.50
 -20   9   2   33.50   24.30
  20  -9   2    4.10   12.80
  20  -9   2   -1.70    7.60
 -20  -9   2   11.40   10.00
  20  -9  -2   23.90   15.80
  20  -9  -2   13.60   12.40
 -20  -9   2    8.20   15.00
  20  -9  -2    7.40   13.40
  21  -9   2   87.69   36.20
  21  -9   2   52.79   25.60
 -21   9   2   21.30   21.20
  21  -9   2   63.69   34.10
  21  -9  -2   43.50   27.80
 -21  -9   2   61.39   23.70
  21  -9  -2   32.80   20.80
  21  -9  -2   15.30   13.90
 -21  -9   2    5.70   12.20
 -22   9   2   60.99   33.70
  22  -9   2   82.29   38.70
  22  -9   2   96.09   38.60
  22  -9   2   55.59   25.80
 -22  -9   2   20.70   29.90
  22  -9  -2  124.49   46.00
  22  -9  -2   61.69   27.80
 -22  -9   2   75.79   26.90
  22  -9  -2   38.70   22.60
  23  -9   2   68.29   30.20
  23  -9   2   34.30   28.00
 -23   9   2   15.40   17.60
  23  -9   2   88.09   37.00
 -23  -9  -2   40.60   14.80
  23  -9  -2   71.89   33.20
  23  -9  -2   64.99   30.40
 -23  -9   2   94.59   31.10
  23  -9  -2   55.49   26.40
 -24   9   2    1.40   10.00
  24  -9   2   12.10   13.20
 -24  -9  -2    2.80    4.80
  24  -9   2    9.20   14.30
  24  -9   2   19.10   16.80
 -24  -9   2   17.30   14.00
  24  -9  -2    8.30   12.20
  24  -9  -2   -0.50   15.50
  24  -9  -2   13.40   17.20
 -25   9   2   -4.70    7.20
  25  -9   2   -0.70    6.50
  25  -9   2    6.10   12.60
  25  -9   2   -3.40    8.10
 -25  -9  -2    3.40    5.50
  25  -9  -2   -3.60    9.40
  25  -9  -2   14.60   13.00
 -25  -9   2   -3.20    5.40
 -26  -9  -2   16.10    9.90
  26  -9   2    5.50   14.10
  26  -9   2   36.80   21.00
  26  -9   2   18.10   16.90
 -26   9   2   15.60   18.90
  26  -9  -2   33.20   19.80
  26  -9  -2   47.70   29.50
 -26  -9   2   13.00   12.70
 -27  -9  -2   59.49   17.60
  27  -9   2   64.29   24.80
  27  -9   2  103.89   46.00
  27  -9   2   56.39   30.50
 -27   9   2   75.69   38.60
  27  -9  -2   81.09   34.30
  27  -9  -2   40.80   21.10
 -27  -9   2   65.99   27.00
  28  -9   2    6.70    9.30
  28  -9   2   -1.60    9.80
  28  -9   2   -0.20    7.00
 -28  -9  -2    7.90    7.50
 -28   9   2   -2.30    8.90
 -28  -9   2   -2.50    9.70
  28  -9  -2    3.70   11.00
 -29  -9  -2   13.50    8.90
  29  -9   2   -4.80    9.80
 -29   9   2    5.20   16.90
  29  -9  -2   18.30   15.60
  29  -9  -2   -0.30    7.70
 -30  -9  -2   10.20    9.00
 -30   9   2   -6.20    9.40
  30  -9   2   64.69   40.80
 -30  -9   2   15.10   20.90
  30  -9  -2   -0.30    6.30
  30  -9  -2    5.30    9.80
 -31   9   2   12.90   22.80
  31  -9   2   34.40   26.70
 -31  -9  -2   -1.70    5.90
 -31  -9   2   28.20   22.30
  32  -9   2   62.49   41.00
 -32  -9  -2   27.70   13.00
 -32   9   2   88.79   49.60
 -32  -9   2   67.39   30.80
  33  -9   2   -2.00   13.50
 -33   9   2   -4.60   12.10
  33  -9  -2    2.60   19.20
 -33  -9   2   18.90   20.80
   0 -10   2  326.27   60.79
   0 -10  -2  220.78   52.79
   0 -10  -2  203.98   50.09
   1 -10   2    7.30   10.60
  -1 -10  -2   21.20   16.80
  -1 -10  -2    8.60   11.60
  -1 -10   2   12.30   12.90
   1 -10  -2   45.20   24.20
   1 -10  -2   22.20   16.90
   2 -10   2  108.49   35.00
  -2 -10  -2  142.29   42.00
   2 -10   2   37.60   20.60
   2 -10  -2   96.19   33.70
  -2 -10   2   91.79   31.90
   2 -10  -2   52.39   24.90
   3 -10   2  487.45   86.89
   3 -10   2  609.14   94.89
  -3 -10  -2  621.84   95.09
   3 -10  -2  659.53  101.39
   3 -10  -2  547.85   88.79
  -3 -10   2  539.05   85.99
   4 -10   2  601.34  100.19
   4 -10   2  524.95   94.09
  -4 -10  -2  642.74   96.19
   4 -10  -2  843.92  118.09
   4 -10  -2  516.05   90.99
  -4  10  -2  630.74   96.29
  -4 -10   2  790.42  105.59
  -5 -10  -2  241.38   51.39
   5 -10   2  200.58   48.00
   5 -10   2  317.97   61.99
  -5 -10  -2  262.27   59.39
  -5 -10   2  198.08   47.70
  -5  10  -2  264.77   55.39
   5 -10  -2  182.88   48.60
   5 -10  -2  141.49   42.40
   6 -10   2   62.69   26.80
  -6 -10  -2  123.69   36.50
   6 -10   2  147.89   39.50
  -6 -10  -2   25.10   19.60
   6 -10  -2   65.29   30.50
  -6 -10   2   68.39   26.20
  -6  10  -2   77.69   28.90
   6 -10  -2   63.69   26.00
  -7 -10  -2   18.80   17.60
   7 -10   2    8.10   12.30
  -7  10   2    0.70    8.00
  -7 -10  -2   14.20   14.30
   7 -10   2    2.70    7.70
   7 -10  -2   24.50   18.50
  -7  10  -2   -1.10    7.50
   7 -10  -2    1.20    7.70
  -7 -10   2    0.10    5.70
  -8 -10  -2   -2.60    4.80
   8 -10   2    3.40    7.20
  -8 -10  -2    4.60    6.70
  -8  10   2   35.90   20.70
   8 -10   2    6.70   11.20
   8 -10  -2   10.60   12.40
   8 -10  -2    2.10    9.20
  -8  10  -2   29.00   19.10
  -8 -10   2   -2.80    4.70
  -9 -10  -2   13.60   14.80
   9 -10   2   14.60   14.70
  -9  10   2   -1.90    4.80
   9 -10   2   18.80   17.30
  -9 -10   2   29.90   16.30
   9 -10  -2   33.20   25.20
 -10 -10  -2   42.40   26.70
  10 -10   2   34.90   22.20
 -10  10   2   78.09   36.50
  10 -10   2   49.99   26.60
 -10 -10  -2   80.99   28.10
  10 -10  -2   80.49   30.50
 -10  10  -2   77.79   32.30
  10 -10  -2  118.39   49.50
 -10 -10   2  109.49   32.00
  11 -10   2  382.76   77.89
 -11  10   2  323.37   75.59
  11 -10   2  387.16   74.69
 -11 -10  -2  304.07   60.79
 -11 -10  -2  475.95   87.39
 -11 -10   2  346.77   64.89
  11 -10  -2  461.65   77.69
 -11  10  -2  467.45   81.39
  12 -10   2  148.09   45.30
 -12 -10  -2  120.89   44.20
 -12 -10  -2   85.59   27.20
 -12  10   2  110.39   41.10
  12 -10   2  134.39   43.40
  12 -10  -2  104.69   39.90
 -12  10  -2   54.59   30.00
 -12 -10   2  152.08   39.30
  12 -10  -2   64.99   29.10
 -13 -10  -2  264.57   65.39
  13 -10   2  260.07   66.99
 -13  10   2  230.28   58.19
  13 -10   2  200.88   51.39
 -13 -10  -2  213.78   44.60
 -13 -10   2  128.29   36.40
 -13  10  -2  265.87   57.89
  13 -10  -2   64.39   36.20
  13 -10  -2   95.69   36.00
 -14 -10  -2  107.59   43.10
  14 -10   2   61.69   27.00
 -14  10   2   17.00   17.90
  14 -10  -2    9.40   12.40
  14 -10  -2   40.80   26.00
 -14  10  -2   45.90   26.10
 -14 -10   2   46.60   21.40
 -14 -10   2   61.79   30.70
  15 -10   2   27.00   21.20
 -15 -10  -2   13.10   17.70
 -15  10   2   47.70   28.40
  15 -10  -2   30.50   25.50
  15 -10  -2   34.00   22.10
 -15  10  -2   77.59   32.40
 -15 -10   2   49.30   22.90
 -15 -10   2   -1.10    6.20
  16 -10   2   12.70   17.00
 -16  10   2   62.99   31.40
  16 -10  -2   24.10   19.60
 -16 -10   2   32.40   18.30
 -16 -10   2   15.40   19.30
 -16  10  -2   29.90   21.60
  16 -10  -2   39.90   22.80
  17 -10   2  118.49   40.10
 -17  10   2  125.49   46.20
  17 -10  -2  219.78   61.79
  17 -10  -2   36.30   25.30
 -17 -10   2   75.19   33.90
 -17 -10   2  141.89   38.40
 -18  10   2   31.10   24.70
  18 -10   2   20.80   20.50
  18 -10  -2   25.40   19.60
 -18 -10   2   15.80   17.70
  18 -10  -2   11.40   20.20
 -18 -10   2   35.30   20.60
 -19  10   2   21.50   21.30
  19 -10   2   22.50   19.70
  19 -10   2    2.80   10.10
 -19 -10   2    2.70    8.40
  19 -10  -2   19.70   21.80
  19 -10  -2    1.10    7.40
  20 -10   2   42.60   27.20
  20 -10   2   19.40   16.80
 -20  10   2   28.30   22.00
 -20 -10  -2    9.00    9.80
  20 -10  -2   14.30   13.20
 -20 -10   2   40.90   20.90
  20 -10  -2   16.70   15.80
  20 -10  -2   33.00   25.80
  21 -10   2   32.10   27.50
 -21 -10  -2   13.50   11.10
  21 -10   2   17.00   15.40
  21 -10   2   -1.90   11.80
 -21  10   2    9.80   16.70
 -21 -10   2   20.20   13.80
  21 -10  -2   13.20   18.90
  21 -10  -2   -4.20    5.10
  21 -10  -2   17.90   14.30
  22 -10   2   86.89   34.40
  22 -10   2   16.30   19.00
  22 -10   2  128.69   46.00
 -22 -10  -2   70.69   21.30
  22 -10  -2   32.30   20.80
  22 -10  -2   45.50   24.50
 -22 -10   2   60.09   24.90
  22 -10  -2    4.40   14.40
 -23 -10  -2    1.00    6.00
  23 -10   2   19.20   15.90
 -23  10   2  111.69   49.70
  23 -10   2   45.30   27.10
  23 -10   2   -1.10   10.10
  23 -10  -2   28.30   21.40
 -23 -10   2   37.60   21.20
  23 -10  -2    9.70   16.00
  23 -10  -2   55.29   30.30
 -24 -10  -2   11.00    9.20
 -24  10   2    6.70   11.60
  24 -10   2   34.20   26.00
  24 -10   2   -3.00   10.00
  24 -10   2   13.00   13.30
  24 -10  -2    2.90   16.00
  24 -10  -2   17.30   15.40
  24 -10  -2   -2.80    7.10
 -24 -10   2   15.60   13.10
  25 -10   2   38.40   27.70
  25 -10   2   64.39   30.10
 -25  10   2    3.60   14.00
  25 -10   2    9.70   15.80
 -25 -10  -2   18.30   11.70
  25 -10  -2   12.30   13.70
  25 -10  -2    3.80    9.80
  25 -10  -2   17.00   33.70
 -25 -10   2   24.50   18.10
  26 -10   2   18.90   13.60
  26 -10   2   -3.20    9.60
 -26  10   2   -4.70    8.00
 -26 -10  -2    4.30    6.50
  26 -10   2   -1.90   11.10
 -26 -10   2    0.10    8.70
  26 -10  -2   21.30   19.20
  26 -10  -2   22.50   27.20
  26 -10  -2   -1.90    7.90
  27 -10   2    5.80    9.90
  27 -10   2    7.00   13.40
 -27  10   2   -6.40    9.60
 -27 -10  -2   22.40   12.70
  27 -10   2   14.00   19.80
  27 -10  -2   38.00   22.70
  27 -10  -2    0.70   14.30
 -27 -10   2   21.00   16.70
  27 -10  -2   13.90   16.50
 -28 -10  -2    2.90    6.10
 -28  10   2   -7.40    9.90
  28 -10   2   -0.90   12.20
  28 -10   2   12.30   15.50
  28 -10  -2   28.20   19.40
 -28 -10   2    9.70   11.80
  28 -10  -2    8.40   13.70
  28 -10  -2    3.60   16.10
  29 -10   2   -2.60    7.20
  29 -10   2   -2.60   14.10
 -29  10   2   -4.20   10.60
 -29 -10  -2    9.50    9.90
 -29 -10   2   -1.90    8.40
  29 -10  -2   20.30   15.70
  29 -10  -2    8.00   15.80
  29 -10  -2    6.40   12.90
  30 -10   2   67.49   16.30
 -30 -10  -2   44.50   16.70
  30 -10   2   42.70   32.10
 -30  10   2  133.19   53.69
  30 -10  -2   57.39   29.90
 -30 -10   2   75.49   30.50
  30 -10  -2   16.30   19.30
 -31 -10  -2  156.78   30.80
  31 -10   2   61.49   40.00
 -31  10   2  179.58   63.69
 -31 -10   2   74.69   34.10
  31 -10  -2   90.09   26.90
  31 -10  -2  196.68   49.30
  32 -10   2    6.70   19.30
 -32 -10  -2   18.00   13.20
 -32  10   2   28.60   30.60
 -32 -10   2    7.30   15.70
  32 -10  -2   27.60   22.90
   0 -11   2   -3.50    5.10
   0 -11  -2   -8.90    3.60
   0 -11  -2    0.70    7.90
  -1 -11  -2   -3.80    5.00
   1 -11   2   -5.60    4.10
   1 -11   2    2.40    9.90
  -1 -11  -2   -4.50    4.30
  -1 -11   2   -6.50    4.20
   1 -11  -2    1.50    6.50
   1 -11  -2   -5.40    5.50
  -2 -11  -2   43.60   24.20
   2 -11   2  113.09   36.90
  -2 -11  -2   56.99   25.10
   2 -11   2  107.19   37.70
   2 -11  -2   81.39   33.30
   2 -11  -2  111.99   35.00
  -2 -11   2  128.59   37.10
  -3 -11  -2   11.70   12.60
  -3 -11  -2   23.30   16.40
   3 -11   2   -4.00    7.20
  -3 -11   2   20.30   15.40
   3 -11  -2    5.30    8.00
   3 -11  -2   -1.30    5.00
   4 -11   2  161.98   47.40
  -4 -11  -2  160.18   48.00
  -4 -11  -2  219.88   50.09
   4 -11  -2  209.28   50.39
  -4 -11   2  364.16   68.39
   5 -11   2   27.40   18.40
   5 -11   2   53.39   26.00
  -5 -11  -2   67.39   26.10
  -5 -11  -2   29.30   16.80
   5 -11  -2  102.59   34.80
   5 -11  -2   40.40   23.00
  -5 -11   2   42.60   22.60
  -6 -11  -2  361.26   66.39
  -6 -11  -2  325.97   65.59
   6 -11   2  292.87   66.59
  -6 -11  -2  465.45   85.29
   6 -11   2  311.17   68.59
   6 -11  -2  374.96   71.59
  -6 -11   2  344.97   67.59
   6 -11  -2  337.67   72.79
  -7 -11  -2    8.60   12.30
   7 -11   2   29.20   18.60
   7 -11   2   16.40   13.80
  -7 -11  -2   11.70   11.20
  -7 -11   2    2.60    6.60
   7 -11  -2   26.80   18.90
   7 -11  -2    0.40    8.50
   8 -11   2   -4.60    5.70
  -8 -11  -2   32.50   23.80
  -8 -11  -2   -0.90    5.60
   8 -11   2    3.90    9.70
   8 -11  -2  -11.40    4.70
   8 -11  -2   -1.20    9.40
  -8 -11   2   -2.90    3.90
  -9 -11  -2  248.08   53.49
   9 -11   2  233.98   59.59
  -9 -11  -2  130.79   48.00
   9 -11   2  157.08   46.90
   9 -11  -2  186.78   54.89
   9 -11  -2  217.48   52.59
  -9 -11   2  197.68   47.40
  10 -11   2  415.26   86.59
  10 -11   2  384.86   79.39
 -10  11   2  408.86   84.89
 -10 -11  -2  521.45   83.79
  10 -11  -2  553.94   94.19
  10 -11  -2  547.55   99.79
 -10 -11   2  587.34   87.69
 -11 -11  -2   21.60   18.00
  11 -11   2   13.20   16.40
 -11 -11  -2   27.70   22.40
 -11  11   2    6.40    9.60
  11 -11   2   10.90   14.10
 -11 -11   2   -4.40    5.70
  11 -11  -2   18.00   17.20
  11 -11  -2   50.19   27.90
 -12 -11  -2    1.70   10.20
 -12 -11  -2    1.90    8.40
  12 -11   2    3.90   10.40
 -12  11   2    0.40    7.90
  12 -11   2   22.20   21.20
  12 -11  -2    0.50   10.80
  12 -11  -2   21.80   18.00
 -12 -11   2    5.00    8.30
 -13  11   2   24.10   21.00
  13 -11   2    0.30    7.90
  13 -11   2   34.00   22.70
 -13 -11  -2   57.59   23.40
 -13 -11   2   31.60   19.20
  13 -11  -2   11.90   17.50
  13 -11  -2   28.20   18.60
 -14 -11  -2  513.85   79.59
 -14  11   2  403.46   89.19
  14 -11   2  470.85   92.69
  14 -11   2  583.54   99.19
  14 -11  -2  374.86   90.29
  14 -11  -2  426.96   83.09
 -14 -11   2  418.56   75.49
  15 -11   2   72.69   30.60
 -15  11   2   32.40   22.60
 -15 -11  -2   44.10   21.10
  15 -11   2   59.69   32.40
 -15 -11   2   80.19   27.70
  15 -11  -2   93.79   42.60
  15 -11  -2   57.29   28.20
  16 -11   2   66.49   32.00
 -16 -11  -2   85.49   31.10
 -16 -11  -2   73.39   27.00
  16 -11   2   73.89   32.30
 -16  11   2   68.79   36.90
  16 -11  -2  166.68   45.60
  16 -11  -2  138.19   47.30
 -16 -11   2   59.69   25.20
 -17  11   2    0.10    8.00
  17 -11   2    6.60   10.70
  17 -11   2    2.10   10.80
  17 -11  -2   41.50   24.30
  17 -11  -2    2.40   11.00
 -17 -11   2    6.00   12.00
  18 -11   2  156.68   51.99
  18 -11   2  250.77   69.79
 -18  11   2  244.58   69.39
  18 -11  -2  274.67   75.79
  18 -11  -2  340.07   71.39
 -18 -11   2  239.18   53.39
  19 -11   2   52.19   28.00
 -19 -11  -2   58.69   26.00
  19 -11   2   75.99   35.90
  19 -11  -2   23.50   19.40
  19 -11  -2   35.80   34.20
 -19 -11   2   26.50   19.10
  20 -11   2   57.59   31.90
  20 -11   2    0.10   10.20
 -20  11   2   40.40   28.20
 -20 -11  -2    2.10    8.40
  20 -11   2   22.40   21.70
 -20 -11   2    9.90   14.10
  20 -11  -2    7.60   17.10
  20 -11  -2   14.20   16.00
  21 -11   2    3.30   10.70
  21 -11   2   -3.00    7.40
 -21 -11  -2   16.60   12.80
 -21  11   2   68.19   37.90
  21 -11   2   -2.80   10.40
  21 -11  -2    5.30   12.90
 -21 -11   2   25.20   18.80
  21 -11  -2   -0.40   12.90
  21 -11  -2    2.10   12.00
  22 -11   2    0.10   12.80
 -22  11   2   33.30   25.60
  22 -11   2   -2.50    8.50
  22 -11   2   30.30   22.60
 -22 -11  -2   14.00   11.40
  22 -11  -2    8.10   17.20
  22 -11  -2   -3.30    8.40
  22 -11  -2   18.70   18.60
 -22 -11   2   -2.20    5.90
 -23  11   2   -1.30    6.60
  23 -11   2   -4.30   11.30
  23 -11   2   -1.40    7.90
  23 -11   2   24.00   25.40
 -23 -11  -2   23.50   13.30
 -23 -11   2   24.10   16.50
  23 -11  -2   36.90   25.20
  23 -11  -2   46.30   26.90
  23 -11  -2   34.60   35.00
  24 -11   2   -2.00   10.30
 -24 -11  -2   38.70   16.40
 -24  11   2   -0.10   10.70
  24 -11   2   43.60   26.20
  24 -11   2   22.80   21.50
  24 -11  -2   70.49   33.50
  24 -11  -2   33.20   20.50
 -24 -11   2    7.80   11.00
  24 -11  -2   -4.60   13.30
  25 -11   2    0.10   11.80
  25 -11   2   17.40   24.20
 -25 -11  -2    1.60    6.00
  25 -11   2    3.90   11.30
 -25  11   2   -3.80    8.70
  25 -11  -2   13.90   22.50
 -25 -11   2   19.30   16.90
  25 -11  -2   32.50   21.20
  25 -11  -2   -2.10    9.60
  26 -11   2   -0.80    9.40
  26 -11   2   18.20   21.70
 -26 -11  -2    5.30    9.00
 -26  11   2    3.20   13.80
  26 -11  -2    1.20   11.20
 -26 -11   2   19.10   15.30
  26 -11  -2   -6.00   13.70
  26 -11  -2   -1.30    9.20
  27 -11   2    3.60   14.70
  27 -11   2   -5.30    7.70
  27 -11   2   -4.60   10.80
 -27  11   2   43.20   27.50
 -27 -11  -2   13.20   11.30
  27 -11  -2   32.60   28.00
 -27 -11   2   10.10   12.00
  27 -11  -2    6.90   14.60
  27 -11  -2    8.40   12.90
  28 -11   2    3.40   13.40
 -28 -11  -2    0.80    7.10
  28 -11   2   -7.80   11.80
 -28  11   2   -7.10   10.70
  28 -11   2   -5.50    7.90
  28 -11  -2    7.30   12.40
 -28 -11   2   -0.40    9.30
  28 -11  -2   48.30   36.90
  28 -11  -2    6.00   12.70
 -29 -11  -2    1.60    7.30
 -29 -11  -2   -0.60   17.60
  29 -11   2   -0.60   12.90
  29 -11   2   -5.90    8.80
 -29  11   2   24.70   21.80
  29 -11   2   -1.50   17.40
  29 -11  -2    2.50   11.40
 -29 -11   2    8.30   13.60
  29 -11  -2    4.70   11.50
  30 -11   2   36.80   34.70
  30 -11   2   11.00   13.90
 -30  11   2    5.30   13.70
 -30 -11  -2    0.70    8.00
  30 -11  -2   -4.10    9.90
  30 -11  -2    9.40   13.80
 -30 -11   2    1.60   10.20
  31 -11   2    9.60   25.50
 -31 -11  -2    4.90    9.50
 -31  11   2   -5.00   12.00
  31 -11  -2   19.20   18.70
  31 -11  -2    5.00   15.10
 -31 -11   2    3.80   13.90
   0 -12  -2   48.50   27.30
   0 -12   2   35.80   22.90
   0 -12   2   14.10   14.80
   0 -12  -2   53.29   27.80
  -1 -12  -2   -4.00    5.70
   1 -12   2   38.70   22.00
  -1 -12  -2   39.60   21.50
  -1 -12   2   11.70   16.60
   2 -12   2   27.40   19.90
  -2 -12  -2   -1.10    5.10
  -2 -12  -2    7.60   14.50
   2 -12   2   19.70   15.60
   2 -12  -2   18.40   15.20
  -2 -12   2   -1.80    5.80
   2 -12  -2   11.60   16.20
  -3 -12  -2  170.98   44.50
   3 -12   2  178.58   48.60
   3 -12   2  140.89   44.20
  -3 -12   2  125.79   39.70
   3 -12  -2  101.59   41.00
   3 -12  -2  213.88   53.99
  -4 -12  -2  168.78   68.69
   4 -12   2   77.49   34.50
   4 -12   2   79.09   33.30
  -4 -12  -2   91.99   33.00
   4 -12  -2  170.28   51.69
  -4 -12   2  118.19   40.00
   4 -12  -2   70.69   31.50
  -5 -12  -2  399.66   71.09
  -5 -12  -2  424.16   79.19
   5 -12   2  423.06   80.39
   5 -12   2  235.28   65.59
   5 -12  -2  414.76   80.09
  -5 -12   2  412.26   77.29
   5 -12  -2  245.78   66.79
  -6 -12  -2    0.40    7.50
   6 -12   2   44.20   25.80
  -6 -12  -2    6.40   12.70
   6 -12   2   -2.80    5.80
  -6 -12  -2   -0.70    9.40
   6 -12  -2   -0.50    8.50
  -6 -12   2   -1.60    4.40
  -7 -12  -2    1.90    7.60
  -7 -12  -2   -1.10    4.40
   7 -12   2   41.00   25.80
   7 -12   2   -9.90    6.20
  -7 -12  -2   -4.00    6.20
   7 -12  -2   31.60   23.40
   7 -12  -2   13.50   20.60
  -7 -12   2    1.60    9.50
  -8 -12  -2   29.30   18.10
   8 -12   2   50.99   28.30
   8 -12   2   19.10   16.30
  -8 -12  -2    0.70    9.60
  -8 -12   2   28.20   19.50
   8 -12  -2   23.50   20.70
   8 -12  -2   25.60   20.20
   9 -12   2   25.70   19.70
   9 -12   2    0.00    9.20
  -9 -12  -2   32.30   22.20
  -9 -12  -2   36.90   21.10
  -9 -12   2   66.49   28.70
   9 -12  -2   20.70   19.50
  10 -12   2  156.98   50.19
 -10 -12  -2  175.58   44.60
  10 -12   2  205.48   55.09
 -10 -12  -2  309.77   62.29
  10 -12  -2  165.98   51.39
 -10 -12   2  331.07   66.49
  11 -12   2   60.79   37.00
 -11 -12  -2   32.80   18.30
  11 -12   2    6.30   13.00
 -11 -12  -2   17.20   12.80
  11 -12  -2   55.69   27.90
 -11 -12   2   26.90   19.20
  12 -12   2   24.80   17.70
 -12 -12  -2   71.29   28.80
 -12 -12  -2   73.89   27.40
  12 -12  -2   52.79   29.00
 -12 -12   2   16.80   15.40
 -13 -12  -2  154.38   38.50
  13 -12   2  175.58   50.89
 -13 -12  -2  109.59   38.40
  13 -12  -2  146.09   45.40
 -13 -12   2  144.99   41.50
 -14 -12  -2   99.79   33.30
 -14 -12  -2   23.30   16.30
  14 -12   2   24.40   23.50
 -14 -12   2   37.80   19.80
  14 -12  -2   72.09   32.50
  15 -12   2   -5.90    5.20
 -15 -12  -2   10.80   15.00
 -15 -12  -2   13.80   12.60
 -15  12   2    7.40   12.50
  15 -12  -2    0.70    8.50
 -15 -12   2   -7.40    4.60
  16 -12   2   -2.60    5.60
 -16 -12  -2   -4.80    6.20
 -16 -12  -2   -4.50    5.20
  16 -12  -2   24.90   21.00
 -16 -12   2   -3.30    4.90
 -17  12   2   50.39   30.10
 -17 -12  -2   55.89   25.70
  17 -12   2  163.08   50.99
 -17 -12  -2   77.19   27.20
  17 -12  -2   65.89   31.70
 -17 -12   2   75.49   30.50
  18 -12   2    3.10   13.80
 -18 -12  -2    9.40   14.10
 -18  12   2    9.40   16.70
 -18 -12  -2   26.10   15.40
 -18 -12   2   18.70   15.00
  18 -12  -2   30.10   22.10
 -19 -12  -2    3.60    7.90
 -19  12   2    0.90   10.70
  19 -12   2   21.10   17.40
 -19 -12  -2    0.90    8.60
  19 -12  -2    9.40   15.40
 -19 -12   2    1.30    7.60
 -20 -12  -2    0.40    7.50
 -20  12   2    8.10   12.80
 -20 -12  -2   18.20   14.00
  20 -12   2   24.50   22.10
  20 -12   2   -7.00    8.90
  20 -12  -2    4.90   13.90
 -20 -12   2   -4.30    5.40
 -21  12   2   -8.20    7.50
  21 -12   2   -6.00    8.50
 -21 -12  -2   -1.40    6.60
  21 -12   2    1.40    9.20
 -21 -12  -2    4.10    9.90
  21 -12  -2   10.20   14.60
 -21 -12   2   -1.30    7.10
  22 -12   2   26.60   24.90
 -22 -12  -2   -1.80    7.60
 -22 -12  -2   35.80   20.50
 -22  12   2   -9.60    8.10
  22 -12   2    8.10   19.40
 -22 -12   2    2.70    7.90
  22 -12  -2   45.00   27.00
  22 -12  -2    7.50   12.00
 -23 -12  -2    0.50    6.70
 -23 -12  -2   11.00   14.80
 -23  12   2   10.10   15.80
  23 -12   2   13.40   17.40
  23 -12   2    0.30    9.70
  23 -12  -2    8.10   16.00
  23 -12  -2   30.00   22.10
 -23 -12   2   10.30   13.00
 -24 -12  -2  107.79   32.10
 -24 -12  -2   50.49   25.90
  24 -12   2   76.19   37.60
  24 -12   2  132.49   55.99
 -24  12   2  121.79   54.79
  24 -12  -2  101.19   42.30
 -24 -12   2   62.09   30.20
  24 -12  -2   42.20   27.80
 -25  12   2   31.70   29.00
 -25 -12  -2   12.70   11.50
  25 -12   2   17.40   25.60
  25 -12   2    5.80   18.70
 -25 -12  -2    9.20   13.60
  25 -12   2   15.90   15.00
 -25 -12   2    5.30   11.60
  25 -12  -2    9.90   13.60
  25 -12  -2   -3.60   10.00
  26 -12   2   60.59   37.70
 -26  12   2    4.40   16.60
 -26 -12  -2   25.60   16.00
  26 -12   2   86.39   41.10
  26 -12   2    7.90   13.70
 -26 -12  -2    9.30   12.80
  26 -12  -2   54.99   32.80
  26 -12  -2   70.19   35.30
 -26 -12   2   37.90   22.70
  27 -12   2    5.20   17.50
 -27  12   2   -6.60    9.60
 -27 -12  -2   -1.40   11.30
  27 -12   2   -4.00    9.10
  27 -12   2   -6.60   12.30
 -27 -12  -2   -0.60    9.00
  27 -12  -2   -6.10   10.70
 -27 -12   2    1.60    9.50
  27 -12  -2   -5.20    8.90
 -28  12   2   -8.20   11.90
  28 -12   2   -4.00   16.10
 -28 -12  -2    2.20    9.90
  28 -12   2    3.70   12.00
  28 -12  -2   17.60   19.60
 -28 -12   2    0.60    9.80
  28 -12  -2   -3.20    9.40
 -29  12   2   40.10   35.40
  29 -12   2   24.10   27.60
 -29 -12  -2   11.50   13.70
  29 -12   2   65.09   30.70
  29 -12  -2   80.49   36.60
 -29 -12   2   21.70   19.80
  29 -12  -2   25.60   24.70
 -30 -12  -2    3.60    9.90
  30 -12   2   -2.50   12.00
  30 -12   2   35.60   29.60
  30 -12  -2   -0.60   12.30
 -30 -12   2   16.70   17.10
  30 -12  -2    6.80   18.00
   0 -13   2    7.70   16.70
   0 -13  -2   -2.30    8.10
   0 -13   2    0.30    9.70
   0 -13  -2   -0.10   10.40
   1 -13   2   56.69   30.40
   1 -13   2  112.29   48.00
  -1 -13  -2   45.50   26.80
  -1 -13  -2    7.90   10.90
   1 -13  -2   53.89   29.50
  -1 -13   2   85.29   34.50
   1 -13  -2   99.19   39.90
  -1 -13   2   60.69   29.20
  -2 -13  -2    4.20    9.80
  -2 -13  -2   -3.30    7.90
   2 -13   2   21.00   19.30
   2 -13  -2   16.70   15.50
   2 -13  -2    0.80    9.70
  -2 -13   2   24.80   19.60
  -2 -13   2   -5.20    5.50
  -3 -13  -2    2.30   10.10
  -3 -13  -2    3.00   10.80
   3 -13   2   14.60   17.80
  -3 -13   2   -5.10    4.40
   3 -13  -2   -3.20    8.60
  -4 -13  -2   95.79   37.00
   4 -13   2   74.59   34.10
  -4 -13  -2  118.39   39.30
  -4 -13   2   67.09   31.20
   4 -13  -2   12.70   15.20
   5 -13   2   89.39   36.90
  -5 -13  -2   52.79   26.70
  -5 -13  -2   37.30   22.80
  -5 -13   2   76.39   32.40
   5 -13  -2   99.69   40.30
  -6 -13  -2  306.77   69.99
   6 -13   2  286.37   68.79
  -6 -13  -2  268.87   62.29
  -6 -13   2  296.57   68.09
   6 -13  -2  444.16   82.99
   7 -13   2   29.30   21.70
  -7 -13  -2    1.70    7.80
  -7 -13  -2    0.40    9.60
   7 -13  -2    5.40    9.60
  -7 -13   2   -1.00    6.40
  -8 -13  -2   79.59   31.70
   8 -13   2   19.10   19.30
  -8 -13  -2   98.99   36.70
  -8 -13   2   59.49   28.50
   8 -13  -2   22.50   19.90
  -9 -13  -2   17.10   15.70
   9 -13   2    7.70   17.50
  -9 -13  -2   14.90   12.30
  -9 -13   2   19.50   18.30
   9 -13  -2   16.30   17.30
  10 -13   2    2.80   11.50
 -10 -13  -2   17.70   18.50
 -10 -13  -2   42.70   24.60
  10 -13  -2   75.69   35.80
 -10 -13   2   17.40   14.50
 -11 -13  -2   29.50   23.60
  11 -13   2   27.50   21.50
 -11 -13  -2   74.39   29.90
  11 -13  -2   52.19   28.70
 -11 -13   2   77.99   32.90
 -12 -13  -2   -6.20    7.60
  12 -13   2    0.30   10.10
 -12 -13  -2   -4.10    7.30
 -12 -13   2   -8.80    4.80
  12 -13  -2    5.60   11.50
  13 -13   2   13.10   16.10
 -13 -13  -2    5.50   12.60
  13 -13  -2   54.69   31.10
 -13 -13   2   12.80   12.50
 -14 -13  -2    3.30   10.20
  14 -13   2   -7.90    6.20
 -14 -13   2   15.50   15.70
  14 -13  -2   -3.20    7.00
  15 -13   2  244.68   62.39
 -15 -13  -2  226.58   51.69
 -15 -13   2  199.98   53.49
  15 -13  -2  185.18   57.79
 -16 -13  -2   22.50   16.40
  16 -13   2   -4.90    7.10
 -16 -13  -2   -3.30    8.90
  16 -13  -2    2.10    8.30
 -16 -13   2   20.70   18.00
 -17 -13  -2   -3.30    8.40
 -17 -13  -2    5.00    8.80
  17 -13   2    4.50   12.20
  17 -13  -2   20.90   23.50
 -17 -13   2   12.10   16.10
 -18 -13  -2   12.70   14.70
 -18 -13  -2   19.80   17.20
  18 -13   2   30.90   24.80
 -18 -13   2   40.40   26.20
  19 -13   2   31.50   28.90
 -19 -13  -2   48.80   28.80
 -19 -13  -2   25.00   18.60
  19 -13  -2   43.10   32.30
 -19 -13   2   -1.00    7.00
 -20 -13  -2   55.09   29.20
 -20 -13  -2  131.89   38.00
  20 -13   2   79.89   37.20
  20 -13  -2   87.19   38.60
 -20 -13   2  106.39   38.10
  21 -13   2   18.00   19.40
  21 -13   2   23.50   26.00
 -21 -13  -2   -3.20    5.10
 -21 -13  -2   14.80   18.30
  21 -13  -2   56.39   30.40
 -21 -13   2   28.70   19.90
  22 -13   2   46.00   32.40
 -22 -13  -2   25.60   17.80
  22 -13   2   26.10   26.80
 -22 -13  -2    8.40   16.90
 -22 -13   2    8.90   10.30
  22 -13  -2   54.79   30.50
  23 -13   2   25.00   27.80
 -23 -13  -2    7.00   10.70
  23 -13   2    4.20   13.60
 -23 -13  -2   -1.70   10.20
 -23 -13   2   38.30   25.20
  23 -13  -2    3.20   14.60
  23 -13  -2   -8.20    7.80
 -24 -13  -2   34.60   23.80
  24 -13   2    8.50   14.60
 -24 -13  -2   13.40   12.70
  24 -13  -2   -1.00    9.40
  24 -13  -2   42.70   30.70
 -24 -13   2   38.60   24.20
 -25 -13  -2   11.30   18.80
  25 -13   2    7.30   14.50
  25 -13   2   51.59   34.50
 -25 -13  -2    7.70   10.20
  25 -13  -2   -8.90    8.80
 -25 -13   2   10.10   14.60
  25 -13  -2   31.00   24.90
  26 -13   2   13.80   18.20
  26 -13   2   -3.10   10.20
 -26 -13  -2   -1.70   11.50
 -26 -13  -2   -1.80    7.60
  26 -13  -2   34.40   27.00
 -26 -13   2    2.40   11.90
  26 -13  -2   22.10   18.70
 -27 -13  -2   14.80   14.40
  27 -13   2   63.89   42.40
  27 -13   2   -1.10   12.00
  27 -13  -2   77.89   39.50
 -27 -13   2    0.20   11.50
 -28 -13  -2   17.80   16.10
  28 -13   2    7.30   15.80
  28 -13   2   16.00   28.50
  28 -13  -2   45.90   45.80
 -28 -13   2   43.00   29.00
  28 -13  -2   29.00   21.70
   0 -14   2  642.34  114.39
   0 -14  -2  782.72  121.99
  -1 -14  -2   82.09   37.90
   1 -14   2   48.00   28.40
   1 -14  -2   82.19   36.20
  -1 -14   2   55.89   32.00
  -2 -14  -2   15.40   15.70
   2 -14   2    1.00   11.70
  -2 -14   2   42.90   24.70
   2 -14  -2    7.70   13.30
  -3 -14  -2  172.08   50.99
   3 -14   2  195.48   59.89
   3 -14  -2  252.47   65.49
  -3 -14   2  334.57   71.49
  -4 -14  -2    6.30   11.90
   4 -14   2   34.80   23.50
  -4 -14   2   -0.70    8.00
   4 -14  -2   39.40   25.50
  -5 -14  -2   90.19   33.90
   5 -14   2   15.80   19.60
   5 -14  -2   93.09   38.40
  -5 -14   2  124.29   45.10
   6 -14   2   22.40   21.80
  -6 -14  -2   26.20   18.70
   6 -14  -2   11.80   15.10
  -6 -14   2   -2.80    9.80
  -7 -14  -2   72.49   33.50
   7 -14   2  100.89   39.80
  -7 -14   2  114.09   41.50
   7 -14  -2  117.09   44.30
  -8 -14  -2   46.10   30.50
   8 -14   2  108.79   43.60
  -8 -14  -2   97.39   36.60
  -8 -14   2   93.09   36.50
   8 -14  -2  129.39   45.90
  -9 -14  -2  155.68   44.60
  -9 -14  -2   71.19   38.70
   9 -14   2  123.89   47.50
  -9 -14   2   81.49   33.30
   9 -14  -2  127.39   48.70
  10 -14   2   80.19   46.00
 -10 -14  -2    2.80   11.90
 -10 -14  -2   13.40   15.00
 -10 -14   2    8.80   12.80
 -11 -14  -2  114.39   41.00
 -11 -14  -2   56.19   28.70
 -11 -14   2   76.29   32.10
  11 -14  -2   64.89   40.10
 -12 -14  -2   13.60   17.20
 -12 -14  -2    4.10    9.40
  12 -14   2   20.40   25.60
 -12 -14   2   33.10   22.80
  12 -14  -2   20.60   21.10
 -13 -14  -2   82.29   37.10
 -13 -14  -2   74.79   31.10
  13 -14   2   66.59   33.60
 -13 -14   2   65.29   30.60
  13 -14  -2   66.49   34.80
 -14 -14  -2   82.59   34.50
  14 -14   2   -2.40    7.10
 -14 -14  -2   -1.10    6.80
 -14 -14   2   31.60   22.40
  14 -14  -2    2.00   12.50
 -15 -14  -2   82.79   37.60
  15 -14   2   66.39   37.30
 -15 -14  -2  140.99   41.30
  15 -14  -2   87.79   41.60
 -15 -14   2  117.69   40.70
  16 -14   2   -5.50    8.80
 -16 -14  -2    3.00   10.40
 -16 -14  -2   -0.40    8.40
 -16 -14   2   13.10   16.10
  16 -14  -2   -3.80    5.60
  17 -14   2   36.40   28.50
 -17 -14  -2   20.00   18.80
 -17 -14  -2   12.10   14.70
  17 -14  -2   11.10   17.20
 -17 -14   2   47.20   28.30
  18 -14   2   -8.10    7.40
 -18 -14  -2    4.40   11.40
 -18 -14  -2    5.00   10.20
 -18 -14   2    1.80   11.20
  18 -14  -2   14.70   18.40
  19 -14   2   -5.20    8.20
 -19 -14  -2   -4.10    5.70
 -19 -14  -2    2.20   11.30
 -19 -14   2   -4.90    6.50
  19 -14  -2    4.90   13.10
  20 -14   2   -1.80    9.80
 -20 -14  -2    6.10   12.60
 -20 -14  -2    3.40    9.60
 -20 -14   2   -3.00    6.90
  20 -14  -2   29.60   24.00
 -21 -14  -2    3.80    9.10
  21 -14   2    0.70   10.20
 -21 -14  -2   -4.10    9.90
  21 -14  -2   11.00   14.30
 -21 -14   2   18.90   19.30
 -22 -14  -2   39.70   25.40
  22 -14   2   17.10   19.50
 -22 -14  -2   50.39   25.40
  22 -14   2   36.60   26.90
  22 -14  -2   77.09   38.10
 -22 -14   2   30.30   24.70
 -23 -14  -2   49.50   25.90
 -23 -14  -2   46.60   28.60
  23 -14   2   28.70   29.30
  23 -14   2  109.19   43.50
  23 -14  -2   52.79   33.40
  23 -14  -2   59.99   34.80
 -23 -14   2  129.59   47.50
 -24 -14  -2   10.70   17.90
  24 -14   2   -1.10   12.70
  24 -14   2   -4.70    9.70
 -24 -14  -2   30.50   18.80
  24 -14  -2   18.40   25.60
 -24 -14   2   11.80   18.10
  24 -14  -2    8.90   15.00
  25 -14   2   29.20   23.10
 -25 -14  -2   10.50   18.60
 -25 -14  -2   -5.00    8.00
  25 -14   2   16.30   19.60
 -25 -14   2   16.50   19.10
  25 -14  -2   -8.80   10.40
  25 -14  -2   15.80   20.30
  26 -14   2   37.30   34.00
  26 -14   2   36.90   29.20
 -26 -14  -2   12.30   15.70
  26 -14  -2   82.99   38.50
 -26 -14   2   37.20   22.80
  26 -14  -2   -5.00   10.90
 -27 -14  -2    6.90   13.20
  27 -14   2    4.30   17.10
  27 -14   2   11.60   17.80
 -27 -14   2   -3.50   10.00
  27 -14  -2    4.20   15.90
  27 -14  -2   -2.20   12.70
   0 -15   2   29.10   26.70
   0 -15  -2   21.90   19.60
  -1 -15  -2    6.60   15.40
  -1 -15   2   44.80   29.50
   1 -15  -2   11.40   17.00
  -2 -15  -2   32.90   24.60
  -2 -15   2   -1.60    9.10
  -3 -15  -2   -7.00    5.40
   3 -15   2   -3.50    7.20
  -3 -15   2   20.40   17.80
   3 -15  -2   -2.80    8.00
   4 -15   2   98.19   40.30
  -4 -15  -2  204.68   55.59
   4 -15  -2  176.68   53.49
  -4 -15   2  172.18   56.79
  -5 -15  -2   63.39   34.10
   5 -15   2   28.30   22.70
   5 -15  -2   57.89   31.50
  -5 -15   2   17.90   21.00
   6 -15   2   19.80   18.50
  -6 -15  -2   59.09   29.70
   6 -15  -2   39.50   27.90
  -6 -15   2   42.20   27.40
   7 -15   2   21.60   22.00
  -7 -15  -2   -4.20    5.70
  -7 -15   2    0.00    7.20
   7 -15  -2   14.80   19.20
  -8 -15  -2    7.00   11.30
   8 -15   2   37.10   28.80
  -8 -15   2   25.40   24.20
   8 -15  -2   23.50   22.90
  -9 -15  -2    9.60   12.20
   9 -15   2    0.40   12.00
  -9 -15   2   -9.40    5.80
   9 -15  -2   -5.30    5.90
 -10 -15  -2   71.09   32.50
 -10 -15   2   65.49   34.10
  10 -15  -2    7.40   12.60
 -11 -15  -2   -2.90    6.10
  11 -15   2   -5.20    7.40
 -11 -15   2    4.60   12.10
  11 -15  -2    7.10   13.50
  12 -15   2   74.19   36.00
 -12 -15  -2    5.20   10.80
  12 -15  -2    1.90   10.40
 -12 -15   2   18.50   18.30
  13 -15   2    8.20   15.50
 -13 -15  -2   14.60   17.30
  13 -15  -2    1.50   10.80
 -13 -15   2    3.80   10.30
  14 -15   2   47.90   30.80
 -14 -15  -2   95.09   38.90
 -14 -15   2   64.99   32.30
  14 -15  -2   33.00   25.40
 -15 -15  -2    3.60    9.20
  15 -15   2   -3.60    7.60
 -15 -15   2    0.00    8.50
  15 -15  -2   -2.90    8.60
 -16 -15  -2    6.40   10.90
  16 -15  -2   40.90   28.60
 -16 -15   2   76.49   34.90
  17 -15   2    3.30   16.70
 -17 -15  -2   16.50   16.80
 -17 -15   2   14.80   17.90
  17 -15  -2   18.90   25.20
 -18 -15  -2   -1.90    7.20
  18 -15   2    4.70   14.60
  18 -15  -2    2.70   13.30
 -18 -15   2   -2.00    8.10
 -19 -15  -2   20.60   18.70
  19 -15   2   -6.90    8.50
 -19 -15   2   12.70   15.40
  19 -15  -2   24.80   20.60
 -20 -15  -2    6.00   10.30
  20 -15   2   26.90   26.60
 -20 -15   2   18.80   20.30
  20 -15  -2    4.30   13.90
 -21 -15  -2   25.60   22.80
  21 -15   2   -4.90   12.40
  21 -15  -2   61.99   36.00
 -21 -15   2   52.49   28.90
  22 -15   2   29.40   26.20
 -22 -15  -2   25.70   20.10
  22 -15   2   12.30   18.90
 -22 -15   2   30.50   26.60
  22 -15  -2   15.60   22.60
 -23 -15  -2   30.20   21.40
  23 -15   2   10.60   17.10
  23 -15   2   45.10   32.90
  23 -15  -2   23.40   23.20
 -23 -15   2   11.60   16.70
 -24 -15  -2   -1.10    9.60
  24 -15   2    8.70   18.40
  24 -15   2   13.20   19.00
  24 -15  -2   26.60   29.60
  24 -15  -2   -7.10   10.30
 -24 -15   2   -2.70   10.00
  25 -15   2  -10.20   13.20
  25 -15   2   40.20   34.80
 -25 -15  -2   -4.70    8.20
  25 -15  -2   13.80   21.20
 -25 -15   2   21.10   21.00
  25 -15  -2    8.10   16.40
   0 -16  -2   45.70   27.90
   0 -16   2   64.09   34.90
  -1 -16  -2   57.99   31.40
   1 -16   2   37.10   25.80
  -1 -16   2   -5.00   11.50
   1 -16  -2   20.70   21.50
  -2 -16  -2   -6.80    6.00
   2 -16   2   10.80   16.80
  -2 -16   2   -4.20    5.50
   2 -16  -2    1.90   12.80
   3 -16   2   22.90   24.10
  -3 -16  -2   28.50   23.80
   3 -16  -2   49.30   30.70
  -3 -16   2    2.70   10.30
  -4 -16  -2   15.00   19.60
   4 -16   2   17.30   20.30
   4 -16  -2   25.90   22.30
  -4 -16   2   40.50   28.60
  -5 -16  -2   88.89   39.00
   5 -16   2  133.29   50.99
   5 -16  -2   48.50   31.40
  -5 -16   2   68.99   37.00
   6 -16   2    3.70   15.10
  -6 -16  -2   -4.10    5.60
  -6 -16   2   12.50   15.90
   6 -16  -2   16.20   16.90
  -7 -16  -2   -0.20   10.30
   7 -16   2   -8.60    6.10
   7 -16  -2   -5.50    5.70
  -7 -16   2    4.90   11.00
   8 -16   2   53.19   34.80
  -8 -16   2  101.49   42.80
   8 -16  -2   62.49   35.10
   9 -16   2   17.80   24.10
  -9 -16   2   39.30   27.70
   9 -16  -2   61.69   35.40
  10 -16   2   15.40   14.60
 -10 -16   2    9.00   15.20
  10 -16  -2   38.20   26.60
  11 -16   2   44.80   32.10
 -11 -16  -2    0.00   11.10
 -11 -16   2   17.40   18.90
  11 -16  -2   15.10   18.80
 -12 -16  -2   34.60   27.80
  12 -16   2   30.40   26.10
 -12 -16   2   53.29   31.70
  12 -16  -2    6.00   15.00
 -13 -16  -2   44.70   29.10
  13 -16   2  133.39   54.59
 -13 -16   2  110.79   41.70
  13 -16  -2   98.99   43.20
  14 -16   2   27.40   24.90
 -14 -16  -2   12.10   16.80
 -14 -16   2   24.90   23.30
  14 -16  -2   -3.50    6.70
 -15 -16  -2   -4.90    6.60
  15 -16   2   -3.20    7.40
 -15 -16   2   46.20   27.40
  15 -16  -2    1.40   12.20
  16 -16   2    9.80   15.80
 -16 -16  -2    7.80   13.60
  16 -16  -2    6.10   14.90
 -16 -16   2   -3.90    8.10
  17 -16   2    6.70   15.20
 -17 -16  -2    7.40   13.60
 -17 -16   2   20.30   23.30
  17 -16  -2   34.10   24.90
  18 -16   2   11.90   17.20
 -18 -16  -2   47.30   25.00
 -18 -16   2   82.29   40.20
  18 -16  -2   16.20   19.90
 -19 -16  -2   -3.80    7.00
  19 -16   2   -3.50   12.70
 -19 -16   2   14.50   18.80
  19 -16  -2   -1.60   11.10
  20 -16   2    4.30   14.00
 -20 -16  -2   -3.90    7.40
  20 -16  -2    8.70   17.50
 -20 -16   2   -3.30    9.10
  21 -16   2   33.30   31.90
 -21 -16  -2    0.80   11.20
  21 -16  -2   25.60   24.60
 -21 -16   2   26.80   22.30
  22 -16   2    9.80   18.20
 -22 -16  -2   28.90   24.50
 -22 -16   2    7.80   14.70
  22 -16  -2    8.20   21.30
  23 -16   2    1.10   17.40
  23 -16   2   46.40   37.60
 -23 -16  -2   11.50   17.10
 -23 -16   2   23.30   26.10
  23 -16  -2   14.50   22.40
   0 -17  -2   -0.80    7.40
   0 -17   2    1.00    9.30
   1 -17   2    4.60   13.20
  -1 -17  -2   48.00   32.20
   1 -17  -2    5.40   13.00
  -1 -17   2   23.00   21.50
  -2 -17  -2   -3.30    9.50
   2 -17   2   36.20   25.20
   2 -17  -2   -8.60    6.90
  -2 -17   2   -7.70    6.90
  -3 -17  -2   19.70   23.30
   3 -17   2   77.19   39.70
  -3 -17   2   46.00   28.40
   3 -17  -2   65.39   38.10
  -4 -17  -2    2.00   10.00
   4 -17   2   19.00   23.10
  -4 -17   2   19.70   19.00
   4 -17  -2   12.60   22.90
  -5 -17  -2    5.90   12.40
   5 -17   2   -8.80    7.50
   5 -17  -2   -3.20    7.10
  -5 -17   2   54.99   34.70
   6 -17   2   -5.40    8.80
  -6 -17  -2   44.20   26.10
  -6 -17   2   12.70   17.40
   6 -17  -2   14.60   19.80
   7 -17   2  101.29   44.10
  -7 -17  -2  116.89   45.70
  -7 -17   2   62.29   35.60
   7 -17  -2   21.70   27.00
  -8 -17  -2   -3.80    6.30
   8 -17   2   15.20   19.50
   8 -17  -2   32.40   28.40
  -8 -17   2   65.89   38.30
   9 -17   2    9.90   17.20
  -9 -17  -2   39.90   27.60
   9 -17  -2   19.20   24.50
  -9 -17   2   17.70   19.90
  10 -17   2    5.40   14.90
 -10 -17  -2   -8.10    6.80
 -10 -17   2   22.20   24.00
  10 -17  -2    3.30   11.50
 -11 -17  -2   -2.70    9.80
  11 -17   2   -3.50    7.80
  11 -17  -2    0.70    8.80
 -11 -17   2   15.90   22.00
 -12 -17  -2   22.10   21.10
  12 -17   2   21.20   21.30
 -12 -17   2    2.30   12.00
  12 -17  -2   -4.30    7.90
  13 -17   2   13.20   21.70
 -13 -17  -2   24.20   21.50
  13 -17  -2   36.20   32.30
 -13 -17   2   49.10   35.00
  14 -17   2   -0.10   11.50
 -14 -17  -2   27.20   23.20
 -14 -17   2   -4.30    9.90
  14 -17  -2   -4.50    9.70
  15 -17   2   11.20   20.30
 -15 -17  -2   30.00   25.90
  15 -17  -2    1.60   12.40
 -15 -17   2   -5.40    8.20
 -16 -17  -2   12.50   17.10
  16 -17   2    2.90   12.90
  16 -17  -2   14.90   21.60
 -16 -17   2   11.20   17.60
  17 -17   2    4.70   17.50
 -17 -17  -2   -3.80    8.00
  17 -17  -2   11.00   16.50
 -17 -17   2   -2.70   13.20
 -18 -17  -2   28.50   24.60
  18 -17   2   11.30   24.00
 -18 -17   2   20.50   23.10
  18 -17  -2   11.80   24.00
  19 -17   2   32.50   35.30
 -19 -17  -2   -7.40    9.60
 -19 -17   2   10.10   15.70
  19 -17  -2   -5.80   10.00
  20 -17   2   18.80   22.10
 -20 -17  -2    4.10   14.00
 -20 -17   2   -5.60    9.70
  20 -17  -2   -6.50   10.80
  21 -17   2   -4.20   12.20
 -21 -17  -2   -6.10   10.10
  21 -17  -2   -9.10   11.60
 -21 -17   2   -6.60   10.60
   0 -18   2   -0.50    8.50
   0 -18  -2    0.20   10.10
   1 -18   2   17.70   23.90
  -1 -18  -2   -6.50    8.10
   1 -18  -2   14.10   19.30
  -1 -18   2   -2.90   10.80
  -2 -18  -2    7.40   14.70
   2 -18   2   -3.10    8.80
   2 -18  -2   17.90   23.30
  -2 -18   2   14.50   20.10
  -3 -18  -2    1.70   11.20
   3 -18   2   40.00   30.50
   3 -18  -2   13.40   20.60
  -3 -18   2   19.80   23.20
  -4 -18  -2   32.90   25.00
   4 -18   2   13.60   18.60
   4 -18  -2   26.50   28.10
  -4 -18   2   27.60   24.70
   5 -18   2   24.80   30.50
  -5 -18  -2   21.50   22.70
  -5 -18   2   -1.50    9.00
   5 -18  -2    5.00   18.30
   6 -18   2    0.30   13.40
  -6 -18  -2   -3.50    9.90
   6 -18  -2   -4.80    9.70
  -6 -18   2    1.40   11.70
   7 -18   2   39.70   31.20
  -7 -18  -2   -2.80    9.10
  -7 -18   2   -1.70   10.80
   7 -18  -2   11.40   16.00
   8 -18   2    3.50   12.10
  -8 -18  -2    1.60   12.30
   8 -18  -2   -6.10    8.10
  -8 -18   2   19.60   21.80
   9 -18   2   -3.10    8.90
  -9 -18  -2   11.90   17.10
  -9 -18   2   21.00   19.90
   9 -18  -2   -3.30   11.00
  10 -18   2   -8.10    9.40
 -10 -18  -2   -6.00    8.80
 -10 -18   2   26.50   29.80
  10 -18  -2    6.90   18.90
 -11 -18  -2    0.30   10.10
  11 -18   2   -3.80   12.20
 -11 -18   2   42.10   28.90
  11 -18  -2   -6.20    8.10
  12 -18   2   -7.30   10.60
 -12 -18  -2   12.50   20.00
 -12 -18   2   22.30   24.10
  12 -18  -2   52.59   38.70
  13 -18   2   -4.20   12.60
 -13 -18  -2    3.30   14.00
  13 -18  -2   53.29   37.90
 -13 -18   2    7.80   21.30
  14 -18   2   -3.50   12.50
 -14 -18  -2    9.30   15.80
  14 -18  -2   -7.80    9.50
 -14 -18   2    3.20   13.00
  15 -18   2    8.30   17.10
 -15 -18  -2    2.40   13.10
 -15 -18   2   17.20   20.10
  15 -18  -2   69.89   39.80
 -16 -18  -2   -2.90    9.90
  16 -18   2    6.40   20.70
  16 -18  -2    1.40   14.60
 -16 -18   2   16.60   17.80
  17 -18   2   84.09   49.90
 -17 -18  -2  120.99   49.30
 -17 -18   2   71.59   43.50
  17 -18  -2  199.08   81.39
 -18 -18  -2    0.60   12.00
  18 -18   2   17.40   25.70
 -18 -18   2   -3.90   13.30
   0 -19  -2   32.20   26.60
   0 -19   2    3.50   16.70
   1 -19   2   -4.50    8.60
  -1 -19  -2   -3.90    8.50
   1 -19  -2   34.40   30.00
  -1 -19   2   -5.60    8.10
   2 -19   2    9.80   18.50
  -2 -19  -2   -7.20    8.70
   2 -19  -2   10.00   16.90
  -2 -19   2   23.20   28.90
   3 -19   2    5.80   19.20
  -3 -19  -2   30.40   27.30
   3 -19  -2    7.70   16.00
  -3 -19   2   52.19   37.40
  -4 -19  -2   38.00   33.00
   4 -19   2   -4.40    9.80
  -4 -19   2   -4.30   10.80
   4 -19  -2   19.60   24.50
   5 -19   2   -4.70   10.30
  -5 -19  -2   -3.40    8.40
   5 -19  -2    7.40   16.60
  -5 -19   2   30.60   27.30
   6 -19   2   15.10   20.00
  -6 -19  -2    4.50   15.90
   6 -19  -2   -5.80    8.70
  -6 -19   2   -6.10   12.40
  -7 -19  -2    3.60   13.60
   7 -19   2   -1.40   12.50
  -7 -19   2   39.20   35.50
   7 -19  -2    2.10   11.70
   8 -19   2   -0.90   13.40
  -8 -19  -2   21.20   25.90
  -8 -19   2   -6.50    9.40
   8 -19  -2   -5.50    9.50
  -9 -19  -2   -2.10    9.60
   9 -19   2   16.20   22.70
  -9 -19   2    0.80   13.40
   9 -19  -2   -3.90    9.90
 -10 -19   2   77.69   46.90
 -11 -19  -2    1.00   13.00
 -11 -19   2  -10.50   10.10
  11 -19  -2   -6.30   10.10
 -12 -19  -2   26.40   30.20
  12 -19   2   41.50   44.70
 -12 -19   2   -3.40   10.40
  12 -19  -2   52.99   41.30
  13 -19   2   -7.50   11.90
 -13 -19  -2   -7.10    9.30
  13 -19  -2   -8.50   10.50
 -13 -19   2   -0.10   12.60
 -14 -19  -2   48.10   34.30
  14 -19   2   -2.40   12.00
 -14 -19   2   25.00   29.70
  14 -19  -2   -4.60   10.60
   0 -20   2   36.70   39.60
   1 -20   2   42.40   39.20
  -2 -20  -2   65.99   50.29
   2 -20   2   -7.00   10.60
   2 -20  -2   35.50   33.50
   3 -20   2   15.70   24.50
  -3 -20  -2    7.20   15.80
   3 -20  -2    0.70   18.30
   4 -20   2   68.99   45.40
  -5 -20  -2   12.40   18.90
   5 -20   2   -8.10   11.00
   5 -20  -2   54.99   36.50
   6 -20   2   -8.50   11.50
  -6 -20  -2    2.40   14.00
   6 -20  -2   41.50   32.20
  -6 -20   2   64.09   51.69
   7 -20   2   52.69   38.60
  -7 -20  -2   72.69   38.80
   7 -20  -2    0.40   17.50
  -8 -20  -2    3.60   12.90
   8 -20   2   34.80   34.70
   8 -20  -2    3.30   13.80
  -9 -20  -2    6.60   19.80
   9 -20   2    0.60   13.00
   9 -20  -2   -9.30   10.80
  -9 -20   2   -5.20   17.10
   0   0   3   -4.60    5.80
   0   0  -3   -7.70    3.10
   0   0   3   -3.50    7.00
   0   0  -3    9.40    9.10
   1   0  -3    0.50    7.30
   1   0  -3   -6.60    4.30
  -1   0   3   -3.90    4.40
  -1   0  -3    3.40    8.50
  -1   0   3   -2.10    7.70
  -1   0  -3    7.60    8.60
   1   0   3   -1.20    5.20
   1   0   3    4.60    7.80
   2   0   3    1.00    6.10
  -2   0   3   -5.10    6.60
   2   0  -3   -1.30    9.50
  -2   0  -3   -5.40    5.50
  -2   0  -3    1.10    8.40
   2   0   3   -4.70    6.00
  -2   0   3   -2.10    5.20
  -3   0   3   -2.80    4.50
  -3   0  -3   -4.20    8.10
   3   0   3   -6.70    6.20
   3   0   3   -4.40    5.50
   3   0  -3   12.10    9.60
  -3   0   3   17.40   12.00
  -3   0  -3   -6.60    6.50
  -4   0   3  -13.90    6.30
  -4   0  -3   -7.20    7.20
   4   0   3    8.90    7.70
  -4   0  -3   -0.20    6.30
   4   0   3    1.30    9.00
   4   0  -3    0.20    7.10
  -5   0  -3   19.50   12.40
  -5   0   3   -0.40    6.90
   5   0   3    0.70    4.90
   5   0   3   -7.90    5.70
   5   0  -3   -3.30    5.50
  -5   0  -3   -2.70    5.80
   6   0  -3   -2.70    5.80
   6   0   3    6.50    5.60
  -6   0  -3    1.20    8.00
  -6   0   3   15.30   10.10
  -6   0  -3    0.80    4.50
   6   0   3  -11.70    4.20
   7   0   3    3.00    3.50
   7   0   3    1.00    7.40
   7   0  -3   -3.90    4.60
   7   0   3    4.40    4.30
  -7   0  -3   11.50   12.20
  -7   0   3   -0.70    5.80
  -7   0  -3   -5.40    3.80
   8   0   3   -0.90    7.70
   8   0  -3    0.60    5.70
  -8   0   3    0.80    2.70
  -8   0   3   -3.00    5.90
  -8   0  -3   -9.60    2.10
  -8   0  -3   -1.50    8.00
   9   0  -3    2.70    5.70
  -9   0  -3    1.00    4.50
   9   0   3    4.90    8.80
  -9   0   3    3.80    7.40
  -9   0  -3   -2.90    8.00
  -9   0   3    2.30    3.10
  10   0  -3    2.00    4.60
 -10   0   3   -3.30    2.90
 -10   0  -3   -2.10    4.10
 -10   0  -3   11.50   13.30
 -10   0   3   10.20    8.60
  10   0   3   -2.80    7.90
 -11   0   3   -6.20    4.30
 -11   0  -3   -4.70    5.70
 -11   0  -3   -6.20    3.10
 -11   0   3   -0.40    3.50
  11   0  -3   -1.00    4.70
  11   0   3   17.20   13.40
 -12   0   3   11.30   11.60
  12   0  -3    1.60    5.50
 -12   0  -3   -1.10    4.70
 -12   0   3    1.90    4.10
  12   0   3    2.50   11.20
 -12   0  -3   -5.20    4.50
  13   0   3    0.30    7.50
  13   0  -3   -0.10    2.90
 -13   0   3   11.50    7.50
 -13   0   3   -6.70    5.20
 -13   0  -3    7.00    6.60
  13   0  -3    2.80    4.00
 -13   0  -3   11.60   13.60
 -14   0  -3   -2.50    2.80
 -14   0  -3    1.60    9.00
 -14   0  -3   -2.70    4.60
  14   0  -3    4.90    4.50
  14   0  -3   -2.90    2.60
 -14   0   3    2.80    5.60
 -14   0   3   -2.60    8.10
  14   0   3   -1.40    5.70
 -15   0  -3   -2.80    3.70
  15   0  -3    0.80    2.40
  15   0   3   12.70   14.40
 -15   0   3    1.60    4.00
 -15   0  -3   -5.50    2.60
 -15   0  -3    0.60    7.20
 -15   0   3    1.20    7.50
  15   0  -3    0.40    2.80
 -16   0  -3    7.00    5.40
  16   0   3    5.80   11.20
 -16   0   3   -3.00    5.30
 -16   0   3   -1.20    4.70
 -16   0  -3    0.70    4.00
 -16   0  -3   -2.40    9.70
 -17   0  -3   19.50    9.40
 -17   0   3    9.40   11.10
 -17   0  -3    2.60    4.50
 -17   0   3    6.80    6.20
 -17   0  -3    9.80   12.20
 -18   0  -3    5.20    9.30
 -18   0   3    1.90    7.10
 -18   0  -3   -0.70    3.10
 -18   0  -3    5.20    6.40
  18   0   3   32.30   22.00
 -18   0   3    2.50    5.30
 -19   0   3   -2.60    3.90
 -19   0  -3   23.30   18.90
 -19   0  -3    6.10    5.40
 -19   0   3    1.40    7.80
 -19   0  -3   -0.30    4.50
  19   0   3    3.00    7.40
 -20   0  -3    1.30    4.70
 -20   0  -3    2.30    4.70
 -20   0  -3   18.30   17.60
  20   0   3   -6.60    5.10
 -20   0   3    8.30    9.50
 -20   0   3   13.80    9.70
  21   0   3   21.70   15.00
 -21   0   3   -1.80    5.60
 -21   0  -3   -2.50    5.00
 -21   0   3   13.70   11.30
 -21   0  -3    1.80    8.40
 -21   0  -3    3.70    5.50
 -22   0   3    0.00    6.00
 -22   0   3   48.10   23.50
  22   0   3    7.90   13.00
 -22   0  -3    7.20    7.10
 -22   0  -3   14.30   16.00
 -22   0  -3    0.40    4.60
 -23   0   3    7.00    9.60
 -23   0   3   -0.20    6.20
 -23   0  -3    6.30    6.90
 -23   0  -3    6.10    6.30
 -23   0  -3    0.10    7.90
  23   0   3   -0.60    7.50
  24   0   3   16.50   17.90
 -24   0   3   -2.60    5.20
 -24   0  -3   25.00   19.80
 -24   0  -3    7.70    7.20
 -24   0   3    0.20    6.00
 -24   0  -3   10.00    8.20
 -25   0   3    8.40   13.50
 -25   0  -3   -3.70    4.20
  25   0   3    6.70   12.50
 -25   0  -3    1.80    5.10
 -25   0  -3    2.70   10.50
 -26   0  -3   10.70   17.50
 -26   0  -3    1.40    6.00
 -26   0   3    1.80    7.50
  26   0   3   15.90   17.40
 -27   0  -3    2.60   11.00
 -27   0  -3    2.10    8.50
 -27   0  -3   -0.60    5.20
 -27   0   3    1.70    7.70
  27   0   3   15.10   17.50
 -27   0   3   -1.40    9.80
 -28   0   3    4.50   11.50
 -28   0  -3   12.80   10.40
 -28   0  -3    8.80    9.70
 -28   0  -3   24.30   25.90
  28   0   3   14.80   18.30
  29   0   3   -6.70    9.90
 -29   0   3   14.90   13.60
 -29   0  -3    8.00    9.20
 -29   0  -3   16.30   11.50
 -29   0  -3   33.80   29.10
  30   0   3   -2.90    9.70
 -30   0  -3    8.10    8.60
 -30   0   3    8.10   12.50
 -30   0  -3    5.70   11.30
  31   0   3    0.10    9.80
 -31   0  -3   10.60   10.90
 -31   0   3    2.50   11.20
 -32   0  -3    2.20   10.00
  32   0   3    6.40   17.20
 -32   0   3    6.00   12.80
  33   0   3    3.20   11.80
 -33   0   3    8.30   15.90
 -34   0   3    3.70   12.60
 -35   0   3    9.60   16.90
  35   0   3    7.50   18.90
 -36   0   3   25.30   25.20
  36   0   3   29.90   27.60
   0   1  -3    6.00    7.60
   0  -1  -3   -4.60    4.70
   0   1   3   -0.90    6.30
   0   1   3  -13.10    3.60
   0  -1  -3    0.50    7.40
   0  -1   3   -1.80    7.30
  -1   1   3  540.35   64.09
  -1   1   3  454.35   49.60
   1  -1   3  362.86   55.79
  -1  -1  -3  380.76   56.69
   1   1  -3  391.56   56.49
   1  -1   3  489.65   60.39
  -1  -1  -3  471.35   59.89
   1  -1  -3  480.65   50.19
   1  -1  -3  459.75   61.69
   1   1   3  430.36   51.39
  -1   1  -3  469.15   60.49
  -1  -1   3  467.65   60.59
   1   1   3  417.36   56.99
  -2  -1  -3  100.59   25.00
   2  -1   3  101.89   25.10
  -2   1   3  142.39   22.80
   2   1  -3  170.88   31.10
  -2  -1  -3  138.69   27.70
   2  -1   3  120.39   27.00
  -2   1   3  139.49   28.90
  -2   1  -3  170.08   30.80
   2   1   3  149.88   27.80
   2  -1  -3  139.99   30.20
   2   1   3  207.48   34.60
   2  -1  -3  121.29   22.30
  -2  -1   3  112.89   27.10
   3  -1   3   35.50   14.50
   3   1  -3   40.10   16.40
  -3  -1  -3   77.89   20.00
  -3  -1  -3   45.10   17.80
  -3   1   3   47.60   12.00
  -3   1   3   20.60   14.10
   3  -1   3   65.39   20.60
  -3   1  -3   96.29   21.80
   3   1   3   47.80   18.50
   3  -1  -3   40.70   11.30
  -3   1  -3   71.09   21.00
   3   1   3   32.40   12.60
   3  -1  -3   81.79   22.80
  -3  -1   3   57.89   18.20
  -4   1   3 2333.07  213.68
  -4   1   3 2234.98  200.68
  -4  -1  -3 2242.08  206.98
   4  -1   3 1958.90  211.98
  -4  -1  -3 2226.88  213.98
   4  -1   3 2234.38  208.68
   4   1  -3 2189.58  208.68
   4   1   3 2182.38  204.08
   4   1   3 2154.48  213.48
  -4  -1   3 2327.87  211.38
  -4   1  -3 2319.47  213.78
   4  -1  -3 2251.27  200.68
  -4   1  -3 2160.68  208.48
   4  -1  -3 2097.09  211.58
   5  -1   3 1305.67  140.99
   5   1  -3 1359.56  134.99
   5  -1   3 1469.85  135.59
  -5   1   3 1344.67  139.59
  -5  -1  -3 1480.75  142.99
  -5   1   3 1397.06  126.99
  -5  -1  -3 1463.35  133.39
  -5  -1   3 1212.78  135.89
   5  -1  -3 1334.77  138.89
   5   1   3 1393.46  129.09
   5   1   3 1446.16  142.89
  -5   1  -3 1347.07  135.09
  -5   1  -3 1398.56  140.69
   6   1  -3  645.14   69.29
  -6   1   3  717.53   76.19
  -6  -1  -3  624.24   66.39
   6  -1   3  780.72   94.29
  -6  -1  -3  629.24   86.59
   6  -1   3  597.04   68.09
  -6   1  -3  598.14   69.09
   6   1   3  619.14   85.19
   6  -1  -3  680.73   74.49
   6   1   3  659.53   61.49
  -6  -1   3  660.83   72.39
  -6   1  -3  634.94   75.69
   7  -1   3  287.67   38.30
   7  -1   3  199.38   30.40
   7  -1   3  248.18   47.70
  -7  -1  -3  260.87   34.30
  -7  -1  -3  166.18   40.30
   7   1  -3  248.08   37.20
  -7   1   3  179.38   38.50
  -7   1  -3  257.97   39.00
  -7   1  -3  200.78   43.80
  -7  -1   3  198.58   38.00
   7  -1  -3  244.98   42.40
   7   1   3  227.78   46.00
  -8  -1  -3  161.18   39.50
   8   1  -3  193.78   32.60
  -8  -1  -3  226.28   30.20
   8  -1   3  171.08   39.50
  -8   1   3  298.47   48.50
   8  -1   3  175.18   26.40
   8  -1   3  158.68   28.00
  -8   1  -3  240.18   45.10
  -8   1  -3  212.48   35.00
  -8  -1   3  200.18   36.60
   8  -1  -3  170.18   35.60
   8   1   3  135.69   36.60
   9   1  -3  425.26   49.00
   9  -1   3  415.36   46.80
  -9   1   3  514.35   71.39
   9  -1   3  439.66   45.40
  -9  -1  -3  624.54   82.99
   9  -1   3  400.46   69.79
  -9  -1  -3  463.85   47.00
  -9  -1   3  443.36   61.99
  -9   1  -3  555.44   78.29
   9   1   3  356.16   66.89
   9  -1  -3  375.26   61.49
  -9   1  -3  458.25   51.89
 -10  -1  -3    7.30   21.10
  10  -1   3    5.50    3.50
  10   1  -3   -0.90    3.30
 -10   1   3   11.60   11.70
  10  -1   3   -8.10    3.80
 -10  -1  -3    3.10    4.10
  10  -1   3    1.30    3.60
 -10  -1   3    1.70    4.10
  10  -1  -3    5.40    8.60
  10   1   3   -2.60    4.90
 -10   1  -3    5.30    9.90
 -10  -1   3    1.10    7.30
 -10   1  -3    6.50    6.90
 -11  -1  -3  273.37   59.59
  11   1  -3  379.86   41.10
 -11   1   3  325.77   57.59
  11  -1   3  390.26   66.69
 -11  -1  -3  362.06   39.80
 -11  -1   3  402.26   44.10
  11  -1  -3  403.06   57.99
 -11   1  -3  363.96   71.49
 -11   1  -3  426.56   54.79
  11   1   3  324.07   63.79
 -11  -1   3  408.46   59.89
  12   1  -3  466.25   47.80
 -12  -1  -3  457.35   48.50
 -12   1   3  458.05   71.89
  12  -1   3  363.76   70.49
 -12  -1  -3  401.06   76.89
 -12  -1   3  580.14   74.39
  12  -1  -3  513.05   66.69
  12   1   3  510.05   81.49
 -12  -1   3  435.96   58.49
 -12   1  -3  550.14   84.19
 -12   1  -3  523.55   64.69
  13   1  -3  177.88   19.60
 -13   1   3  203.98   26.30
  13   1  -3  174.48   19.80
 -13  -1  -3  155.48   43.40
 -13   1   3  211.18   44.80
 -13  -1  -3  195.38   21.80
 -13  -1  -3  220.08   28.00
  13  -1   3  210.38   49.20
  13  -1  -3  204.68   36.50
  13  -1  -3  222.98   31.60
  13   1   3  195.58   49.90
 -13  -1   3  173.18   38.20
 -13  -1   3  171.68   31.90
 -13   1  -3  120.49   38.00
 -13   1  -3  171.68   32.80
  14  -1   3   99.09   36.90
 -14  -1  -3  148.29   24.00
 -14  -1  -3  186.88   23.20
 -14   1   3  169.98   25.40
 -14   1   3  179.38   40.60
 -14  -1  -3  187.58   48.10
 -14  -1   3  177.08   32.60
 -14   1  -3  160.98   31.60
  14  -1  -3  133.29   29.10
 -14   1  -3  130.69   39.20
  14   1   3  114.49   37.10
  14  -1  -3  168.98   27.20
 -14  -1   3  206.68   40.70
 -15   1   3   66.59   25.10
 -15  -1  -3   89.79   17.10
 -15   1   3   65.79   15.50
 -15  -1  -3   49.90   11.50
  15  -1   3  108.59   34.20
 -15  -1  -3  114.09   38.20
 -15  -1   3   88.89   26.50
  15  -1  -3   68.39   18.50
  15   1   3   95.49   34.20
 -15   1  -3   92.99   34.90
 -15   1  -3   62.69   18.60
 -15  -1   3   77.89   22.10
  15  -1  -3   85.39   16.90
 -15   1  -3   96.89   23.40
 -16  -1  -3   50.69   11.60
 -16   1   3   53.19   14.20
  16  -1   3   39.50   21.30
 -16  -1  -3   82.99   33.30
 -16  -1  -3   60.49   14.40
 -16   1   3   85.69   28.80
 -16   1  -3   59.29   18.40
 -16   1  -3   79.19   30.20
  16  -1  -3   63.39   13.50
 -16  -1   3   78.29   25.80
 -16   1  -3   47.50   16.00
  16  -1  -3   51.69   14.10
  16   1   3   79.09   31.60
 -16  -1   3   67.69   21.20
 -17   1   3  202.48   49.40
 -17  -1  -3  284.87   36.30
 -17  -1  -3  230.98   27.60
 -17   1   3  297.77   39.80
 -17  -1  -3  257.47   59.49
  17  -1   3  216.88   64.09
  17  -1  -3  221.78   26.10
 -17   1  -3  236.08   40.90
 -17  -1   3  212.98   46.90
 -17  -1   3  285.67   47.00
  17   1   3  302.07   63.29
  17  -1  -3  230.18   25.40
 -17   1  -3  205.78   38.00
 -17   1  -3  180.28   50.39
 -18   1   3  123.59   25.10
 -18  -1  -3  104.09   20.70
  18  -1   3  103.59   37.40
 -18   1   3   29.20   18.60
 -18  -1  -3   95.29   17.90
 -18  -1  -3   73.99   33.00
 -18   1  -3  102.59   24.50
 -18   1  -3  101.79   37.90
 -18  -1   3   89.99   24.30
  18   1   3  120.49   39.60
 -18  -1   3   99.59   29.90
 -18   1  -3  134.69   28.40
 -19  -1  -3   34.30   10.80
 -19  -1  -3    0.70    9.10
 -19  -1  -3   35.50   11.00
  19  -1   3   23.70   19.10
 -19   1   3   44.20   21.70
 -19   1  -3   25.50   13.50
  19   1   3   26.10   19.30
 -19  -1   3   28.50   17.20
 -19  -1   3   30.80   16.10
 -19   1  -3   26.10   20.80
 -19   1  -3   19.20   10.60
  20  -1   3    8.70   14.00
 -20   1   3    9.60   11.90
 -20  -1  -3    7.10    6.80
 -20  -1  -3    3.00    4.40
 -20  -1  -3   -2.90    6.50
 -20   1  -3    5.90   13.30
  20   1   3   -1.10    9.30
 -20  -1   3    6.50    9.70
 -20   1  -3   -3.30    2.80
 -20   1  -3   -0.10    4.00
 -20  -1   3    8.20    9.90
 -21  -1  -3    5.00    5.60
 -21   1   3   -1.30    7.60
 -21  -1  -3   35.30   22.50
  21  -1   3    8.50   13.30
 -21  -1  -3    6.10    5.10
  21   1   3    6.20   15.50
 -21   1  -3    3.90    7.50
 -21   1  -3    4.70   12.00
 -21   1  -3    0.50    4.70
 -21  -1   3   -0.40    6.50
 -21  -1   3    6.10    8.00
  22  -1   3  174.88   51.69
 -22  -1  -3  214.98   32.50
 -22   1   3  161.08   46.00
 -22  -1  -3  151.68   51.19
 -22  -1  -3  232.68   35.30
  22   1   3  108.39   42.60
 -22  -1   3  204.38   44.90
 -22   1  -3  185.68   37.60
 -22  -1   3  130.19   41.40
 -22   1  -3  162.48   35.90
 -22   1  -3  167.98   53.09
 -23   1   3    2.90   13.70
  23  -1   3    5.70   12.20
 -23  -1  -3    9.60    7.50
 -23  -1  -3   25.10   18.90
 -23  -1  -3   -0.90    3.70
 -23   1  -3   -3.90    3.90
 -23  -1   3   18.00   14.90
  23   1   3    5.30   10.40
 -23   1  -3   30.30   19.00
 -23   1  -3    1.40   11.20
  24  -1   3   74.89   36.70
 -24  -1  -3  171.88   30.00
 -24   1   3  107.79   38.80
 -24  -1  -3  180.28   30.10
  24   1   3  103.49   41.60
 -24   1  -3  125.99   32.80
 -24   1  -3  218.08   39.70
 -24   1  -3  131.69   46.00
 -24  -1   3  132.09   39.60
 -24  -1   3   80.19   30.00
 -25   1   3   45.50   26.00
 -25  -1  -3  124.89   24.80
  25  -1   3   53.29   30.70
 -25  -1  -3   18.10   18.90
 -25  -1  -3  113.89   24.00
 -25   1  -3   69.09   24.70
 -25  -1   3  141.89   40.30
  25   1   3   95.09   40.70
 -25   1  -3   70.09   25.50
 -25  -1   3   88.79   30.60
 -26   1   3   -0.40    8.80
 -26  -1  -3   21.10   11.10
  26  -1   3    0.40    9.60
 -26  -1  -3    1.10    5.50
 -26  -1  -3    3.00   14.30
 -26   1  -3    4.60    8.10
 -26  -1   3   -2.80    6.40
 -26  -1   3   10.30   12.20
  26   1   3   -2.50   10.90
 -26   1  -3    4.40   12.10
 -26   1  -3    1.70    8.20
  27  -1   3  234.98   61.29
 -27  -1  -3  149.09   31.40
 -27  -1  -3  304.77   81.99
 -27  -1  -3  214.38   36.70
 -27   1   3  179.18   50.59
 -27   1  -3  150.68   36.70
 -27   1  -3  134.59   50.39
 -27  -1   3  120.69   39.20
  27   1   3  145.39   53.79
 -27   1  -3  191.68   41.40
  28  -1   3   -4.20    7.20
 -28  -1  -3   11.00   10.60
 -28  -1  -3   -2.50   10.90
 -28   1   3   -4.90    6.90
 -28  -1  -3    3.00    7.60
 -28   1  -3   -3.60    5.80
 -28  -1   3   -0.20    7.30
  28   1   3   -3.90    8.90
 -28   1  -3   17.30   13.90
 -28  -1   3   22.70   16.50
 -28   1  -3    4.20   17.10
  29  -1   3  102.79   42.60
 -29  -1  -3   22.00   12.90
 -29   1   3   43.60   27.60
 -29  -1   3   26.30   19.70
 -29   1  -3   41.40   20.90
 -29  -1   3   53.39   28.10
  29   1   3   45.80   30.50
 -29   1  -3   26.80   17.10
  30  -1   3   36.30   31.00
 -30  -1  -3   87.09   25.90
 -30   1   3   80.19   35.50
 -30  -1  -3   76.99   22.70
  30   1   3  115.19   47.60
 -30  -1   3  117.19   37.90
 -30   1  -3  108.79   32.70
 -30  -1   3   75.39   34.50
 -31  -1  -3   -2.40    6.60
 -31   1   3   -2.20    8.10
 -31  -1  -3   17.50   12.60
  31  -1   3    7.50   19.70
  31   1   3   10.30   18.30
 -31  -1   3   10.90   17.50
 -31   1  -3    7.40   12.50
 -31  -1   3   17.00   18.80
  32  -1   3    9.10   16.20
 -32   1   3   54.09   30.70
 -32  -1  -3   11.10   12.70
 -32  -1   3   -1.20   11.90
 -32  -1   3    5.50   12.50
  32   1   3   16.30   21.60
 -32   1  -3   -6.90    8.50
 -33   1   3   -4.70   12.90
  33  -1   3   50.19   33.30
  33   1   3    7.30   15.30
 -33  -1   3   11.90   17.20
  34  -1   3   74.69   41.40
 -34   1   3   12.20   15.20
 -34  -1   3   95.79   40.90
  34   1   3   41.00   34.10
 -35   1   3   25.00   24.10
  35  -1   3   45.60   32.50
  35   1   3   48.20   35.50
 -35  -1   3   28.70   25.10
 -36   1   3   11.50   19.50
  36  -1   3   -0.50   16.20
 -36  -1   3   -6.70   11.60
  36   1   3    0.70   13.50
   0  -2  -3  413.66   56.39
   0   2   3  361.76   50.29
   0   2  -3  397.76   54.09
   0  -2   3  372.26   53.39
   0   2   3  472.25   57.69
   0  -2  -3  367.56   52.99
  -1  -2  -3   64.89   19.40
  -1   2   3  107.89   20.60
   1  -2   3   46.70   16.60
   1   2  -3   54.39   16.60
  -1  -2  -3   91.09   21.60
  -1   2   3   65.59   20.10
   1   2   3   38.20   14.70
   1  -2  -3   71.49   17.90
   1  -2  -3   27.90   14.90
  -1   2  -3   45.20   15.50
   1   2   3   66.29   18.60
  -1  -2   3   96.69   23.70
  -2  -2  -3 1384.46  142.69
   2   2  -3 1430.46  139.99
   2  -2   3 1436.66  141.69
  -2   2   3 1317.47  142.49
  -2  -2  -3 1511.75  141.09
  -2   2   3 1474.95  136.59
   2   2   3 1554.94  143.79
  -2  -2   3 1509.25  142.19
   2  -2  -3 1452.15  137.39
  -2   2  -3 1402.66  140.59
   2  -2  -3 1308.87  142.39
   2   2   3 1450.15  138.99
  -3   2   3 2230.18  206.98
   3   2  -3 2418.26  212.98
   3  -2   3 2216.18  213.68
  -3   2   3 2219.68  216.88
  -3  -2  -3 2233.58  211.68
  -3  -2  -3 2352.46  218.08
  -3  -2   3 2166.88  213.38
   3  -2  -3 2209.48  216.58
   3  -2  -3 2245.78  207.88
  -3   2  -3 2366.16  214.18
   3   2   3 2236.08  209.28
   3   2   3 2174.28  216.18
   4  -2   3  180.38   39.20
  -4  -2  -3  263.07   36.90
  -4   2   3  256.57   45.70
   4  -2   3  302.37   43.20
  -4  -2  -3  237.28   43.20
   4   2  -3  199.38   34.40
  -4   2  -3  281.37   42.90
   4  -2  -3  244.28   43.80
   4   2   3  216.88   41.10
   4   2   3  244.38   28.50
   4  -2  -3  237.08   31.10
  -4  -2   3  228.68   38.50
   5  -2   3  836.82   83.09
   5   2  -3  803.32   79.69
  -5   2   3  738.43   85.79
   5  -2   3  757.32   86.69
  -5  -2  -3  663.43   85.59
  -5  -2  -3  764.92   77.69
  -5   2  -3  694.03   80.49
   5  -2  -3  810.22   73.59
   5   2   3  778.82   73.29
  -5  -2   3  742.33   81.69
   5  -2  -3  691.63   84.19
   5   2   3  856.21   89.19
  -6   2   3  423.96   64.49
   6   2  -3  387.66   48.20
  -6  -2  -3  427.66   47.30
   6  -2   3  497.25   53.59
   6  -2   3  505.45   71.79
  -6  -2  -3  469.35   69.29
  -6   2  -3  493.95   60.99
   6  -2  -3  422.36   42.40
   6   2   3  347.57   61.79
   6  -2  -3  464.45   65.49
  -6  -2   3  509.75   62.69
  -7  -2  -3   51.69   22.50
   7   2  -3   43.70   13.00
  -7   2   3   37.10   17.30
   7  -2   3   11.70   11.60
   7  -2   3   21.30   12.30
  -7  -2  -3   16.90    8.60
  -7  -2   3   21.00   11.70
   7  -2  -3    7.30   11.70
  -7   2  -3   41.20   16.00
   7   2   3   21.80   13.80
   8  -2   3  714.93   79.19
  -8   2   3  775.02   87.29
   8  -2   3  849.91  106.29
  -8  -2  -3  728.33  101.19
  -8  -2  -3  724.13   72.59
   8  -2   3  772.52   76.89
   8   2  -3  763.22   75.59
   8  -2  -3  759.52   85.69
  -8  -2   3  758.62   81.09
   8   2   3  704.53   98.49
  -8   2  -3  700.43   79.29
   9   2  -3   38.60   10.80
  -9  -2  -3   28.00   19.30
  -9  -2  -3   29.50    8.20
  -9   2   3   42.30   19.90
   9  -2   3   28.30   12.30
   9  -2   3   24.40   15.10
   9  -2   3   39.40   13.30
  -9   2  -3   16.80   11.70
  -9  -2   3   28.60   13.30
   9  -2  -3   19.70   14.30
   9   2   3   18.50   16.30
  10  -2   3  262.97   39.20
 -10  -2  -3  318.77   58.69
 -10   2   3  234.78   49.20
  10   2  -3  253.07   28.70
 -10  -2  -3  221.08   25.60
  10  -2   3  237.68   51.19
  10  -2   3  275.47   37.50
  10   2   3  240.88   50.89
 -10  -2   3  233.88   41.80
  10  -2  -3  267.17   48.00
 -10   2  -3  239.88   40.80
 -11  -2  -3  361.96   34.30
 -11   2   3  341.67   60.29
  11   2  -3  308.87   35.70
 -11  -2  -3  350.46   66.59
  11  -2   3  362.26   42.20
  11  -2   3  319.47   44.70
  11  -2   3  458.35   70.99
  11   2   3  339.77   62.49
  11  -2  -3  389.16   60.79
 -11   2  -3  465.05   58.09
 -11   2  -3  296.07   58.59
 -11  -2   3  470.15   57.09
 -11  -2   3  343.97   53.79
  12  -2   3   13.70    7.60
 -12   2   3   15.10   14.60
  12  -2   3   -1.70    6.20
 -12  -2  -3   33.80   20.60
  12  -2   3    1.50    5.20
  12   2   3   35.30   20.50
 -12  -2   3   26.40   13.50
 -12   2  -3   11.00    9.40
 -12   2  -3   17.20   15.00
 -12  -2   3    9.70    8.70
  12  -2  -3    7.10    9.20
  13  -2   3   92.49   15.80
 -13  -2  -3  206.18   48.80
  13  -2   3   93.39   16.90
 -13   2   3   74.19   26.90
  13  -2   3  105.69   35.80
  13   2   3   60.29   25.80
  13  -2  -3   96.39   22.00
 -13  -2   3  139.99   31.50
 -13  -2   3   95.09   23.40
  13  -2  -3   55.89   11.80
  13  -2  -3  117.19   30.10
 -13   2  -3  113.79   27.20
 -13   2  -3   95.79   32.80
 -14   2   3  141.29   37.20
  14  -2   3   89.39   31.50
 -14  -2  -3   51.59   25.90
  14  -2  -3   97.29   15.70
 -14  -2   3  108.89   27.70
  14  -2  -3   65.79   22.70
  14  -2  -3   90.89   20.90
  14   2   3   69.99   29.90
 -14   2  -3  116.09   36.00
 -14  -2   3   73.29   22.10
 -14   2  -3  110.19   26.10
  15  -2   3  168.58   44.10
 -15  -2  -3  226.18   53.29
 -15   2   3  154.38   40.60
 -15   2  -3   98.89   35.50
  15  -2  -3  164.28   23.10
 -15  -2   3  154.78   35.70
  15  -2  -3  158.68   28.80
 -15   2  -3  183.68   35.70
  15   2   3  156.78   43.80
 -15  -2   3  137.29   32.30
  15  -2  -3  114.09   29.40
 -16   2   3   59.99   26.40
 -16  -2  -3   81.99   35.00
  16  -2   3   34.50   21.70
 -16   2  -3   92.89   24.30
  16  -2  -3   94.99   24.60
  16   2   3   41.40   27.80
 -16  -2   3   48.20   19.70
  16  -2  -3   71.99   14.60
 -16   2  -3   33.10   21.20
 -16  -2   3   30.10   15.50
  16  -2  -3   92.39   19.80
  17  -2   3   76.49   37.70
 -17  -2  -3  120.79   42.60
 -17   2   3   97.29   33.40
  17  -2  -3  120.19   26.70
 -17  -2   3   93.39   27.60
 -17   2  -3  103.19   26.60
  17  -2  -3  118.59   21.20
  17   2   3  131.19   40.90
  17  -2  -3  150.08   25.50
 -17   2  -3  102.39   37.30
 -17   2  -3  119.99   29.50
 -17  -2   3  136.39   34.30
 -18   2   3   44.90   22.30
 -18  -2  -3   39.80   25.50
  18  -2   3   28.80   21.10
 -18   2  -3   39.20   15.90
 -18  -2   3    1.60    6.90
 -18   2  -3   18.30   11.80
 -18  -2   3   30.90   16.90
  18  -2  -3   37.50   10.90
  18  -2  -3   20.60    8.40
  18  -2  -3   31.10   12.10
 -18   2  -3   32.60   21.40
  18   2   3   -3.70    5.60
  19  -2   3    6.00   11.30
 -19   2   3    2.50   11.40
 -19  -2  -3    2.10   10.40
 -19  -2   3   -2.50    4.00
 -19  -2   3   -3.20    5.10
  19   2   3   -0.20    8.60
 -19   2  -3    5.80   12.60
  19  -2  -3    3.70    4.70
 -19   2  -3    3.50    6.70
  19  -2  -3    3.30    3.60
  19  -2  -3    0.20    3.00
 -20  -2  -3    5.40    4.40
 -20   2   3   31.10   19.00
 -20  -2  -3   -7.50    6.60
 -20  -2  -3    8.20    4.40
  20  -2   3    8.50   15.60
 -20  -2   3   21.10   15.40
 -20  -2   3   23.60   19.10
  20  -2  -3   -0.20    3.10
  20   2   3    7.40   12.10
 -20   2  -3    0.80    5.10
 -20   2  -3   16.70   16.50
 -20   2  -3   19.70   12.90
 -21  -2  -3   69.39   13.30
 -21  -2  -3   53.19   28.60
  21  -2   3   62.19   32.10
 -21  -2  -3   61.89   14.30
 -21   2  -3   43.80   27.90
  21   2   3   71.89   32.10
 -21  -2   3   98.39   30.70
 -21   2  -3   47.10   20.10
 -21   2  -3   49.30   18.90
 -21  -2   3   43.20   21.80
 -22  -2  -3   30.60   10.50
 -22  -2  -3   39.00   28.30
  22  -2   3    2.50    9.60
 -22  -2  -3   36.20   10.10
 -22   2   3   20.60   17.90
 -22  -2   3   31.90   17.90
 -22  -2   3   45.10   22.40
  22   2   3   59.89   31.10
 -22   2  -3   57.09   19.50
 -22   2  -3   68.19   20.90
 -23  -2  -3   25.70    8.60
 -23  -2  -3   35.40   11.60
 -23   2   3   51.89   26.30
 -23  -2  -3   27.00   28.30
  23  -2   3   -6.00    6.40
 -23  -2   3   27.30   18.40
  23   2   3   43.40   25.40
 -23   2  -3   74.09   23.80
 -23   2  -3   51.19   21.70
 -23  -2   3   46.50   22.00
 -24  -2  -3   11.10   15.70
 -24   2   3   28.70   21.70
  24  -2   3   17.70   20.30
 -24  -2  -3   10.90    6.60
 -24  -2  -3   14.40    7.90
 -24  -2   3   53.29   26.40
  24   2   3   -1.40    9.80
 -24  -2   3   -3.70    5.80
 -24   2  -3    2.30    9.40
 -24   2  -3   10.30   12.80
 -25  -2  -3  148.69   54.39
 -25  -2  -3   65.49   16.30
 -25   2   3   75.39   31.70
  25  -2   3   27.40   23.60
 -25  -2  -3   81.99   18.10
  25   2   3   81.19   37.90
 -25   2  -3   71.59   25.80
 -25  -2   3   75.09   30.60
 -25   2  -3  101.29   30.10
 -25  -2   3   54.99   25.40
  26  -2   3   70.79   34.40
 -26   2   3   93.09   37.00
 -26  -2  -3   65.09   39.70
 -26  -2  -3   97.49   21.10
 -26  -2  -3  111.29   22.50
 -26   2  -3  123.49   33.30
  26   2   3   82.09   40.00
 -26  -2   3   71.29   30.50
 -26   2  -3   95.79   30.00
 -26  -2   3  102.39   35.80
 -27   2   3   19.00   17.00
 -27  -2  -3    7.80   15.90
  27  -2   3   26.30   25.40
 -27  -2  -3   25.70   11.30
 -27  -2  -3   31.80   12.30
 -27   2  -3   35.60   20.30
  27   2   3   20.30   21.80
 -27  -2   3   36.80   22.50
 -27  -2   3    9.20   10.90
 -27   2  -3   43.00   22.00
 -28   2   3   22.40   18.30
 -28  -2  -3   15.20    8.60
  28  -2   3   -4.30    7.70
 -28  -2  -3   23.40   11.50
 -28  -2   3    8.50   14.80
  28   2   3   -1.90    7.20
 -28   2  -3    8.60   14.50
 -29  -2  -3   12.30    9.40
 -29   2   3   37.20   27.60
 -29  -2  -3    6.50    7.00
  29  -2   3   15.50   19.10
 -29   2  -3    1.80   10.20
 -29  -2   3   24.70   20.30
  29   2   3   24.80   20.90
 -29  -2   3   10.70   14.70
 -30  -2  -3   21.70   11.20
 -30   2   3   15.70   18.50
 -30  -2  -3    3.40    6.50
  30  -2   3   10.50   16.60
 -30   2  -3   -0.40   10.10
 -30  -2   3   -5.70    9.40
  30   2   3   21.20   21.20
 -30  -2   3   32.80   24.10
 -31   2   3    8.80   16.30
  31  -2   3   -6.40    9.20
 -31  -2  -3   21.50   13.80
 -31  -2  -3   20.70   13.20
 -31  -2   3   13.80   13.50
 -31   2  -3   19.10   17.10
  31   2   3   34.40   26.90
 -31  -2   3   24.10   19.60
 -32   2   3   17.70   22.20
  32  -2   3   27.10   22.70
 -32  -2   3   -3.90    8.50
  32   2   3    9.50   14.90
 -32  -2   3    2.80   13.00
 -32   2  -3   -0.90   13.60
  33  -2   3   16.80   18.10
 -33   2   3    8.00   13.80
 -33  -2   3   10.20   19.20
  33   2   3   56.79   35.40
 -33  -2   3   14.00   19.20
 -34   2   3    3.80   12.10
  34  -2   3   17.20   21.20
 -34  -2   3   19.60   20.00
 -34  -2   3    8.80   16.10
  34   2   3   -6.00    9.80
 -35   2   3   15.90   20.30
 -35  -2   3   21.20   22.20
  35   2   3   -5.40   10.30
  36  -2   3   20.50   23.50
 -36   2   3   -6.90   11.60
 -36  -2   3    1.70   16.10
  36   2   3   13.20   20.10
   0  -3   3   -7.90    4.00
   0   3   3    1.40    6.70
   0  -3  -3    1.70    8.20
   0  -3  -3    2.50    7.40
   0   3   3   -1.90    5.50
   0   3  -3   -1.30    5.80
   1  -3   3   30.10   13.30
  -1   3   3   14.70    9.10
  -1   3   3   20.10   12.80
  -1  -3  -3   14.50   12.30
   1   3  -3   30.90   12.70
  -1  -3  -3    1.50    7.90
  -1  -3   3   30.90   14.30
   1  -3  -3   -2.70    6.60
   1   3   3   26.20   11.10
   1   3   3   15.60   10.50
  -1   3  -3   30.90   14.10
   1  -3  -3   -3.50    6.20
  -2   3   3 4475.75  408.56
   2   3  -3 4649.23  403.96
  -2  -3  -3 4141.09  404.46
  -2  -3  -3 4253.57  407.56
   2  -3   3 4632.64  407.36
  -2   3  -3 4279.07  404.66
   2  -3  -3 4288.97  408.56
   2   3   3 4575.54  402.86
  -2  -3   3 4166.08  404.76
   2   3   3 4551.94  407.66
   2  -3  -3 4528.25  402.66
  -3   3   3   45.60   19.30
   3  -3   3   67.39   20.30
  -3  -3  -3  106.39   23.10
   3   3  -3   98.29   21.70
  -3  -3  -3  132.19   30.70
  -3   3  -3   61.99   19.30
  -3  -3   3   70.09   19.60
   3  -3  -3   53.29   20.50
   3   3   3   70.19   20.90
   3  -3  -3  118.89   20.80
   3   3   3   69.59   16.90
   4   3  -3   86.99   19.60
  -4   3   3   43.80   18.50
  -4  -3  -3   52.49   19.90
  -4  -3  -3   57.19   17.00
   4  -3   3   62.89   19.10
   4   3   3   90.99   17.60
   4  -3  -3   65.09   23.10
  -4   3  -3   79.69   21.40
   4  -3  -3   56.59   14.30
  -4  -3   3   69.49   20.30
   4   3   3   74.09   23.40
  -5  -3  -3  109.59   20.60
  -5  -3  -3   48.30   19.90
   5   3  -3   49.99   15.60
  -5   3   3   58.79   21.40
   5  -3   3   67.89   20.00
   5   3   3   71.09   13.50
  -5  -3   3   46.40   16.20
   5  -3  -3   36.80   17.80
   5  -3  -3   78.49   15.60
   5   3   3   93.69   26.80
  -5   3  -3   48.20   17.20
   6   3  -3  355.26   42.00
  -6  -3  -3  340.57   59.29
  -6  -3  -3  334.47   40.60
   6  -3   3  374.56   54.09
  -6   3   3  384.46   62.19
  -6  -3   3  428.66   56.29
   6  -3  -3  445.06   64.59
  -6   3  -3  367.36   53.29
   6  -3  -3  346.87   38.50
   6   3   3  348.17   58.19
  -7   3   3   84.99   27.90
  -7  -3  -3   40.70   19.90
   7   3  -3   73.89   16.80
   7  -3   3  162.48   30.20
  -7  -3  -3   74.59   15.70
   7  -3   3   59.99   24.50
   7  -3  -3   52.09   20.10
  -7   3  -3   99.09   24.10
  -7  -3   3   99.59   24.60
   7   3   3   63.59   22.60
   8   3  -3   27.20    9.30
   8  -3   3   36.90   14.80
   8  -3   3   53.39   16.70
  -8  -3  -3   26.70    9.00
   8  -3   3   22.10   15.40
  -8   3   3   40.30   18.20
  -8  -3   3   40.00   15.00
   8   3   3   37.40   19.00
   8  -3  -3   -1.30    9.10
  -8   3  -3   20.60   12.70
  -9   3   3  518.55   77.29
  -9  -3  -3  477.55   77.79
  -9  -3  -3  483.65   49.40
   9   3  -3  522.65   51.39
   9  -3   3  437.56   74.29
   9  -3   3  417.46   64.29
   9  -3   3  485.45   56.59
   9  -3  -3  462.95   72.49
   9   3   3  582.64   82.69
  -9   3  -3  533.75   68.79
  -9  -3   3  496.35   57.89
 -10  -3  -3   63.79   11.10
  10   3  -3   47.50   11.00
  10  -3   3   57.99   23.30
 -10  -3  -3   38.10   21.80
 -10   3   3   49.20   22.70
  10  -3   3   59.29   18.10
  10  -3   3   76.89   21.30
  10  -3  -3   55.39   22.40
 -10  -3   3   39.40   15.20
  10   3   3   43.80   21.90
 -10   3  -3   71.69   20.70
  10  -3  -3   50.19   11.00
 -11   3   3  303.77   56.09
  11  -3   3  220.08   38.60
 -11  -3  -3  262.87   57.49
  11   3  -3  224.48   24.00
  11  -3   3  191.68   38.20
 -11  -3  -3  222.48   23.10
  11  -3   3  202.88   49.10
  11   3   3  230.58   50.89
 -11  -3   3  231.98   39.90
  11  -3  -3  223.78   25.90
  11  -3  -3  278.67   51.59
 -11   3  -3  309.87   48.80
  12  -3   3  122.69   35.20
  12  -3   3   77.89   21.20
 -12   3   3   45.60   21.60
  12  -3   3   51.69   17.40
 -12  -3  -3  108.69   34.80
 -12  -3   3   60.19   19.70
  12  -3  -3   77.49   21.90
  12  -3  -3   71.79   13.90
 -12   3  -3   77.69   22.10
 -12  -3   3   37.70   16.60
  12  -3  -3   78.99   25.50
  12   3   3   35.60   20.80
  13  -3   3   70.19   30.00
 -13  -3  -3   33.50   22.00
 -13   3   3   66.59   27.90
  13  -3   3   84.99   22.50
  13  -3   3  104.19   23.70
  13  -3  -3  119.79   32.70
  13   3   3  111.29   35.00
 -13  -3   3  106.59   25.80
  13  -3  -3   82.59   22.30
 -13   3  -3  158.88   32.50
 -13  -3   3   96.79   26.90
  13  -3  -3   83.69   15.40
  14  -3   3 1286.27  146.89
  14  -3   3 1202.48  126.49
 -14  -3  -3 1294.77  148.39
  14  -3   3 1252.27  126.19
 -14   3   3 1406.06  144.69
  14  -3  -3 1270.77  121.19
 -14  -3   3 1371.36  135.49
 -14   3  -3  989.60  160.28
  14  -3  -3 1320.17  129.89
 -14  -3   3 1378.26  132.79
  14   3   3 1271.97  147.39
  14  -3  -3 1317.27  137.79
  15  -3   3   57.09   15.00
 -15   3   3   45.20   23.30
  15  -3   3   75.89   17.80
  15  -3   3   43.60   21.80
 -15  -3  -3   45.60   22.70
  15  -3  -3   58.69   22.30
  15   3   3   43.50   24.00
 -15  -3   3   31.70   17.80
  15  -3  -3   85.49   15.60
  15  -3  -3  108.69   24.20
 -15  -3   3   45.80   19.40
 -15   3  -3   97.19   31.90
  16  -3   3   24.70    8.10
 -16  -3  -3   -1.70    5.00
 -16   3   3   45.70   22.70
  16  -3   3   36.50   23.80
  16  -3   3   18.50    8.10
  16  -3  -3   42.60   14.40
  16   3   3    0.20    8.40
 -16  -3   3   22.40   12.90
 -16   3  -3   17.40   11.70
  16  -3  -3   46.70   11.80
 -16  -3   3   24.30   14.80
  16  -3  -3   34.70   19.40
 -17  -3  -3   -5.60    5.50
 -17   3   3   37.70   22.20
  17   3   3   14.40   15.00
  17  -3  -3    4.80    7.60
  17  -3  -3    2.80    4.80
 -17  -3   3    0.00    4.40
  17  -3  -3   -1.40    3.20
 -17   3  -3    1.30    5.90
 -18  -3  -3   60.59   29.40
  18  -3   3   78.69   31.50
 -18   3   3   63.99   27.50
  18  -3  -3  103.29   23.10
 -18  -3   3   93.89   26.60
 -18   3  -3  151.38   34.90
  18   3   3   77.69   32.90
  18  -3  -3   99.49   20.10
 -18  -3   3  153.88   35.60
  18  -3  -3   50.49   19.70
  19  -3   3   27.90   19.50
 -19   3   3   43.30   36.70
 -19  -3  -3    9.30   13.50
 -19   3  -3   57.39   22.10
  19  -3  -3   15.80   11.60
  19  -3  -3   15.50    9.00
 -19  -3   3    9.20   12.00
  19   3   3   23.70   18.40
 -19  -3   3   26.70   15.90
  19  -3  -3   16.50    9.90
 -20   3   3   13.50   15.70
  20  -3   3   -2.30    6.10
 -20  -3  -3   32.70   26.60
  20  -3  -3   18.70   10.40
  20   3   3   36.90   23.80
 -20   3  -3    9.50    9.20
 -20  -3   3   29.10   17.50
  20  -3  -3   42.40   13.20
 -20  -3   3   28.90   17.90
  20  -3  -3   16.30    8.20
  21  -3   3   10.30   16.10
 -21  -3  -3    8.80   12.60
 -21   3   3   -8.00    4.80
  21   3   3    4.90   13.40
 -21   3  -3   26.90   15.70
 -21   3  -3   14.20   12.60
  21  -3  -3   11.60    7.00
 -21  -3   3    7.00    9.10
  21  -3  -3    6.30    5.50
  21  -3  -3   -1.70    2.90
 -21  -3   3   14.30   11.00
 -22   3   3   83.49   36.30
  22  -3   3   65.79   33.00
 -22  -3  -3   60.59   38.40
 -22  -3   3  155.48   41.20
  22   3   3   62.99   33.00
 -22  -3   3  109.09   32.00
 -22   3  -3   62.09   23.40
  22  -3  -3   92.19   22.20
 -22   3  -3  104.59   31.90
 -23  -3  -3   -7.80    8.00
 -23   3   3   22.60   19.80
  23  -3   3   -6.90    5.60
 -23  -3   3   -1.50    5.80
 -23   3  -3    5.40   10.50
 -23  -3   3    3.40   10.30
  23   3   3   -5.60    6.40
  23  -3  -3    6.40    6.40
 -23   3  -3   -6.50    5.80
  24  -3   3  163.88   50.89
 -24   3   3   60.99   31.40
 -24  -3  -3  120.39   48.00
  24  -3  -3  132.09   26.40
 -24  -3   3   89.89   34.80
 -24  -3   3  108.19   34.90
  24   3   3  180.88   54.49
 -24   3  -3   61.39   23.70
 -25  -3  -3   21.10   20.20
  25  -3   3   24.00   22.10
 -25   3   3   -6.20    6.10
 -25  -3   3   -4.60    6.50
 -25  -3   3    2.70   10.20
 -25   3  -3    0.50    7.70
  25  -3  -3   11.90    7.90
  25   3   3   13.10   15.80
 -26  -3  -3  264.17   74.29
 -26  -3  -3  254.77   32.80
 -26   3   3  198.98   57.29
 -26  -3  -3  275.57   34.40
  26  -3   3  182.48   58.29
  26   3   3  264.47   71.79
 -26  -3   3  228.48   53.09
 -26   3  -3  143.99   40.40
 -26  -3   3  208.18   56.49
 -27  -3  -3   85.59   17.10
  27  -3   3   80.39   39.30
 -27  -3  -3   76.99   17.20
 -27   3  -3   38.90   21.10
  27   3   3   73.39   38.60
 -27  -3   3  108.49   37.80
 -27  -3   3   97.99   34.10
 -28   3   3   24.70   20.20
  28  -3   3    0.00   10.50
 -28  -3  -3    4.70    5.20
 -28  -3  -3    8.20    5.90
 -28   3  -3   16.00   17.20
 -28  -3   3    1.70    8.20
 -28  -3   3    7.30   14.40
  28   3   3    1.60    9.20
 -29  -3  -3   15.40    7.90
 -29  -3  -3   22.80   10.00
 -29   3   3   -3.20    9.30
  29  -3   3   -2.60    8.10
 -29  -3   3   -4.50    9.80
 -29   3  -3   -5.00   10.00
  29   3   3   -7.40    7.20
  30  -3   3   33.90   26.80
 -30  -3  -3   51.69   15.20
 -30  -3  -3   55.79   16.00
 -30   3   3   49.20   28.10
 -30  -3   3    5.50   13.80
 -30   3  -3   29.10   18.00
 -30  -3   3   40.50   24.70
  30   3   3   12.90   16.90
 -31   3   3    7.90   15.20
 -31  -3  -3   22.20   11.10
 -31  -3  -3   20.00    9.70
  31  -3   3  -12.00    8.70
 -31  -3   3   16.10   21.00
  31   3   3   -8.40    7.90
 -31  -3   3   23.70   19.50
 -32   3   3    1.00    9.90
  32  -3   3   11.60   19.10
 -32  -3  -3   31.10   13.00
 -32  -3   3   21.80   19.40
 -32  -3   3    3.70   15.30
  32   3   3   38.20   32.80
  33  -3   3    1.00   12.10
 -33   3   3   71.29   36.60
 -33  -3   3   18.90   20.40
 -33  -3   3   14.50   18.50
  33   3   3   40.10   27.00
 -34   3   3   72.49   36.50
  34  -3   3    3.90   14.30
  34   3   3   48.80   38.90
 -34  -3   3   30.40   27.10
 -34  -3   3   -4.20   11.00
 -35   3   3    3.80   15.90
 -35  -3   3   -3.00   11.50
  36  -3   3   10.60   23.30
 -36   3   3    6.50   15.80
 -36  -3   3   22.20   22.50
   0   4   3   24.60   13.30
   0  -4   3   46.50   17.10
   0  -4  -3   67.79   22.20
   0   4  -3   48.50   17.10
   0  -4  -3   52.99   18.40
   1   4  -3  264.57   41.00
  -1  -4  -3  215.48   40.90
  -1  -4  -3  278.97   46.90
   1  -4   3  230.58   41.70
  -1   4   3  287.37   47.50
  -1  -4   3  248.98   43.40
   1  -4  -3  237.78   40.80
   1  -4  -3  275.27   48.00
  -1   4  -3  265.57   42.90
   1   4   3  245.38   40.80
  -2  -4  -3 1259.07  127.59
  -2  -4  -3 1218.78  123.79
  -2   4   3 1273.57  126.59
   2  -4   3 1215.08  125.19
   2   4  -3 1244.28  121.59
   2   4   3 1139.79  119.99
   2  -4  -3 1181.28  121.49
   2  -4  -3 1109.99  126.19
   2   4   3 1160.98  125.09
  -2   4  -3 1237.18  123.39
  -2  -4   3 1375.46  126.29
  -3   4   3    0.10    7.10
  -3  -4  -3    3.00    5.20
   3  -4   3   25.70   13.30
   3   4  -3    3.40    5.70
  -3  -4  -3    3.30    8.30
  -3  -4   3    4.90    7.40
   3  -4  -3   -8.40    3.10
   3   4   3    2.20    5.20
   3  -4  -3    0.40    5.30
  -3   4  -3   -0.10    5.00
   3   4   3   10.80    9.80
  -4  -4  -3   10.20    9.90
   4   4  -3    5.70    6.80
  -4  -4  -3    1.40    4.40
  -4   4   3   10.20    9.20
   4   4   3    7.70    6.60
   4   4   3   14.40   11.50
   4  -4  -3    8.70    5.80
  -4  -4   3    0.70    6.70
  -4   4  -3    2.80    7.20
   4  -4  -3   -2.50    6.00
  -5   4   3   11.00   11.90
   5   4  -3    6.20    6.90
  -5  -4  -3   23.60   16.50
   5  -4   3   30.30   14.60
  -5  -4  -3   24.50   11.40
  -5  -4   3   12.20   10.00
  -5   4  -3   19.70   13.40
   5   4   3   12.80   12.60
   5  -4  -3   21.60   14.70
   6   4  -3  400.66   46.90
   6  -4   3  275.87   48.20
  -6   4   3  174.78   44.00
  -6  -4  -3  329.87   44.80
  -6  -4  -3  313.27   63.09
  -6  -4   3  246.48   43.80
   6  -4  -3  228.98   48.20
  -6   4  -3  289.17   47.30
   6   4   3  324.37   56.09
   7  -4   3  135.69   29.90
  -7  -4  -3  139.69   25.20
  -7  -4  -3  138.29   36.50
   7   4  -3  180.28   27.30
   7  -4   3  154.88   33.70
  -7   4   3  114.39   33.30
   7  -4  -3  129.39   35.70
  -7   4  -3   97.09   26.20
   7   4   3  151.68   37.90
  -7  -4   3   98.29   26.90
   8   4  -3   35.20   11.20
   8  -4   3   24.10   14.10
  -8  -4  -3   32.60   18.30
   8  -4   3   25.60   15.50
  -8   4   3   19.00   14.70
  -8  -4  -3   28.70    9.70
   8  -4  -3   26.60   17.80
  -8  -4   3   16.90   10.60
   8   4   3   35.90   19.40
  -8   4  -3    0.40    6.60
  -9  -4  -3  171.88   44.60
   9  -4   3  193.78   44.50
  -9   4   3  125.99   36.50
   9  -4   3  312.17   48.30
  -9  -4  -3  195.08   28.70
   9  -4   3  206.48   38.10
   9   4  -3  207.88   29.00
   9   4   3  130.49   38.40
  -9  -4   3  210.88   37.30
 -10  -4  -3   94.09   31.90
  10   4  -3   84.29   14.90
 -10   4   3   28.00   18.30
  10  -4   3   35.50   16.00
  10  -4   3   40.80   17.60
 -10  -4  -3   70.59   14.00
  10  -4   3   31.10   18.50
  10   4   3   83.59   28.00
 -10   4  -3   78.99   23.30
  10  -4  -3   39.10   21.80
 -10  -4   3   92.29   23.40
 -11  -4  -3  583.44   57.99
 -11   4   3  618.54   92.49
 -11  -4  -3  624.54   95.99
  11  -4   3  639.24   93.29
  11  -4   3  517.15   77.49
  11  -4   3  581.54   68.69
  11   4   3  602.34   93.09
  11  -4  -3  630.54   91.59
 -11   4  -3  613.64   70.29
 -11  -4   3  571.34   67.19
  12  -4   3    8.80    8.60
  12  -4   3   10.80   14.50
  12  -4   3    8.10   10.20
 -12   4   3   23.00   15.10
 -12  -4  -3   13.70   15.10
  12  -4  -3    8.40    6.40
  12   4   3    4.70   10.80
 -12  -4   3    8.30    8.80
 -12   4  -3   15.70   12.40
  12  -4  -3   -1.40    5.60
  12  -4  -3   10.60   10.70
  13  -4   3   21.10   15.20
 -13  -4  -3    4.80   11.10
 -13   4   3   34.90   19.70
  13  -4   3   33.30   15.50
  13  -4   3   25.80   14.50
 -13  -4   3   23.30   12.60
 -13  -4   3    7.30   10.60
 -13   4  -3    9.00   10.70
  13  -4  -3   36.90   11.80
  13  -4  -3   20.80   15.10
  13  -4  -3   34.50   15.80
 -14  -4  -3  139.69   44.80
  14  -4   3  158.48   34.30
 -14   4   3  191.38   46.90
  14  -4   3  143.59   43.70
  14  -4   3  201.48   37.80
 -14   4  -3  109.49   31.60
  14  -4  -3  155.88   42.30
  14   4   3  179.28   46.90
 -14  -4   3  155.58   38.00
 -14  -4   3  208.08   37.10
  14  -4  -3  184.58   29.50
  14  -4  -3  193.78   37.60
  15  -4   3   86.19   32.50
 -15   4   3   62.49   27.70
  15  -4   3   28.80   14.50
 -15  -4  -3  102.09   37.30
  15  -4   3   56.79   19.80
 -15   4  -3  107.79   28.10
  15  -4  -3   29.90   20.40
  15   4   3   84.79   33.40
  15  -4  -3   58.89   19.70
 -15  -4   3   87.69   27.30
 -15  -4   3   94.09   24.50
  15  -4  -3   50.39   14.60
  16  -4   3  116.19   27.60
  16  -4   3  124.99   29.10
 -16  -4  -3  115.59   40.60
  16  -4  -3  125.79   24.50
  16  -4  -3  154.38   32.00
  16  -4  -3   97.99   33.00
 -16   4  -3  132.19   33.10
 -16  -4   3  127.59   29.90
  16   4   3  239.78   54.59
 -16  -4   3  128.39   34.40
  17  -4   3  135.69   27.10
 -17   4   3   89.09   34.80
 -17  -4  -3  125.89   42.90
  17  -4   3   87.59   23.10
  17  -4   3  130.49   42.70
  17  -4  -3  113.39   27.40
  17   4   3   74.29   35.00
  17  -4  -3  103.79   22.70
 -17   4  -3  129.79   32.50
 -17  -4   3  148.39   37.70
 -17  -4   3   94.39   27.40
 -18   4   3  219.48   53.59
 -18  -4  -3   60.59   30.80
  18  -4   3   80.69   20.20
  18  -4   3  116.29   22.50
  18  -4   3   81.59   34.50
 -18  -4   3   59.29   24.50
  18  -4  -3  112.19   23.10
  18  -4  -3  119.09   27.50
 -18   4  -3  137.49   34.70
  18   4   3   56.09   30.10
  18  -4  -3   51.59   33.50
 -18  -4   3  117.49   30.70
 -19  -4  -3  143.49   47.60
  19  -4   3   87.19   15.50
 -19   4   3   33.30   22.60
  19  -4   3   93.39   37.30
  19  -4   3  102.59   16.80
  19  -4  -3   64.29   17.90
  19  -4  -3   85.69   27.40
 -19  -4   3  174.98   36.90
 -19  -4   3   48.00   23.00
  19   4   3   77.19   33.30
  19  -4  -3  105.79   24.70
 -19   4  -3  114.59   32.20
 -20  -4  -3   -0.60    7.00
  20  -4   3   12.20   16.70
 -20   4   3    4.60   14.80
  20  -4  -3    6.20    6.90
 -20  -4   3   -5.40    4.20
  20  -4  -3    7.50    6.00
  20  -4  -3    3.90    8.60
  20   4   3   -1.90    6.10
 -20  -4   3    8.90   11.50
 -20   4  -3   -7.20    5.20
 -21   4   3   -8.90    5.00
  21  -4   3    6.60    8.80
  21  -4  -3    4.30    7.60
  21  -4  -3    0.40    4.20
 -21   4  -3    8.20   10.40
  21   4   3   -6.90    9.80
 -21  -4   3   21.10   16.30
  21  -4  -3   23.20   13.50
 -21  -4   3   30.40   14.90
 -22   4   3  119.09   42.20
  22  -4   3  124.79   45.80
 -22  -4  -3   99.89   46.10
  22  -4  -3  167.88   29.60
  22  -4  -3  126.09   27.10
 -22  -4   3  123.09   41.90
 -22  -4   3  124.59   34.40
  22  -4  -3  155.18   32.60
  22   4   3  185.68   53.99
 -22   4  -3  185.18   42.20
 -23  -4  -3    4.90   15.50
  23  -4   3   12.00   17.30
 -23   4   3   44.80   25.00
 -23  -4   3   59.49   27.80
 -23  -4   3   85.89   28.80
  23  -4  -3   44.70   14.90
  23  -4  -3   32.90   11.90
  23  -4  -3   45.70   14.10
  23   4   3   24.10   20.40
 -23   4  -3   41.00   22.20
 -24  -4  -3   86.79   40.40
  24  -4   3   51.99   31.90
 -24   4   3  112.09   39.50
 -24  -4   3  133.69   36.50
 -24   4  -3   74.99   27.60
  24   4   3   35.40   26.40
  24  -4  -3   79.49   21.10
 -24  -4   3   67.99   35.60
  25  -4   3   11.30   12.20
 -25   4   3   29.50   21.60
 -25  -4  -3   -4.00   10.60
 -25  -4   3   14.00   13.50
  25  -4  -3   22.70   11.70
  25   4   3   17.70   22.10
 -25  -4   3   18.80   18.70
 -25   4  -3   26.80   17.50
 -26   4   3   35.80   24.40
  26  -4   3   16.10   17.80
 -26   4  -3   18.30   15.70
 -26  -4   3    6.00   11.60
  26  -4  -3   -2.60    3.60
 -26  -4   3   -3.70    8.00
  26   4   3    2.60    9.90
 -27   4   3   11.80   17.40
  27  -4   3   12.30   15.80
  27   4   3   27.50   24.90
 -27   4  -3   -4.80    8.50
  27  -4  -3   20.40   10.20
 -27  -4   3   19.90   20.70
 -27  -4   3   -3.40    6.70
  28  -4   3  124.29   50.89
 -28   4   3  105.79   43.70
  28   4   3  210.08   63.49
 -28   4  -3   83.79   36.50
 -28  -4   3  143.99   43.30
 -28  -4   3  111.59   42.30
 -29   4   3   72.29   36.80
  29  -4   3  106.49   44.00
  29   4   3  151.88   50.69
 -29  -4   3   77.89   31.50
 -29  -4   3   95.69   39.70
 -29   4  -3   43.10   23.70
  30  -4   3   54.19   35.40
 -30   4   3    2.10    9.50
 -30  -4   3   19.80   23.70
 -30   4  -3   26.40   19.80
  30   4   3   -3.10    7.40
 -31  -4  -3   43.20   12.20
  31  -4   3   43.80   30.60
 -31   4   3   35.80   26.20
 -31  -4  -3   30.80   11.00
  31   4   3  110.79   54.69
 -31  -4   3   64.19   28.30
 -31  -4   3   41.10   30.90
 -31   4  -3   42.40   25.20
  32  -4   3   42.10   30.10
 -32   4   3   26.80   22.30
 -32  -4   3   29.50   21.30
  33  -4   3   -5.90   10.80
 -33   4   3   -2.30   11.40
 -33  -4   3   19.70   17.70
 -33  -4   3   -2.50   15.10
  34  -4   3   -2.90   13.50
 -34   4   3    0.40   17.50
 -34  -4   3   18.20   21.70
 -34  -4   3   -4.60   10.40
 -35   4   3    9.00   16.30
 -35  -4   3   17.60   19.50
 -36   4   3   74.69   42.30
  36  -4   3  125.89   56.09
 -36  -4   3   58.79   31.70
   0   5  -3   -0.90    6.10
   0  -5   3    1.40    6.00
   0  -5  -3    1.00    6.90
   0   5   3    1.10    6.70
   0  -5  -3   -6.50    4.30
  -1  -5  -3   16.90   12.60
   1   5  -3   22.00   12.40
  -1   5   3    0.20    5.60
   1  -5   3   17.50   12.70
  -1  -5  -3   20.00   12.50
  -1   5  -3    6.40    8.10
  -1  -5   3   44.00   18.10
   1  -5  -3    6.70   11.50
   1   5   3   10.80    8.70
   1  -5  -3    6.50    9.80
  -2  -5  -3  202.58   39.30
  -2   5   3  203.18   41.20
   2   5  -3  232.48   39.90
   2  -5   3  250.97   45.70
  -2  -5  -3  325.77   52.09
   2  -5  -3  133.89   36.50
  -2  -5   3  270.27   44.50
   2  -5  -3  272.57   43.90
   2   5   3  181.28   34.80
  -2   5  -3  241.38   41.90
  -3  -5  -3   60.09   21.70
  -3  -5  -3   57.09   18.30
   3  -5   3   54.79   19.80
   3   5  -3   57.89   18.20
  -3   5   3   36.50   17.50
  -3  -5   3   33.60   14.90
   3   5   3   52.19   16.70
  -4  -5  -3  139.49   31.90
  -4   5   3  132.09   36.00
   4  -5   3  152.78   35.40
   4   5  -3  253.47   37.10
   4  -5  -3  139.39   37.30
  -4  -5   3  164.98   33.90
  -4   5  -3  194.48   41.90
   5  -5   3   -2.40    6.00
  -5   5   3   10.90   10.40
   5   5  -3   12.20    8.90
  -5  -5  -3   17.60   14.00
  -5  -5  -3    0.10    5.80
  -5   5  -3    0.00    5.90
  -5  -5   3   -2.90    3.60
   5  -5  -3    0.60    7.50
  -6  -5  -3  634.44   88.89
   6  -5   3  549.95   78.09
   6   5  -3  536.65   62.09
  -6   5   3  585.84   84.39
  -6  -5  -3  501.85   62.59
   6  -5  -3  673.13   89.89
  -6  -5   3  557.14   66.39
   6   5   3  755.72   94.19
  -6   5  -3  652.23   82.79
   7  -5   3   14.20   11.50
   7   5  -3    9.50    7.50
  -7  -5  -3    7.00   10.80
   7  -5   3    9.90   10.20
  -7  -5  -3   15.90   10.30
  -7   5   3    4.40    8.20
   7  -5  -3   38.00   22.20
  -7  -5   3   12.20    9.80
   7   5   3   16.70   13.90
  -7   5  -3    9.70   10.30
   8  -5   3  891.01  100.19
   8  -5   3  945.81   99.99
  -8   5   3  918.41  105.49
   8   5  -3  896.71   89.99
  -8  -5  -3  928.21  122.69
  -8  -5  -3  890.21   90.99
  -8   5  -3  778.12   95.69
   8  -5  -3  916.81  121.29
   8   5   3  732.03  112.89
  -8  -5   3 1034.00   98.49
   9  -5   3   48.90   19.80
  -9  -5  -3   36.80   12.30
   9   5  -3   26.10   10.60
  -9   5   3   24.60   18.20
   9  -5   3   29.20   15.10
  -9  -5  -3   12.30   16.00
   9  -5  -3   22.30   15.50
  -9  -5   3   26.40   13.90
   9   5   3   55.29   23.40
  -9   5  -3   48.70   18.60
 -10  -5  -3   -7.20    3.50
  10  -5   3   35.90   16.50
  10   5  -3   -0.50    2.90
 -10  -5  -3   -5.00    3.70
 -10   5   3   -7.40    4.50
  10  -5   3    4.60   10.40
 -10  -5   3   -3.60    5.10
 -10   5  -3    3.80    7.30
  10  -5  -3    6.50    9.60
  10   5   3   -6.30    3.10
 -11  -5  -3    9.50    6.80
  11  -5   3   10.80   13.30
  11  -5   3   -2.50    5.50
 -11   5   3    3.90   13.00
 -11  -5  -3   -0.40   10.00
  11  -5   3    6.30    6.40
  11  -5  -3    2.70    9.00
  11   5   3    9.00   13.70
 -11  -5   3    2.70    6.90
 -11   5  -3   18.10   12.30
  11  -5  -3   14.20   12.40
  12  -5   3   31.10   21.40
  12  -5   3   16.30   14.00
  12  -5   3   22.70   16.70
 -12   5   3   34.90   20.90
 -12  -5  -3   23.30   17.40
 -12  -5  -3   17.80    8.30
 -12  -5   3   33.30   14.10
  12  -5  -3   38.40   20.40
 -12   5  -3   18.40   13.70
  12   5   3    4.70    9.20
  12  -5  -3   17.30   12.50
 -13  -5  -3  326.87   72.29
  13  -5   3  344.27   72.69
  13  -5   3  369.46   64.19
  13  -5  -3  499.35   69.49
  13  -5  -3  523.45   81.89
[truncated: 1,336,657 more chars]
