# Supplementary material for: Crystal structure of bis­(1-mesityl-1H-imidazole-κN 3)di­phenyl­boron tri­fluoro­methane­sulfonate
Source: Acta Crystallogr E Crystallogr Commun. 2020 Apr 21;76(Pt 5):673–6. doi: 10.1107/S2056989020005058 (PMC7199260; doi:10.1107/S2056989020005058)
Supplement: Supplementary file 2 [file e-76-00673-Isup3.hkl]

data_I                                                                          
_shelx_title ' ortho_a.res in Pbcn'                                             
_shelx_refln_list_code          4                                               
_shelx_F_calc_maximum      361.41                                               
_exptl_crystal_F_000      2880.00                                               
_reflns_d_resolution_high  0.7691                                               
                                                                                
loop_                                                                           
 _space_group_symop_operation_xyz                                               
 'x, y, z'                                                                      
 '-x+1/2, -y+1/2, z+1/2'                                                        
 '-x, y, -z+1/2'                                                                
 'x+1/2, -y+1/2, -z'                                                            
 '-x, -y, -z'                                                                   
 'x-1/2, y-1/2, -z-1/2'                                                         
 'x, -y, z-1/2'                                                                 
 '-x-1/2, y-1/2, z'                                                             
                                                                                
_cell_length_a    28.6609                                                       
_cell_length_b    15.9787                                                       
_cell_length_c    15.3520                                                       
_cell_angle_alpha  90.000                                                       
_cell_angle_beta   90.000                                                       
_cell_angle_gamma  90.000                                                       
                                                                                
_shelx_F_squared_multiplier     1.000                                           
                                                                                
loop_                                                                           
 _refln_index_h                                                                 
 _refln_index_k                                                                 
 _refln_index_l                                                                 
 _refln_F_squared_calc                                                          
 _refln_F_squared_meas                                                          
 _refln_F_squared_sigma                                                         
 _refln_observed_status                                                         
   4   0   0      57574.75      50878.68      4578.35 o                         
   6   0   0       6323.12       5434.39       272.68 o                         
   8   0   0        474.97        522.99        64.19 o                         
  10   0   0        144.28        101.07        35.41 o                         
  12   0   0       4073.52       4337.50       274.11 o                         
  14   0   0        414.23        488.75        84.16 o                         
  16   0   0      27989.21      28910.96      1392.73 o                         
  18   0   0       6499.61       5942.78       407.86 o                         
  20   0   0       5511.29       5454.56       413.36 o                         
  22   0   0        748.42       1213.67       228.65 o                         
  24   0   0       6604.77       6768.54       638.78 o                         
  26   0   0       6872.68       6918.79      1360.10 o                         
  28   0   0        159.76        110.33       113.80 o                         
  30   0   0         32.60         70.65        78.62 o                         
  32   0   0          3.96         -8.85        73.04 o                         
  34   0   0         54.56         30.22       137.26 o                         
  36   0   0         10.53        167.49       224.16 o                         
   3   1   0       3786.82       3218.64       141.57 o                         
   5   1   0      71718.72      65983.86      5930.72 o                         
   7   1   0      11558.90      10611.95       369.74 o                         
   9   1   0      12958.63      12038.76       420.19 o                         
  11   1   0       6798.47       6973.15       339.20 o                         
  13   1   0       6893.08       7581.26       377.83 o                         
  15   1   0       9102.05       8266.95       332.93 o                         
  17   1   0       1231.95       1142.68       103.11 o                         
  19   1   0        881.86        989.37       100.02 o                         
  21   1   0       7048.31       6555.16       465.69 o                         
  23   1   0      15893.04      14398.16       692.61 o                         
  25   1   0         38.61         61.01        47.03 o                         
  27   1   0        951.01       1276.25       185.90 o                         
  29   1   0        563.49        701.13       142.59 o                         
  31   1   0        167.91        154.14        87.36 o                         
  33   1   0       1297.40       1558.07       322.90 o                         
  35   1   0        342.90        556.78       214.94 o                         
  37   1   0        226.50        485.70       338.06 o                         
   0   2   0        106.72        108.30        55.41 o                         
   2   2   0       3314.05       2640.83       179.65 o                         
   4   2   0       2979.84       3192.54       190.45 o                         
   6   2   0       6563.64       6592.11       315.96 o                         
   8   2   0        138.78        163.39        42.69 o                         
  10   2   0      14766.79      14251.35       539.32 o                         
  12   2   0      41834.73      39937.75      1405.84 o                         
  14   2   0      11386.57      12454.44       480.82 o                         
  16   2   0       6071.88       6835.96       420.35 o                         
  18   2   0       3404.95       3770.94       242.14 o                         
  20   2   0       2769.39       2642.90       237.46 o                         
  22   2   0          2.59          2.38        34.44 o                         
  24   2   0        751.64        605.01       125.90 o                         
  26   2   0       3175.77       3567.33       367.73 o                         
  28   2   0        301.67        455.47       134.17 o                         
  30   2   0        287.27        398.14       228.63 o                         
  32   2   0       1261.53       1242.98       302.44 o                         
  34   2   0          5.08         88.29        94.28 o                         
  36   2   0       1803.26       2189.48       374.91 o                         
   5   3   0      44731.29      38257.78      1765.95 o                         
   7   3   0      14582.19      13081.87       589.69 o                         
   9   3   0      33159.67      28364.92      1098.66 o                         
  11   3   0       5513.91       5528.67       335.85 o                         
  13   3   0       5937.95       6550.64       460.73 o                         
  15   3   0       3811.08       4231.58       262.36 o                         
  17   3   0       3635.92       4404.62       241.08 o                         
  19   3   0       3614.19       3740.16       373.55 o                         
  21   3   0      11505.69      11174.43       665.84 o                         
  23   3   0       1231.58       1316.51       258.96 o                         
  25   3   0       5936.07       7009.02       635.22 o                         
  27   3   0         97.16        124.81        74.79 o                         
  29   3   0        711.90        616.98       153.99 o                         
  31   3   0         38.08         24.91        64.50 o                         
  33   3   0       1103.06       1261.43       253.81 o                         
  35   3   0       1098.83       1031.75       252.75 o                         
   0   4   0          0.86         32.74        78.08 o                         
   2   4   0     107713.95      91735.38      8280.35 o                         
   4   4   0      17049.55      15731.03       781.79 o                         
   6   4   0       4678.25       4031.03       307.97 o                         
   8   4   0       8038.83       7030.49       374.44 o                         
  10   4   0       2440.88       2887.27       237.56 o                         
  12   4   0       5552.80       6086.16       360.89 o                         
  14   4   0      12164.46      11666.92       525.23 o                         
  16   4   0       1899.46       1985.29       182.82 o                         
  18   4   0        549.93        787.40       125.95 o                         
  20   4   0        135.39        124.91        52.46 o                         
  22   4   0         27.88         88.25        53.80 o                         
  24   4   0        701.39        441.59       162.58 o                         
  26   4   0       4024.13       4191.35       442.15 o                         
  28   4   0         15.93        138.93        77.25 o                         
  30   4   0         42.71        103.82        71.07 o                         
  32   4   0         48.29         92.60        84.75 o                         
  34   4   0         54.01         71.97        86.43 o                         
  36   4   0        772.48        753.04       236.28 o                         
   1   5   0       1988.16       2213.52       233.23 o                         
   3   5   0      13882.85      14533.84       845.48 o                         
   5   5   0         82.45        -15.21       174.26 o                         
   7   5   0       1775.78       1791.26       229.56 o                         
   9   5   0       9726.38       9099.17       484.56 o                         
  11   5   0      18329.47      17932.12       930.56 o                         
  13   5   0         30.07         72.27        53.09 o                         
  15   5   0         20.36        153.60        66.47 o                         
  17   5   0          0.55         64.90        46.09 o                         
  19   5   0      11928.74      11066.83       608.32 o                         
  21   5   0       8122.14       8542.72       466.45 o                         
  23   5   0       1826.32       2276.81       405.30 o                         
  25   5   0         77.77         92.46        88.34 o                         
  27   5   0        131.78        226.77        91.97 o                         
  29   5   0         65.87         88.52        79.21 o                         
  31   5   0          9.03         75.28        76.11 o                         
  33   5   0         40.90         53.93        87.32 o                         
  35   5   0       1022.83        822.34       259.06 o                         
   0   6   0       3169.34       3016.65       431.88 o                         
   2   6   0       1877.07       1644.67       219.02 o                         
   4   6   0       5021.60       5459.06       450.18 o                         
   6   6   0       2138.59       2327.14       229.25 o                         
   8   6   0       1027.82        914.52       176.01 o                         
  10   6   0       3368.66       3659.96       407.46 o                         
  12   6   0       1013.51       1570.15       215.24 o                         
  14   6   0        117.43         64.13        42.61 o                         
  16   6   0       2171.98       2376.16       205.60 o                         
  18   6   0       4700.69       4406.57       292.53 o                         
  20   6   0          3.95         23.69        32.48 o                         
  22   6   0         50.30         41.68        66.88 o                         
  24   6   0       7095.58       7008.28       450.58 o                         
  26   6   0       2975.26       2818.19       320.29 o                         
  28   6   0       1068.11       1053.34       199.85 o                         
  30   6   0        364.23        449.77       153.05 o                         
  32   6   0        107.06        176.45       110.32 o                         
  34   6   0         10.33         42.59       134.41 o                         
   1   7   0       1612.96       1546.32       287.62 o                         
   3   7   0         34.86         -0.77        52.12 o                         
   5   7   0      31819.86      31512.29      1766.23 o                         
   7   7   0       1365.55       1163.56       309.27 o                         
   9   7   0       4397.54       4735.47       393.16 o                         
  11   7   0      16034.07      15776.63       756.85 o                         
  13   7   0         53.45         26.26        36.05 o                         
  15   7   0         68.49         39.00        89.25 o                         
  17   7   0        878.89        844.89       139.41 o                         
  19   7   0       5601.47       5628.86       369.74 o                         
  21   7   0       1978.72       1787.20       201.24 o                         
  23   7   0       2091.49       2437.08       228.38 o                         
  25   7   0       2474.80       2551.47       232.59 o                         
  27   7   0       1051.26       1154.08       223.94 o                         
  29   7   0         63.55        115.41       132.19 o                         
  31   7   0       1486.94       1632.41       293.09 o                         
  33   7   0          0.27         82.33        99.40 o                         
  35   7   0        346.60        226.40       187.24 o                         
   0   8   0        990.02        766.20       202.07 o                         
   2   8   0          0.77        -31.02        35.81 o                         
   4   8   0      16029.94      17476.24      1511.87 o                         
   6   8   0       3473.50       4019.05       412.50 o                         
   8   8   0       8295.52      10185.46      1331.38 o                         
  10   8   0          0.05         74.55        47.96 o                         
  12   8   0        540.26        410.86       102.06 o                         
  14   8   0         21.43         -9.36        27.29 o                         
  16   8   0        635.78        731.90       134.46 o                         
  18   8   0       6640.26       6606.63       453.27 o                         
  20   8   0       1364.63       1236.82       203.24 o                         
  22   8   0          0.73         32.42        42.92 o                         
  24   8   0       1001.66       1402.71       212.76 o                         
  26   8   0          0.93         79.36        53.94 o                         
  28   8   0          7.80         64.89        56.17 o                         
  30   8   0         86.38        238.36       118.65 o                         
  32   8   0         67.72        151.89       102.66 o                         
  34   8   0         62.22         69.20       102.46 o                         
   1   9   0        183.91        126.20        72.75 o                         
   3   9   0       3918.69       5095.36       492.74 o                         
   5   9   0        404.92        440.42       161.96 o                         
   7   9   0       1330.70       1516.51       247.80 o                         
   9   9   0        276.35        556.91       148.60 o                         
  11   9   0        601.44        898.89       172.99 o                         
  13   9   0       5009.50       4821.56       434.25 o                         
  15   9   0        651.64        620.42       128.46 o                         
  17   9   0       1174.04       1160.84       182.94 o                         
  19   9   0       4203.13       4078.33       368.17 o                         
  21   9   0       4117.48       4450.47       391.41 o                         
  23   9   0       2559.42       2558.61       282.32 o                         
  25   9   0        131.45        127.15        60.55 o                         
  27   9   0         34.84        112.07        80.21 o                         
  29   9   0        133.21        180.22        72.85 o                         
  31   9   0          0.00        117.97       164.34 o                         
  33   9   0         38.52         69.42       109.23 o                         
   0  10   0        776.93       1240.16       432.57 o                         
   2  10   0       3047.64       2660.91       302.35 o                         
   4  10   0       3305.76       3179.22       400.70 o                         
   6  10   0       4457.09       5489.64       558.60 o                         
   8  10   0       6347.65       8171.00       760.57 o                         
  10  10   0         12.94         27.81        68.54 o                         
  12  10   0        973.71       1188.45       219.43 o                         
  14  10   0        905.74       1142.51       232.84 o                         
  16  10   0          0.76         57.16        61.25 o                         
  18  10   0      10830.63      11759.84       896.02 o                         
  20  10   0          0.47         48.11        73.62 o                         
  22  10   0        670.48        705.03       157.73 o                         
  24  10   0        907.26       1024.16       201.30 o                         
  26  10   0          0.22         32.75        80.52 o                         
  28  10   0         71.78        164.23       102.86 o                         
  30  10   0          0.26         33.57        68.75 o                         
  32  10   0        191.03        311.40       189.50 o                         
   1  11   0       3770.49       3482.67       368.60 o                         
   3  11   0       5838.48       5380.32       513.92 o                         
   5  11   0       3230.98       3970.21       463.63 o                         
   7  11   0        421.77        498.10       162.08 o                         
   9  11   0       1502.13       2543.01       475.90 o                         
  11  11   0        143.23        428.30       152.66 o                         
  13  11   0        557.92        290.24       150.85 o                         
  15  11   0        464.27        418.21       150.50 o                         
  17  11   0       1244.34       1564.53       286.34 o                         
  19  11   0        130.34        323.82       161.10 o                         
  21  11   0        912.41       1294.94       247.85 o                         
  23  11   0         19.51        240.17       166.66 o                         
  25  11   0       1220.62       2088.40       387.51 o                         
  27  11   0        143.38        256.05       150.46 o                         
  29  11   0          3.52        100.52        97.91 o                         
  31  11   0         15.99          3.11        80.93 o                         
   0  12   0       1929.60       1720.95       351.56 o                         
   2  12   0         43.80         -2.89        75.61 o                         
   4  12   0         17.21        124.82        75.61 o                         
   6  12   0       2228.39       3053.23       358.80 o                         
   8  12   0        327.24        612.08       187.28 o                         
  10  12   0       7812.66       6461.49       658.80 o                         
  12  12   0       5146.18       6725.93       799.61 o                         
  14  12   0         25.89         65.89        99.68 o                         
  16  12   0       1062.33       1122.31       292.77 o                         
  18  12   0       1040.63       1085.94       278.61 o                         
  20  12   0        277.48        204.28       148.32 o                         
  22  12   0       1900.46       2368.46       387.82 o                         
  24  12   0        412.94        693.19       204.90 o                         
  26  12   0         20.46        -41.60        64.19 o                         
  28  12   0         85.63        229.14       171.39 o                         
  30  12   0          2.26          0.58        90.96 o                         
   1  13   0       1092.96       1179.25       268.27 o                         
   3  13   0        345.77        385.19       129.95 o                         
   5  13   0        308.06        478.76       169.03 o                         
   7  13   0          0.80         -7.87        53.35 o                         
   9  13   0       2120.27       2114.69       341.73 o                         
  11  13   0       1303.01       1549.09       361.42 o                         
  13  13   0        424.00        579.27       265.65 o                         
  15  13   0       2776.78       3725.82       660.45 o                         
  17  13   0          4.71         39.45       147.97 o                         
  19  13   0       1165.58       1747.81       569.15 o                         
  21  13   0        233.55        228.91       207.79 o                         
  23  13   0        679.83        668.89       208.84 o                         
  25  13   0         72.29         90.72        90.78 o                         
  27  13   0        379.49        579.47       211.42 o                         
  29  13   0         83.86         28.08       114.96 o                         
   0  14   0       9494.31       7130.72      1256.67 o                         
   2  14   0        648.44       1098.22       317.76 o                         
   4  14   0        103.65         33.56        85.00 o                         
   6  14   0        419.05        210.57       137.05 o                         
   8  14   0       4694.55       4118.56       754.50 o                         
  10  14   0          0.88         -8.44       102.61 o                         
  12  14   0         48.33          8.33       118.38 o                         
  14  14   0        323.88        359.01       182.41 o                         
  16  14   0         16.80        170.54       295.94 o                         
  18  14   0         43.61        216.01       157.08 o                         
  20  14   0        118.84         32.11       221.01 o                         
  22  14   0         21.04         -1.38        88.65 o                         
  24  14   0        520.08        372.46       282.48 o                         
  26  14   0         23.38         71.39       154.55 o                         
   1  15   0       1165.00       1302.66       358.41 o                         
   3  15   0        215.41        241.79       214.08 o                         
   5  15   0        787.46       1880.03       627.14 o                         
   7  15   0        303.47        499.48       233.41 o                         
   9  15   0       2371.20       2389.98       761.82 o                         
  11  15   0       1159.84        855.71       295.91 o                         
  13  15   0        727.71        676.67       676.82 o                         
  15  15   0          1.44        -35.60        60.10 o                         
  17  15   0        449.78        341.48       416.14 o                         
  19  15   0          9.51        447.06       348.83 o                         
  21  15   0        446.22        536.68       234.80 o                         
  23  15   0        193.38        518.01       254.51 o                         
  25  15   0          0.91         22.51       122.88 o                         
   0  16   0        927.89       1281.85       518.84 o                         
   2  16   0        168.48        200.07       186.45 o                         
   4  16   0         66.69        252.44       174.49 o                         
   6  16   0          0.01         -1.13        76.85 o                         
   8  16   0          0.76        -94.45        94.45 o                         
  10  16   0        156.86          5.04       130.97 o                         
  12  16   0       2066.59       2106.44       509.64 o                         
  14  16   0       1731.30       1422.06       399.90 o                         
  16  16   0        172.29        211.85       171.40 o                         
  18  16   0        385.75        679.90       397.94 o                         
  20  16   0        118.20        -51.63       144.82 o                         
  22  16   0          7.72        -64.22       125.93 o                         
   1  17   0       1503.40       1386.91       416.60 o                         
   3  17   0       1050.97       1209.80       634.63 o                         
   5  17   0         24.11          5.93        88.80 o                         
   7  17   0        139.81          1.29       176.30 o                         
   9  17   0         34.11        -18.48        74.66 o                         
  11  17   0        244.75        386.73       228.06 o                         
  13  17   0          1.19        153.34       141.98 o                         
  15  17   0       1691.68       2704.05       747.34 o                         
  17  17   0         18.41         -6.68       104.89 o                         
  19  17   0         40.61         51.30       121.58 o                         
  21  17   0         21.45        -58.95       100.43 o                         
   0  18   0       1489.16       2000.79       711.38 o                         
   2  18   0        262.28         79.41       120.20 o                         
   4  18   0        361.62        535.42       240.19 o                         
   6  18   0        567.69        636.59       268.36 o                         
   8  18   0         40.91        193.23       171.62 o                         
  10  18   0        130.42        125.68       160.97 o                         
  12  18   0        263.96        475.86       280.34 o                         
  14  18   0        106.47        448.67       259.92 o                         
  16  18   0         67.45        235.04       200.80 o                         
  18  18   0        952.03       1210.92       376.88 o                         
   1  19   0         88.01        372.21       238.94 o                         
   3  19   0        949.39        657.90       290.61 o                         
   5  19   0        160.06        346.62       228.39 o                         
   7  19   0         92.13         43.35       103.92 o                         
   9  19   0        257.85        574.79       341.31 o                         
  11  19   0        606.04       1891.23       691.24 o                         
  13  19   0        250.20         -0.99       121.48 o                         
  15  19   0         28.41        -63.08        91.51 o                         
   2  20   0        642.86        646.37       395.19 o                         
   4  20   0         80.15        -21.52        88.20 o                         
   6  20   0        170.85        262.24       286.43 o                         
   8  20   0        221.71        130.04       160.01 o                         
  10  20   0        322.44        929.25       583.06 o                         
   1   1   1       5957.96       4643.70       443.84 o                         
   2   1   1       2643.05       2267.81        85.87 o                         
   3   1   1       1924.68       2029.27        93.84 o                         
   4   1   1         18.40          5.60        12.63 o                         
   5   1   1      30615.17      27005.69       689.33 o                         
   6   1   1      10777.11       9748.77       259.19 o                         
   7   1   1       5413.20       4800.93       139.64 o                         
   8   1   1       1291.44       1172.32        56.45 o                         
   9   1   1      15202.08      14219.89       374.58 o                         
  10   1   1        634.97        629.14        47.34 o                         
  11   1   1        839.73        790.01        53.24 o                         
  12   1   1       2159.18       1931.15        89.31 o                         
  13   1   1        542.41        616.45        69.62 o                         
  14   1   1         37.62         34.60        23.36 o                         
  15   1   1        547.49        540.21        60.91 o                         
  16   1   1        738.79        814.03        76.28 o                         
  17   1   1         69.69        101.09        23.63 o                         
  18   1   1         74.14         76.62        31.61 o                         
  19   1   1       1807.36       2195.62       120.87 o                         
  20   1   1        266.89        273.18        57.20 o                         
  21   1   1        895.07       1129.18        89.84 o                         
  22   1   1       1195.43       1510.36       108.57 o                         
  23   1   1        518.09        489.12        63.98 o                         
  24   1   1        255.84        220.83        42.44 o                         
  25   1   1       1912.55       1881.44       132.88 o                         
  26   1   1         27.76         77.67        56.46 o                         
  27   1   1        177.34        423.22        84.08 o                         
  28   1   1        437.73        360.33        88.26 o                         
  29   1   1       1042.01       1007.62       137.91 o                         
  30   1   1        342.00        490.17       165.42 o                         
  31   1   1         31.21         92.91        59.60 o                         
  32   1   1          0.99         61.52        48.76 o                         
  33   1   1        275.67        551.68       125.93 o                         
  34   1   1         21.07         90.66        81.16 o                         
  35   1   1         83.97        166.00       117.21 o                         
  36   1   1         10.25         57.42        71.55 o                         
  37   1   1        117.20         84.29        86.35 o                         
   0   2   1        477.47        430.24        63.57 o                         
   1   2   1       1005.63       1008.49        62.68 o                         
   2   2   1      11793.93      11048.42       355.77 o                         
   3   2   1        666.34        564.28        64.68 o                         
   4   2   1      31293.60      26931.24       832.04 o                         
   5   2   1        273.97        219.23        37.22 o                         
   6   2   1       1735.54       1847.11        94.64 o                         
   7   2   1         38.73         46.40        19.69 o                         
   8   2   1       2916.11       2855.23       118.75 o                         
   9   2   1       2505.67       2751.17       133.21 o                         
  10   2   1      17167.18      16046.50       437.95 o                         
  11   2   1       6569.38       5977.44       225.69 o                         
  12   2   1         37.74         40.08        19.25 o                         
  13   2   1       1628.05       1790.17        93.42 o                         
  14   2   1         18.78         58.37        25.00 o                         
  15   2   1        285.77        384.44        48.71 o                         
  16   2   1        111.79         40.19        32.71 o                         
  17   2   1       1370.26       1461.24       119.78 o                         
  18   2   1        105.07        219.64        47.88 o                         
  19   2   1        507.53        513.01        80.93 o                         
  20   2   1       2589.93       2744.49       201.73 o                         
  21   2   1        707.58        717.04        70.08 o                         
  22   2   1       3297.38       3892.85       198.39 o                         
  23   2   1        165.04        193.38        43.57 o                         
  24   2   1        576.57        519.60        75.70 o                         
  25   2   1        272.59        275.11        50.86 o                         
  26   2   1        361.33        341.39        71.99 o                         
  27   2   1        141.85        152.71        67.68 o                         
  28   2   1        395.22        430.96        84.48 o                         
  29   2   1          5.44         11.87        34.31 o                         
  30   2   1          3.21         15.19        35.44 o                         
  31   2   1         90.96         28.73        45.55 o                         
  32   2   1         50.69        118.64        57.62 o                         
  33   2   1        108.46        155.67        81.34 o                         
  34   2   1        343.80        239.84        89.14 o                         
  35   2   1          0.00         55.66        62.49 o                         
  36   2   1        345.71        278.14       170.26 o                         
   1   3   1       3817.34       3723.77       179.54 o                         
   2   3   1       8773.15       7951.19       309.88 o                         
   3   3   1         17.86         20.36        31.25 o                         
   4   3   1       6939.04       5945.89       230.97 o                         
   5   3   1      49450.72      43602.59      1514.50 o                         
   6   3   1       2946.18       2778.02       137.75 o                         
   7   3   1       7132.30       7024.05       250.21 o                         
   8   3   1       5702.66       5712.04       214.61 o                         
   9   3   1       1801.37       1820.38       101.88 o                         
  10   3   1       6691.85       6432.04       218.42 o                         
  11   3   1       2779.34       2938.34       135.81 o                         
  12   3   1       4117.49       4088.30       171.08 o                         
  13   3   1        429.35        493.32        52.34 o                         
  14   3   1       2327.55       2823.34       136.09 o                         
  15   3   1       1471.72       1680.27       102.00 o                         
  16   3   1        297.31        289.52        43.22 o                         
  17   3   1        226.25        171.35        48.14 o                         
  18   3   1       7961.21       7848.45       311.86 o                         
  19   3   1       2359.43       2718.28       192.50 o                         
  20   3   1       1814.76       1753.24       151.32 o                         
  21   3   1       5985.73       6636.55       336.88 o                         
  22   3   1       1202.62       1533.25       161.26 o                         
  23   3   1         77.74         78.91        47.10 o                         
  24   3   1         59.60         42.18        27.13 o                         
  25   3   1        225.93        180.32        61.91 o                         
  26   3   1         58.12         38.85        33.69 o                         
  27   3   1        432.94        288.10       114.84 o                         
  28   3   1         97.14         53.36        45.02 o                         
  29   3   1        280.17        367.09        91.26 o                         
  30   3   1        162.49        204.66        74.96 o                         
  31   3   1        449.17        376.02       116.70 o                         
  32   3   1       1736.41       1701.39       187.26 o                         
  33   3   1          5.94        100.06        64.81 o                         
  34   3   1         21.76         71.30        54.80 o                         
  35   3   1        177.88        153.33        82.49 o                         
  36   3   1        216.84        342.23       123.49 o                         
   0   4   1      18011.96      17367.61       843.19 o                         
   1   4   1      29772.83      26287.57       934.94 o                         
   2   4   1      12776.66      10963.11       421.25 o                         
   3   4   1       2327.60       2188.83       143.34 o                         
   4   4   1       3989.49       3512.54       189.37 o                         
   5   4   1       2957.24       2715.19       195.40 o                         
   6   4   1      16259.14      15686.10       554.60 o                         
   7   4   1        274.52        142.47        42.94 o                         
   8   4   1       2786.08       2686.55       158.01 o                         
   9   4   1       5761.81       5630.16       253.43 o                         
  10   4   1        326.22        314.39        49.71 o                         
  11   4   1         13.59         24.93        24.70 o                         
  12   4   1        703.38        638.19        64.83 o                         
  13   4   1      11832.42      11811.66       360.82 o                         
  14   4   1        883.95        994.47        80.69 o                         
  15   4   1         12.55         24.90        19.59 o                         
  16   4   1       1604.99       1512.74       105.18 o                         
  17   4   1        960.85        961.21        80.85 o                         
  18   4   1         23.54         34.10        33.89 o                         
  19   4   1         21.92         74.65        24.43 o                         
  20   4   1        755.38        894.07        91.44 o                         
  21   4   1       1634.89       1722.51       127.09 o                         
  22   4   1       1615.01       1500.82       158.80 o                         
  23   4   1       1369.31       1529.93       185.61 o                         
  24   4   1         51.53         40.23        42.28 o                         
  25   4   1        867.72       1073.90       150.12 o                         
  26   4   1        148.33        130.27        57.19 o                         
  27   4   1        161.83        210.17        65.26 o                         
  28   4   1        991.05        973.48       127.67 o                         
  29   4   1        265.61        197.98        72.82 o                         
  30   4   1         60.43         70.71        49.27 o                         
  31   4   1        117.71        235.80        77.86 o                         
  32   4   1          4.93          7.66        47.52 o                         
  33   4   1         39.96         80.42        56.60 o                         
  34   4   1         49.90        126.44        73.29 o                         
  35   4   1        134.27         17.10        76.70 o                         
  36   4   1         21.31         66.11        76.65 o                         
   1   5   1        174.99        146.95        44.43 o                         
   2   5   1          7.92         22.17        27.29 o                         
   3   5   1      23746.20      22431.16       824.47 o                         
   4   5   1          1.24         -4.43        24.76 o                         
   5   5   1         30.80         -4.18        27.63 o                         
   6   5   1      10478.29       9749.83       387.17 o                         
   7   5   1      21163.97      20450.75       772.35 o                         
   8   5   1       3711.34       4422.09       261.20 o                         
   9   5   1       4319.41       5185.87       352.37 o                         
  10   5   1         74.88         17.43        31.30 o                         
  11   5   1        855.82       1245.56       110.20 o                         
  12   5   1        546.14        432.04        64.16 o                         
  13   5   1       2499.81       3236.71       183.63 o                         
  14   5   1         90.36        104.87        31.62 o                         
  15   5   1         44.70         89.00        27.93 o                         
  16   5   1         82.42         66.37        34.56 o                         
  17   5   1       2803.27       2837.67       213.90 o                         
  18   5   1       4177.79       4214.41       212.23 o                         
  19   5   1        801.29        766.46        81.32 o                         
  20   5   1        340.88        307.11        63.26 o                         
  21   5   1        786.97        780.30        91.25 o                         
  22   5   1        123.51        161.26        37.88 o                         
  23   5   1       4957.46       4770.27       325.75 o                         
  24   5   1        489.02        392.71        91.89 o                         
  25   5   1        372.23        377.78        91.45 o                         
  26   5   1        259.69        243.32        75.97 o                         
  27   5   1        241.66        168.16        71.86 o                         
  28   5   1        612.64        409.53       151.01 o                         
  29   5   1          0.07         58.13        51.72 o                         
  30   5   1          0.69         27.87        52.74 o                         
  31   5   1         67.99        133.50        64.19 o                         
  32   5   1        212.96        292.97       168.77 o                         
  33   5   1         25.53         99.03        61.30 o                         
  34   5   1        160.76        192.14        81.93 o                         
  35   5   1         63.58         36.98        48.50 o                         
  36   5   1         64.08          0.43        73.77 o                         
   0   6   1      11875.91      10018.40       630.80 o                         
   1   6   1       1507.01       1418.28       151.67 o                         
   2   6   1      10468.40      10039.76       494.50 o                         
   3   6   1       2268.73       2096.15       155.10 o                         
   4   6   1        633.94        994.39       109.74 o                         
   5   6   1      23662.60      22224.46       836.52 o                         
   6   6   1       9179.38       9161.43       457.73 o                         
   7   6   1       1537.31       1478.53       133.39 o                         
   8   6   1      13036.33      12057.28       467.09 o                         
   9   6   1        298.34        319.05        65.98 o                         
  10   6   1        986.97       1404.25       131.58 o                         
  11   6   1       1314.44       1654.74       136.69 o                         
  12   6   1          1.00        -15.59        19.95 o                         
  13   6   1        966.36        920.58       103.56 o                         
  14   6   1       1472.98       1436.78       117.50 o                         
  15   6   1        439.33        450.60        62.05 o                         
  16   6   1       1085.45       1253.02       110.82 o                         
  17   6   1        619.58        632.40        76.85 o                         
  18   6   1        748.40        860.67        89.34 o                         
  19   6   1        840.05        861.66        95.77 o                         
  20   6   1        746.32        708.74        87.33 o                         
  21   6   1       2255.86       2432.67       185.74 o                         
  22   6   1         19.02         57.95        34.58 o                         
  23   6   1       1167.25       1329.63       118.15 o                         
  24   6   1       2825.30       2760.60       168.94 o                         
  25   6   1        304.44        348.23        68.36 o                         
  26   6   1         30.18         91.19        73.96 o                         
  27   6   1        270.30        138.41        87.75 o                         
  28   6   1         60.72         36.51        48.24 o                         
  29   6   1        256.35        351.89        85.42 o                         
  30   6   1          0.04          0.09        43.07 o                         
  31   6   1        727.55        624.75       145.56 o                         
  32   6   1         70.45        134.90        70.82 o                         
  33   6   1         93.25        102.69        64.19 o                         
  34   6   1        117.29        172.69        95.57 o                         
  35   6   1        469.56        625.06       178.69 o                         
   1   7   1        402.82        345.80       124.30 o                         
   2   7   1       2828.40       2906.42       208.90 o                         
   3   7   1       2207.86       2043.40       208.63 o                         
   4   7   1       3372.17       3498.37       221.59 o                         
   5   7   1        392.74        482.75        85.20 o                         
   6   7   1       4589.28       5517.18       326.05 o                         
   7   7   1         58.73         14.49        30.46 o                         
   8   7   1       7633.85       7868.68       388.34 o                         
   9   7   1        126.21        157.73        48.13 o                         
  10   7   1      12911.52      12217.37       505.21 o                         
  11   7   1        101.52        250.15        59.05 o                         
  12   7   1        131.90         81.36        66.86 o                         
  13   7   1         23.59         23.76        26.23 o                         
  14   7   1        516.75        452.33        72.06 o                         
  15   7   1        127.81         68.53        35.19 o                         
  16   7   1       1472.67       1537.08       133.54 o                         
  17   7   1       3232.87       3486.07       213.80 o                         
  18   7   1        871.48        835.62        97.77 o                         
  19   7   1         22.95         61.09        32.86 o                         
  20   7   1         96.85         63.33        42.00 o                         
  21   7   1        774.82        870.52       111.69 o                         
  22   7   1        473.14        485.73        66.38 o                         
  23   7   1          1.17         56.13        29.61 o                         
  24   7   1         18.04         74.60        31.89 o                         
  25   7   1        422.62        436.49        75.96 o                         
  26   7   1        643.98        522.19        93.72 o                         
  27   7   1         71.22        117.87        37.99 o                         
  28   7   1        205.37        266.78        78.61 o                         
  29   7   1        637.90        787.47       125.06 o                         
  30   7   1         97.59         49.09        56.88 o                         
  31   7   1         24.65        114.28        60.51 o                         
  32   7   1         81.29         84.31        69.04 o                         
  33   7   1         14.68         16.38        57.34 o                         
  34   7   1        153.88        237.91        95.14 o                         
   0   8   1        239.51        392.97       117.78 o                         
   1   8   1        487.25        621.08       101.71 o                         
   2   8   1         85.94         54.00        51.05 o                         
   3   8   1       3575.69       3038.11       245.55 o                         
   4   8   1      26824.29      27244.34      1358.19 o                         
   5   8   1        650.51        650.85       129.34 o                         
   6   8   1      10216.79      10489.93       509.44 o                         
   7   8   1         54.18         46.15        31.26 o                         
   8   8   1        804.67        815.73       137.76 o                         
   9   8   1       4032.85       4207.67       286.39 o                         
  10   8   1        144.21        177.54        65.98 o                         
  11   8   1         66.29         99.05        42.65 o                         
  12   8   1       1092.40       1015.08       120.38 o                         
  13   8   1        895.77        844.79       112.06 o                         
  14   8   1       1239.98       1445.46       232.14 o                         
  15   8   1        205.85        189.53        52.53 o                         
  16   8   1         37.35         36.81        37.57 o                         
  17   8   1       3536.54       3735.03       257.49 o                         
  18   8   1          0.14         41.33        33.64 o                         
  19   8   1         45.02         47.65        29.37 o                         
  20   8   1       2397.42       2480.28       171.58 o                         
  21   8   1          0.10         53.27        28.83 o                         
  22   8   1       2511.21       2277.75       174.78 o                         
  23   8   1       2613.11       2847.19       197.45 o                         
  24   8   1        222.52        218.78        59.40 o                         
  25   8   1          2.62         23.86        29.60 o                         
  26   8   1        573.35        524.32        85.70 o                         
  27   8   1        125.79        178.13        48.62 o                         
  28   8   1        125.48         77.65        50.36 o                         
  29   8   1          8.87         83.00        54.98 o                         
  30   8   1        717.95        907.50       171.79 o                         
  31   8   1         72.19        112.73        87.58 o                         
  32   8   1          3.92        107.06        66.90 o                         
  33   8   1        182.90        159.69        84.50 o                         
  34   8   1        169.99        340.49       321.01 o                         
   1   9   1       2514.58       2734.15       230.97 o                         
   2   9   1       1478.76       1718.60       187.14 o                         
   3   9   1       3702.75       3492.52       258.28 o                         
   4   9   1         13.97          5.13        29.67 o                         
   5   9   1       2932.82       3681.07       265.84 o                         
   6   9   1       3461.93       4043.20       283.54 o                         
   7   9   1       3510.72       4186.02       319.42 o                         
   8   9   1       3853.72       4148.79       296.62 o                         
   9   9   1      10599.14      10595.22       545.31 o                         
  10   9   1         22.59         50.81        42.84 o                         
  11   9   1       3170.72       2697.38       235.04 o                         
  12   9   1        176.95         84.98        97.05 o                         
  13   9   1        649.45        891.57       131.20 o                         
  14   9   1        266.85        180.63        67.07 o                         
  15   9   1        208.51        282.61        78.12 o                         
  16   9   1       7818.31       7630.21       409.01 o                         
  17   9   1         43.84         -3.56        31.54 o                         
  18   9   1        787.63        781.93       105.70 o                         
  19   9   1        294.11        257.21        54.11 o                         
  20   9   1         27.36         31.78        36.35 o                         
  21   9   1       4151.15       4697.85       296.67 o                         
  22   9   1        184.62        100.99        47.86 o                         
  23   9   1        811.20        828.40       114.97 o                         
  24   9   1        182.48         84.72        69.12 o                         
  25   9   1         96.95        159.30        56.34 o                         
  26   9   1         44.27        136.02        64.26 o                         
  27   9   1        367.26        517.92        87.56 o                         
  28   9   1         32.43         95.41        47.59 o                         
  29   9   1        441.21        585.47        90.46 o                         
  30   9   1          7.17         26.00        41.16 o                         
  31   9   1        228.51        192.18       104.07 o                         
  32   9   1         63.37         67.11        66.81 o                         
  33   9   1         91.97        131.09        87.11 o                         
   0  10   1       1230.51       1235.93       198.29 o                         
   1  10   1       1820.65       1890.81       191.32 o                         
   2  10   1       1372.38       1597.96       188.58 o                         
   3  10   1        716.48       1003.81       137.05 o                         
   4  10   1         13.02        -11.85        28.57 o                         
   5  10   1       3647.06       3747.57       282.81 o                         
   6  10   1        676.23        755.73       121.07 o                         
   7  10   1        699.13       1073.93       143.13 o                         
   8  10   1         62.66         57.61        48.72 o                         
   9  10   1        604.01        469.22       108.65 o                         
  10  10   1         29.25         83.09        52.28 o                         
  11  10   1        274.03        339.93        90.82 o                         
  12  10   1       1852.76       1819.60       202.19 o                         
  13  10   1        820.39       1027.31       140.25 o                         
  14  10   1         30.45         20.40        35.29 o                         
  15  10   1        993.37        718.08       114.93 o                         
  16  10   1       2306.24       2499.37       229.28 o                         
  17  10   1        132.61        160.04        82.34 o                         
  18  10   1       2082.79       1933.74       283.74 o                         
  19  10   1       1047.13       1189.23       157.11 o                         
  20  10   1         15.64         76.76        42.97 o                         
  21  10   1        553.81        628.42       134.26 o                         
  22  10   1       1078.61       1047.31       134.24 o                         
  23  10   1          3.29         -0.07        32.29 o                         
  24  10   1        403.51        559.37       101.31 o                         
  25  10   1         58.66         47.31        45.36 o                         
  26  10   1        175.62        169.85        63.24 o                         
  27  10   1          0.26         43.14        42.01 o                         
  28  10   1         24.62         65.35        59.69 o                         
  29  10   1        403.90        713.54       110.73 o                         
  30  10   1         66.23         52.81        52.77 o                         
  31  10   1        140.95        142.96       107.72 o                         
  32  10   1        144.89        285.06       123.98 o                         
   1  11   1        441.54        322.69        85.72 o                         
   2  11   1        349.66        344.27        80.95 o                         
   3  11   1        144.46        273.85        74.26 o                         
   4  11   1        882.16       1103.15       161.05 o                         
   5  11   1       1476.90       1386.21       198.09 o                         
   6  11   1         71.10        124.04        57.67 o                         
   7  11   1       2426.58       2746.83       245.48 o                         
   8  11   1        130.84        140.84        70.06 o                         
   9  11   1        259.12        320.36        80.85 o                         
  10  11   1        391.67        263.12        90.93 o                         
  11  11   1         40.26          5.50        34.07 o                         
  12  11   1         25.68         -7.18        56.68 o                         
  13  11   1       3917.35       4253.95       330.44 o                         
  14  11   1        658.14        500.19       112.32 o                         
  15  11   1       2925.56       3495.12       315.75 o                         
  16  11   1        101.58        254.66        71.44 o                         
  17  11   1       1786.11       1624.25       206.65 o                         
  18  11   1        527.63        364.13       147.51 o                         
  19  11   1          8.69         22.87        62.33 o                         
  20  11   1       1133.30       1416.91       195.21 o                         
  21  11   1         21.15         65.83        56.98 o                         
  22  11   1        706.47        835.41       125.44 o                         
  23  11   1         34.22         37.44        45.67 o                         
  24  11   1         41.96         78.59        47.95 o                         
  25  11   1         71.46         67.55        48.55 o                         
  26  11   1        215.97        227.05        76.00 o                         
  27  11   1        636.28        703.90       115.75 o                         
  28  11   1        117.73        149.10        69.24 o                         
  29  11   1        499.66        377.31        95.40 o                         
  30  11   1         81.57        184.66        89.06 o                         
  31  11   1          1.04         28.60        60.05 o                         
   0  12   1       6840.52       7020.70       598.90 o                         
   1  12   1         93.38         83.95        56.92 o                         
   2  12   1         79.98         75.48        42.71 o                         
   3  12   1          7.59         18.73        40.11 o                         
   4  12   1       1567.99       1989.20       214.35 o                         
   5  12   1         15.86         18.21        41.26 o                         
   6  12   1       3959.47       4516.35       380.31 o                         
   7  12   1        505.16        545.73       106.34 o                         
   8  12   1        916.89       1177.03       182.99 o                         
   9  12   1        276.47        174.06       113.23 o                         
  10  12   1         74.67        103.24        74.33 o                         
  11  12   1       1303.23       1319.44       197.31 o                         
  12  12   1       1671.22       1794.73       270.15 o                         
  13  12   1       1182.90       1353.66       274.81 o                         
  14  12   1       1187.90       1324.34       223.88 o                         
  15  12   1       2230.91       2244.23       301.83 o                         
  16  12   1          1.56         39.61        54.55 o                         
  17  12   1       1184.48        996.44       200.42 o                         
  18  12   1       3718.84       3792.31       396.13 o                         
  19  12   1        107.20        305.41       144.67 o                         
  20  12   1        531.44        786.47       172.31 o                         
  21  12   1        157.94         53.60        77.25 o                         
  22  12   1        704.65       1198.74       198.08 o                         
  23  12   1        206.93        146.62        66.71 o                         
  24  12   1        834.40        722.00       175.87 o                         
  25  12   1        362.92        388.93       107.01 o                         
  26  12   1          3.39         -0.82        47.33 o                         
  27  12   1          0.15         39.24        55.87 o                         
  28  12   1        121.48        142.10        66.22 o                         
  29  12   1        418.46        588.12       139.59 o                         
  30  12   1        134.27         67.32        71.01 o                         
   1  13   1        473.33        402.77        93.27 o                         
   2  13   1        529.11        486.09       132.12 o                         
   3  13   1         54.96          9.14        79.22 o                         
   4  13   1         33.39         -2.87        38.33 o                         
   5  13   1       2585.70       3274.68       316.33 o                         
   6  13   1        605.83        712.48       154.90 o                         
   7  13   1       2820.63       3368.40       348.54 o                         
   8  13   1        253.47        148.60        84.25 o                         
   9  13   1          9.58        -35.70        35.70 o                         
  10  13   1        662.27        704.63       160.70 o                         
  11  13   1        278.02        224.91        90.77 o                         
  12  13   1        730.10        898.58       175.02 o                         
  13  13   1         13.07         62.28        63.06 o                         
  14  13   1       3729.86       3896.97       427.22 o                         
  15  13   1        588.79        695.71       171.76 o                         
  16  13   1        702.63       1636.96       268.32 o                         
  17  13   1        195.31        118.18       116.98 o                         
  18  13   1       1226.27        786.89       187.17 o                         
  19  13   1       1183.58       1534.43       255.62 o                         
  20  13   1        100.43        163.23       104.00 o                         
  21  13   1       1006.08        862.40       234.44 o                         
  22  13   1        414.54        416.05       134.67 o                         
  23  13   1          0.13        140.31        76.77 o                         
  24  13   1         96.84        133.09        80.76 o                         
  25  13   1        351.33        265.06       241.58 o                         
  26  13   1        237.22        260.16       109.61 o                         
  27  13   1          2.47         83.32        67.92 o                         
  28  13   1         32.55         89.27        79.89 o                         
  29  13   1          0.74        -11.25        70.33 o                         
   0  14   1        279.35         97.91       258.79 o                         
   1  14   1       1619.11       2050.40       311.74 o                         
   2  14   1        340.75        292.39       122.15 o                         
   3  14   1        258.87        171.58       102.33 o                         
   4  14   1        917.69        882.55       201.02 o                         
   5  14   1        182.48        212.64       141.21 o                         
   6  14   1       1906.17       2427.62       333.57 o                         
   7  14   1       1126.88       1119.57       316.93 o                         
   8  14   1         38.35        231.68       100.70 o                         
   9  14   1         55.19          3.24        54.33 o                         
  10  14   1          6.16        -13.72        71.16 o                         
  11  14   1        216.44        522.56       181.30 o                         
  12  14   1        177.71         53.61        92.91 o                         
  13  14   1        218.63        551.34       146.66 o                         
  14  14   1        158.27        165.18       146.24 o                         
  15  14   1        231.08        186.01       120.67 o                         
  16  14   1        790.74        706.25       191.04 o                         
  17  14   1         23.05         35.26        62.89 o                         
  18  14   1       1714.91       1884.07       264.04 o                         
  19  14   1        608.37        500.30       135.44 o                         
  20  14   1         89.24        187.16        88.86 o                         
  21  14   1         37.31        170.62        90.22 o                         
  22  14   1         13.52         41.76        62.01 o                         
  23  14   1        136.24        109.38        74.35 o                         
  24  14   1         20.61         41.18        63.04 o                         
  25  14   1         11.85         24.12        62.01 o                         
  26  14   1        364.24        549.89       132.46 o                         
  27  14   1         98.03         77.39        82.59 o                         
   1  15   1         71.87         57.02       113.14 o                         
   2  15   1        224.37        313.77       131.60 o                         
   3  15   1        664.01        686.45       365.14 o                         
   4  15   1         20.00        135.06       104.96 o                         
   5  15   1       1578.97       1751.23       359.86 o                         
   6  15   1        194.18         41.78        59.88 o                         
   7  15   1         33.60          0.08        51.43 o                         
   8  15   1        753.90        783.49       205.43 o                         
   9  15   1         16.19        108.16       122.01 o                         
  10  15   1        376.43        410.98       146.18 o                         
  11  15   1        702.22        286.91       125.23 o                         
  12  15   1        301.20        314.70       117.95 o                         
  13  15   1        443.24        230.22       120.07 o                         
  14  15   1        407.57        424.06       223.72 o                         
  15  15   1       1353.83       1469.15       271.32 o                         
  16  15   1          9.52         18.46        57.86 o                         
  17  15   1        526.72        609.84       169.33 o                         
  18  15   1         78.91        198.35       140.66 o                         
  19  15   1         14.17         57.71        91.25 o                         
  20  15   1         67.64         41.10       165.93 o                         
  21  15   1        455.50        612.69       415.93 o                         
  22  15   1        115.37        369.43       144.50 o                         
  23  15   1         41.52        134.07        83.89 o                         
  24  15   1          0.96         93.28        87.54 o                         
  25  15   1        162.52        388.36       159.27 o                         
   0  16   1         15.87        -52.38        64.11 o                         
   1  16   1        338.64        385.84       140.33 o                         
   2  16   1        510.40        753.72       203.31 o                         
   3  16   1        252.96        537.33       164.19 o                         
   4  16   1        193.91        -11.60       126.33 o                         
   5  16   1         57.30         20.95        84.16 o                         
   6  16   1        308.28        154.11       183.38 o                         
   7  16   1        478.74        307.37       153.43 o                         
   8  16   1         39.25         58.17       118.97 o                         
   9  16   1        161.12         -6.60       142.40 o                         
  10  16   1          1.89        -42.66        63.92 o                         
  11  16   1        354.48        156.13       138.31 o                         
  12  16   1       1223.23       1603.16       345.86 o                         
  13  16   1        245.58        168.61       166.82 o                         
  14  16   1        231.54        397.34       174.31 o                         
  15  16   1        142.55        -49.83        60.37 o                         
  16  16   1          6.26        -59.23        59.23 o                         
  17  16   1        123.27         -4.63        70.97 o                         
  18  16   1         18.12        225.95       132.55 o                         
  19  16   1        372.36        624.34       233.57 o                         
  20  16   1        163.66        112.74        92.33 o                         
  21  16   1        188.94        117.44       103.53 o                         
  22  16   1         33.33        174.93       115.14 o                         
  23  16   1        246.91         63.31       102.40 o                         
   1  17   1        184.94        120.57        90.42 o                         
   2  17   1       2275.06       2370.71       377.00 o                         
   3  17   1          4.04         11.31        64.38 o                         
   4  17   1         67.77         34.28        73.80 o                         
   5  17   1        369.26         64.04       296.44 o                         
   6  17   1          1.54        -15.32        55.98 o                         
   7  17   1          5.97        -42.38        51.10 o                         
   8  17   1        104.99        286.68       290.08 o                         
   9  17   1          0.11         62.87        87.43 o                         
  10  17   1        270.11        381.44       165.85 o                         
  11  17   1        248.35        251.91       117.87 o                         
  12  17   1        219.96        177.41       170.11 o                         
  13  17   1        199.52        195.49       234.69 o                         
  14  17   1        325.18        278.63       208.29 o                         
  15  17   1        466.37        481.99       212.53 o                         
  16  17   1         81.28        334.18       152.50 o                         
  17  17   1         64.81        123.57        99.43 o                         
  18  17   1         20.43        -58.21        58.21 o                         
  19  17   1         49.76         40.61        81.03 o                         
  20  17   1         77.67         43.27        89.97 o                         
  21  17   1          0.14        -20.61        80.63 o                         
   0  18   1       3450.80       4368.54       767.14 o                         
   1  18   1        588.69        969.12       246.85 o                         
   2  18   1         49.47         -8.89       127.20 o                         
   3  18   1       1285.37       1676.93       335.50 o                         
   4  18   1        534.99        831.73       276.80 o                         
   5  18   1         92.73        197.25       104.67 o                         
   6  18   1         15.73        267.35       128.14 o                         
   7  18   1        414.10        383.98       164.34 o                         
   8  18   1        245.89        304.51       137.69 o                         
   9  18   1          4.84        -46.35        61.77 o                         
  10  18   1         54.65         55.03        82.56 o                         
  11  18   1         20.92         27.60        82.03 o                         
  12  18   1         22.42         18.92        79.87 o                         
  13  18   1          0.60         89.57       113.06 o                         
  14  18   1        441.00        140.08       113.00 o                         
  15  18   1        100.73         29.91        80.88 o                         
  16  18   1          8.26        134.17       116.69 o                         
  17  18   1        313.23        496.02       185.38 o                         
  18  18   1        529.90        435.75       165.01 o                         
   1  19   1         73.34        202.69       114.66 o                         
   2  19   1         55.13         53.34       121.96 o                         
   3  19   1        384.98        671.92       217.51 o                         
   4  19   1         71.38        293.21       144.02 o                         
   5  19   1        683.38       1334.85       309.23 o                         
   6  19   1        348.09        616.80       273.58 o                         
   7  19   1        189.09        217.90       132.17 o                         
   8  19   1         32.42        -64.67        64.67 o                         
   9  19   1        336.20        533.37       178.01 o                         
  10  19   1        219.39        372.25       167.97 o                         
  11  19   1         39.30         19.86       129.71 o                         
  12  19   1          3.12        -37.60        82.71 o                         
  13  19   1        342.04         90.18       105.48 o                         
  14  19   1         13.96         14.76       106.05 o                         
   1  20   1        147.64        550.32       522.61 o                         
   2  20   1          8.87        -59.77        70.25 o                         
   3  20   1         14.13        131.55       134.40 o                         
   4  20   1        144.81        125.71       164.48 o                         
   5  20   1        172.34        142.77       135.79 o                         
   6  20   1        355.26        208.95       169.43 o                         
   7  20   1         43.97         49.47       127.60 o                         
   8  20   1        172.60         59.70       117.24 o                         
   9  20   1         21.00        100.74       165.77 o                         
   0   0   2      17042.18      15808.47       753.27 o                         
   1   0   2        413.44        236.41        34.24 o                         
   2   0   2      11839.38      10793.93       400.26 o                         
   3   0   2      55174.79      49767.18      1845.96 o                         
   4   0   2       1031.59        862.54        85.72 o                         
   5   0   2       3793.74       3694.41       231.03 o                         
   6   0   2      15646.94      14322.91       569.90 o                         
   7   0   2      48003.42      40802.70      1536.28 o                         
   8   0   2      12808.72      11708.25       440.88 o                         
   9   0   2      19748.75      17164.33       629.25 o                         
  10   0   2        324.97        493.72        65.20 o                         
  11   0   2       6084.13       5197.58       213.30 o                         
  12   0   2      15416.03      13093.46       504.36 o                         
  13   0   2      39419.96      36709.86      1399.19 o                         
  14   0   2      35953.37      34385.91      1225.45 o                         
  15   0   2       1301.20       1752.94       138.87 o                         
  16   0   2      10304.38      10093.05       427.09 o                         
  17   0   2      12090.39      11852.75       495.03 o                         
  18   0   2         31.25         70.84        32.31 o                         
  19   0   2       2113.88       2233.34       197.82 o                         
  20   0   2         68.89         31.33        41.49 o                         
  21   0   2          0.13         86.93        41.94 o                         
  22   0   2       1148.73       1322.47       217.99 o                         
  23   0   2        115.54        209.56        76.23 o                         
  24   0   2        706.56       1215.53       151.08 o                         
  25   0   2       1652.57       1743.87       202.46 o                         
  26   0   2          3.56        135.68        56.74 o                         
  27   0   2        473.24        246.51       136.77 o                         
  28   0   2         72.53         96.44        57.54 o                         
  29   0   2       2231.59       2122.05       227.19 o                         
  30   0   2        545.56        525.91       147.99 o                         
  31   0   2       2269.46       2840.11       489.62 o                         
  32   0   2          0.06         22.01        87.52 o                         
  33   0   2          0.41        118.81       100.38 o                         
  34   0   2        255.20        264.72       134.34 o                         
  35   0   2        739.43       1253.87       543.49 o                         
  36   0   2         11.56        133.28       116.80 o                         
  37   0   2        404.71        801.26       316.69 o                         
   1   1   2       1991.14       1845.96        93.13 o                         
   2   1   2      11161.27      10039.29       275.99 o                         
   3   1   2        513.76        472.92        41.45 o                         
   4   1   2     110807.20      95322.17      4965.82 o                         
   5   1   2          0.63        -17.40        17.40 o                         
   6   1   2       1122.81       1025.86        63.99 o                         
   7   1   2      11478.08       9784.20       290.49 o                         
   8   1   2      30357.41      27344.02       685.31 o                         
   9   1   2      40917.47      37444.61       922.60 o                         
  10   1   2         16.19         48.36        21.72 o                         
  11   1   2      11272.07      10320.33       301.29 o                         
  12   1   2        176.94        255.70        35.94 o                         
  13   1   2       1309.68       1436.29        88.55 o                         
  14   1   2       3373.27       3184.09       141.37 o                         
  15   1   2       1652.63       1458.02       106.42 o                         
  16   1   2        158.09        149.49        31.40 o                         
  17   1   2          1.53         41.09        18.51 o                         
  18   1   2       1026.11       1193.20        85.28 o                         
  19   1   2        850.06        838.61        74.19 o                         
  20   1   2       7812.20       7028.44       263.78 o                         
  21   1   2       1095.69       1048.12        89.91 o                         
  22   1   2       3384.21       3366.26       174.69 o                         
  23   1   2         57.59         71.99        29.26 o                         
  24   1   2        640.03        662.78        78.66 o                         
  25   1   2         40.46         77.91        41.51 o                         
  26   1   2       1924.39       1894.71       153.35 o                         
  27   1   2        606.65        677.11        89.09 o                         
  28   1   2        772.65        656.59       104.22 o                         
  29   1   2         15.19         49.38        39.65 o                         
  30   1   2         70.71        131.38        57.55 o                         
  31   1   2          0.03          9.99        45.62 o                         
  32   1   2       1326.55       1551.01       186.67 o                         
  33   1   2         44.92         46.83        55.31 o                         
  34   1   2       1509.46       2094.61       270.57 o                         
  35   1   2        138.58        142.37        83.89 o                         
  36   1   2         62.76         89.54        71.15 o                         
   0   2   2      83249.43      72423.87      3768.25 o                         
   1   2   2     107224.24      93720.65      5953.03 o                         
   2   2   2      17030.66      14780.51       429.75 o                         
   3   2   2      87037.80      73586.05      2985.00 o                         
   4   2   2        149.53         79.97        31.13 o                         
   5   2   2      15722.85      14785.62       461.31 o                         
   6   2   2      13703.75      11696.98       352.88 o                         
   7   2   2         58.43         47.64        28.99 o                         
   8   2   2      15754.89      13900.61       418.63 o                         
   9   2   2      13141.16      12218.35       363.14 o                         
  10   2   2       1815.63       1661.60       101.01 o                         
  11   2   2        685.75        552.46        51.93 o                         
  12   2   2       6061.56       6041.10       205.22 o                         
  13   2   2       4022.20       4099.85       176.69 o                         
  14   2   2        608.56        521.08        58.44 o                         
  15   2   2        401.51        568.61        60.49 o                         
  16   2   2         28.41          8.02        22.79 o                         
  17   2   2        124.89        198.15        43.85 o                         
  18   2   2        419.79        510.53        74.49 o                         
  19   2   2       2884.89       2818.31       189.51 o                         
  20   2   2        138.91        110.70        39.00 o                         
  21   2   2       2356.63       2716.69       196.37 o                         
  22   2   2         61.87         83.17        27.87 o                         
  23   2   2       2346.70       2306.41       153.32 o                         
  24   2   2         38.68         88.78        31.67 o                         
  25   2   2       2663.99       3080.59       184.95 o                         
  26   2   2          0.06         66.77        33.58 o                         
  27   2   2       1475.87       1441.64       132.73 o                         
  28   2   2        384.89        314.14        61.89 o                         
  29   2   2        281.54        344.84        98.18 o                         
  30   2   2        265.19        351.29        86.75 o                         
  31   2   2        286.05        341.81        97.36 o                         
  32   2   2         74.72        107.23        59.75 o                         
  33   2   2         16.97         97.10        61.30 o                         
  34   2   2        115.32        123.95        73.61 o                         
  35   2   2        807.58        801.50       158.35 o                         
  36   2   2          5.07         68.47        88.88 o                         
   1   3   2       9193.77       8354.91       278.84 o                         
   2   3   2       4035.89       3688.90       165.66 o                         
   3   3   2      28471.01      25262.46       753.42 o                         
   4   3   2       1248.73       1006.54        79.86 o                         
   5   3   2       2048.70       2075.78       121.83 o                         
   6   3   2         18.03         43.66        23.15 o                         
   7   3   2      19165.71      16052.24       531.59 o                         
   8   3   2       4892.75       4931.65       271.11 o                         
   9   3   2       3943.14       3628.33       185.17 o                         
  10   3   2        685.90        598.72        58.95 o                         
  11   3   2       6577.55       6429.41       225.65 o                         
  12   3   2         31.00         27.63        27.13 o                         
  13   3   2       3727.37       4179.65       183.68 o                         
  14   3   2          0.46         17.65        24.08 o                         
  15   3   2         98.49         70.29        23.94 o                         
  16   3   2       5344.37       5441.59       228.89 o                         
  17   3   2       2017.42       2438.67       149.13 o                         
  18   3   2       1726.73       1656.55       137.57 o                         
  19   3   2       1695.89       1900.10       129.73 o                         
  20   3   2       1910.55       1833.36       132.88 o                         
  21   3   2          7.88         44.67        48.01 o                         
  22   3   2      10204.28      10279.39       463.40 o                         
  23   3   2         94.05        160.00        52.69 o                         
  24   3   2       1232.35       1221.48       147.35 o                         
  25   3   2          9.08         96.88        39.07 o                         
  26   3   2         34.27         57.46        30.27 o                         
  27   3   2        574.07        559.25        70.78 o                         
  28   3   2       1239.04       1312.70       120.28 o                         
  29   3   2        413.20        349.64       124.98 o                         
  30   3   2        801.08       1090.15       135.09 o                         
  31   3   2        597.18        592.09       119.01 o                         
  32   3   2        527.78        618.89       181.37 o                         
  33   3   2       1255.55       1647.04       263.17 o                         
  34   3   2        696.86       1074.38       223.80 o                         
  35   3   2         34.10         71.03        73.60 o                         
  36   3   2          0.93         82.02        91.88 o                         
   0   4   2        551.33        541.08       105.02 o                         
   1   4   2      68009.75      60317.41      1833.16 o                         
   2   4   2       1482.28       1410.90        99.87 o                         
   3   4   2      29065.43      26071.18       880.55 o                         
   4   4   2        546.61        532.60        66.21 o                         
   5   4   2      18236.62      15981.65       535.32 o                         
   6   4   2       6775.21       5945.35       236.78 o                         
   7   4   2      11710.30      11347.27       401.13 o                         
   8   4   2        620.02        549.10        76.88 o                         
   9   4   2        289.36        348.56        59.75 o                         
  10   4   2       4307.92       4429.71       223.17 o                         
  11   4   2        560.38        356.01        59.00 o                         
  12   4   2       2376.99       2607.95       140.65 o                         
  13   4   2       3163.52       2855.85       153.53 o                         
  14   4   2       5790.49       6176.29       247.76 o                         
  15   4   2       2371.13       2075.77       128.36 o                         
  16   4   2       2833.98       3408.45       175.13 o                         
  17   4   2        779.61        796.19        75.97 o                         
  18   4   2        108.46         77.21        28.20 o                         
  19   4   2         36.60         71.49        25.11 o                         
  20   4   2        798.86        826.07        89.38 o                         
  21   4   2       2652.59       2939.81       187.48 o                         
  22   4   2         26.09         53.08        28.10 o                         
  23   4   2       5645.89       5704.00       353.62 o                         
  24   4   2        602.93        644.41       106.69 o                         
  25   4   2         77.15        139.65        47.39 o                         
  26   4   2        646.55        630.79       130.58 o                         
  27   4   2       1407.16       1780.07       179.50 o                         
  28   4   2         64.63         67.82        44.81 o                         
  29   4   2        219.06        586.24       125.92 o                         
  30   4   2         36.45         59.91        73.47 o                         
  31   4   2         26.69        187.90        61.69 o                         
  32   4   2        440.86        366.30        88.47 o                         
  33   4   2        432.48        455.30       137.74 o                         
  34   4   2          0.22        100.85        74.15 o                         
  35   4   2         14.31         76.75       133.22 o                         
  36   4   2        175.80        155.51       109.43 o                         
   1   5   2         35.56         11.92        29.34 o                         
   2   5   2        410.88        250.84        58.82 o                         
   3   5   2       5226.60       6028.91       288.31 o                         
   4   5   2       3490.83       3332.44       196.13 o                         
   5   5   2       1130.61       1132.33       102.78 o                         
   6   5   2        251.00        385.30        63.96 o                         
   7   5   2        848.86        801.89       100.34 o                         
   8   5   2         68.34         23.53        31.46 o                         
   9   5   2        831.59        899.83       105.48 o                         
  10   5   2      13850.04      13803.23       557.97 o                         
  11   5   2       1483.68       1587.92       152.20 o                         
  12   5   2       7682.58       7366.90       347.46 o                         
  13   5   2        354.84        446.48        68.43 o                         
  14   5   2        306.71        383.24        76.81 o                         
  15   5   2        575.97        609.04        70.85 o                         
  16   5   2          0.53         12.52        30.15 o                         
  17   5   2       1029.15       1122.35       101.98 o                         
  18   5   2       1412.78       1460.78       114.45 o                         
  19   5   2          7.76         55.61        24.99 o                         
  20   5   2       1938.04       2064.98       143.34 o                         
  21   5   2        486.86        490.63        82.19 o                         
  22   5   2      13360.37      12926.84       531.19 o                         
  23   5   2         27.69         37.85        30.76 o                         
  24   5   2        161.44        100.46        34.80 o                         
  25   5   2        610.05        497.44        99.95 o                         
  26   5   2        149.35        137.25        62.98 o                         
  27   5   2         32.56        177.97        75.26 o                         
  28   5   2        255.58        178.82       102.58 o                         
  29   5   2        160.01        193.05        76.25 o                         
  30   5   2          5.90         54.62        63.92 o                         
  31   5   2        353.19        265.44       105.77 o                         
  32   5   2        494.12        452.47       121.71 o                         
  33   5   2          0.34         99.82        84.47 o                         
  34   5   2        344.15        944.36       513.80 o                         
  35   5   2        212.86        257.77       156.92 o                         
   0   6   2        787.03        772.12       129.66 o                         
   1   6   2         75.24         -8.88        28.61 o                         
   2   6   2       1401.25       1586.17       144.11 o                         
   3   6   2       6080.55       6328.33       314.40 o                         
   4   6   2       1258.04        811.75        91.56 o                         
   5   6   2       2208.89       2434.10       159.07 o                         
   6   6   2        531.13        573.72        79.05 o                         
   7   6   2        317.70        420.51        67.31 o                         
   8   6   2       1318.59       1400.26       135.98 o                         
   9   6   2       4169.89       4721.79       272.68 o                         
  10   6   2        557.04        567.27        81.68 o                         
  11   6   2      18174.99      17792.76       701.29 o                         
  12   6   2       1536.32       1500.26       146.55 o                         
  13   6   2        749.68        702.10        94.76 o                         
  14   6   2        867.47        558.95        93.59 o                         
  15   6   2        157.55        124.18        49.22 o                         
  16   6   2        172.76        149.51        44.64 o                         
  17   6   2        461.90        432.66        73.06 o                         
  18   6   2        148.31        168.13        47.72 o                         
  19   6   2         13.17         26.87        32.38 o                         
  20   6   2        554.53        531.68        80.94 o                         
  21   6   2        436.61        440.90        71.60 o                         
  22   6   2          2.30         13.48        27.45 o                         
  23   6   2       2065.54       2106.06       169.43 o                         
  24   6   2         27.24         98.62        40.10 o                         
  25   6   2         65.87         93.15        49.92 o                         
  26   6   2        235.17        256.86        64.33 o                         
  27   6   2        996.63       1312.01       214.98 o                         
  28   6   2          0.12         24.67        72.84 o                         
  29   6   2         17.63        123.50        77.34 o                         
  30   6   2        238.88        469.99       211.56 o                         
  31   6   2        395.83        441.54       152.50 o                         
  32   6   2        305.82        480.83       185.93 o                         
  33   6   2         13.93         57.79        77.42 o                         
  34   6   2         48.58        187.40       219.86 o                         
  35   6   2        152.91        155.69       132.63 o                         
   1   7   2          7.13          4.63        29.54 o                         
   2   7   2         78.39          7.03        39.03 o                         
   3   7   2          8.29          8.34        30.12 o                         
   4   7   2       2561.37       2428.24       188.95 o                         
   5   7   2       3768.87       3521.94       230.58 o                         
   6   7   2       8905.05       9937.24       404.83 o                         
   7   7   2       1149.97       1336.75       126.12 o                         
   8   7   2      14218.13      14833.90       544.14 o                         
   9   7   2         72.48         57.48        82.87 o                         
  10   7   2       2786.62       3320.45       240.72 o                         
  11   7   2       7555.02       8783.97       437.11 o                         
  12   7   2        518.28        611.62        97.64 o                         
  13   7   2         20.56         46.65        32.62 o                         
  14   7   2       1288.58       1241.24       133.13 o                         
  15   7   2       2520.22       2780.33       202.02 o                         
  16   7   2         32.58         20.41        29.33 o                         
  17   7   2       1348.17       1237.85       121.98 o                         
  18   7   2        157.28        167.05        49.57 o                         
  19   7   2        802.44        807.94       100.77 o                         
  20   7   2       4734.51       4075.97       267.96 o                         
  21   7   2        819.35        935.35       103.12 o                         
  22   7   2       5097.38       5963.24       369.27 o                         
  23   7   2        494.61        298.59        67.05 o                         
  24   7   2         10.79         81.46        41.58 o                         
  25   7   2         80.24         59.11        36.51 o                         
  26   7   2        501.93        743.19       135.09 o                         
  27   7   2         16.44         78.28        49.16 o                         
  28   7   2        195.50         95.35       135.96 o                         
  29   7   2        112.30         62.98       103.89 o                         
  30   7   2        192.64        178.98       121.56 o                         
  31   7   2         12.19         28.38        67.15 o                         
  32   7   2        198.98        266.28       120.76 o                         
  33   7   2        724.09        979.99       210.86 o                         
  34   7   2       1085.59       1238.37       298.71 o                         
   0   8   2        702.84        998.29       280.81 o                         
   1   8   2       2674.58       2333.78       211.98 o                         
   2   8   2        804.26        754.00       120.31 o                         
   3   8   2       1474.18       1741.71       197.34 o                         
   4   8   2        367.50        328.73        74.03 o                         
   5   8   2         17.72        -18.40        18.40 o                         
   6   8   2       2071.11       2508.19       260.53 o                         
   7   8   2        524.22        731.11        98.91 o                         
   8   8   2       2423.64       2366.67       181.46 o                         
   9   8   2       5295.69       5565.18       319.90 o                         
  10   8   2        173.48        219.79        62.38 o                         
  11   8   2         14.14          4.77        31.37 o                         
  12   8   2        470.88        367.84        80.32 o                         
  13   8   2       4006.06       4345.67       388.67 o                         
  14   8   2         66.27        109.07        43.26 o                         
  15   8   2        252.00        393.06        91.15 o                         
  16   8   2        173.80        111.43        45.00 o                         
  17   8   2         30.32         32.03        35.93 o                         
  18   8   2         21.78         78.08        58.75 o                         
  19   8   2       1284.05       1393.78       145.13 o                         
  20   8   2         27.89         53.52        35.71 o                         
  21   8   2        887.08        906.06       121.97 o                         
  22   8   2         91.43         77.02        47.96 o                         
  23   8   2       1264.32       1207.07       139.59 o                         
  24   8   2        645.95        846.26       171.85 o                         
  25   8   2         20.79         18.33        31.08 o                         
  26   8   2         27.44         35.79        51.94 o                         
  27   8   2        270.07        219.88        68.23 o                         
  28   8   2         68.47        134.40        55.16 o                         
  29   8   2        412.67        395.89        74.55 o                         
  30   8   2          1.31         78.93       127.24 o                         
  31   8   2         27.48         23.19        78.49 o                         
  32   8   2        111.38        252.35       130.30 o                         
  33   8   2          0.03        -11.35        81.89 o                         
  34   8   2        295.45        278.59       131.32 o                         
   1   9   2        224.65        330.61        92.62 o                         
   2   9   2        254.62        266.81        76.82 o                         
   3   9   2       1187.29       1331.41       154.95 o                         
   4   9   2        271.97        230.57       102.22 o                         
   5   9   2        885.35        779.00       114.71 o                         
   6   9   2         67.22         92.27        41.62 o                         
   7   9   2        988.68        973.82       120.46 o                         
   8   9   2        230.07        212.80        54.45 o                         
   9   9   2        870.46        986.25       119.97 o                         
  10   9   2        606.44        481.09        96.84 o                         
  11   9   2       1669.25       1747.48       182.63 o                         
  12   9   2        171.02        205.04        64.76 o                         
  13   9   2        848.51       1071.00       151.96 o                         
  14   9   2        660.90        685.57       158.42 o                         
  15   9   2        317.47        217.94        68.12 o                         
  16   9   2        510.61        641.96       104.13 o                         
  17   9   2        370.02        212.30        58.04 o                         
  18   9   2        373.76        313.88        80.34 o                         
  19   9   2        498.22        486.22       115.16 o                         
  20   9   2         81.80        129.21        50.56 o                         
  21   9   2        768.63        436.00        98.61 o                         
  22   9   2       1093.56        805.58       126.27 o                         
  23   9   2        623.12        675.48       101.63 o                         
  24   9   2         24.24         97.02        42.71 o                         
  25   9   2          1.28          0.84        32.61 o                         
  26   9   2        276.97        254.07        68.60 o                         
  27   9   2        731.28        810.85       117.22 o                         
  28   9   2         54.38         22.29        41.59 o                         
  29   9   2        120.79         66.50        57.77 o                         
  30   9   2        127.98         74.90        85.59 o                         
  31   9   2         78.57        120.57       105.52 o                         
  32   9   2        622.66        624.41       166.87 o                         
  33   9   2         17.08         25.28        95.63 o                         
   0  10   2       3209.72       3182.57       457.80 o                         
   1  10   2        196.94        205.63        71.42 o                         
   2  10   2       1057.90       1019.59       175.38 o                         
   3  10   2       6701.49       7265.57       471.46 o                         
   4  10   2       6221.88       8218.97       496.84 o                         
   5  10   2       2807.85       2854.09       226.12 o                         
   6  10   2       1053.05        939.87       126.95 o                         
   7  10   2         71.28         59.42        37.04 o                         
   8  10   2         16.29         57.33        40.64 o                         
   9  10   2        192.89        144.14        62.15 o                         
  10  10   2        873.00        890.50       124.20 o                         
  11  10   2       4988.26       4939.19       327.92 o                         
  12  10   2       1038.12       1320.33       150.07 o                         
  13  10   2       2541.31       2332.22       292.61 o                         
  14  10   2        552.40        499.94       106.60 o                         
  15  10   2        312.53        296.15        95.21 o                         
  16  10   2        265.85        360.53        97.11 o                         
  17  10   2       1408.23       1365.35       260.30 o                         
  18  10   2        208.48        287.90       104.15 o                         
  19  10   2         25.99         96.39        56.82 o                         
  20  10   2        342.97        276.36        71.63 o                         
  21  10   2         88.72        112.59        45.74 o                         
  22  10   2        700.10        568.73       147.87 o                         
  23  10   2        179.88        234.59       114.72 o                         
  24  10   2         42.39         98.10        47.54 o                         
  25  10   2        183.77        208.66        64.19 o                         
  26  10   2         22.74         38.29        40.44 o                         
  27  10   2        121.05        131.80        56.62 o                         
  28  10   2         10.85         65.66        48.66 o                         
  29  10   2         38.61         36.07        47.04 o                         
  30  10   2        588.74        702.64       127.99 o                         
  31  10   2       1161.58       1576.05       287.95 o                         
  32  10   2        125.76        203.08       101.30 o                         
   1  11   2          6.38        -23.92        23.92 o                         
   2  11   2        806.58       1104.31       148.64 o                         
   3  11   2          0.67         66.14        52.00 o                         
   4  11   2       2268.70       2834.76       362.87 o                         
   5  11   2        504.64        592.86       105.99 o                         
   6  11   2       4297.84       4425.56       311.19 o                         
   7  11   2         24.65        129.44        50.44 o                         
   8  11   2         11.33        -29.26        40.78 o                         
   9  11   2       2078.83       2503.17       244.25 o                         
  10  11   2       5806.42       6220.98       415.99 o                         
  11  11   2        167.98        140.44        56.81 o                         
  12  11   2         81.20         62.09        45.25 o                         
  13  11   2        369.95        266.92        73.23 o                         
  14  11   2       5370.95       5805.23       409.74 o                         
  15  11   2        535.92        748.36       130.33 o                         
  16  11   2       1362.92       1097.37       144.66 o                         
  17  11   2        105.32         77.74        56.41 o                         
  18  11   2       2956.58       3170.63       324.71 o                         
  19  11   2        358.75        529.24       127.31 o                         
  20  11   2        148.35        158.39        68.36 o                         
  21  11   2         79.19         80.80        61.71 o                         
  22  11   2         34.66         70.48        52.79 o                         
  23  11   2        205.86        147.72        79.75 o                         
  24  11   2        408.85        194.40        95.11 o                         
  25  11   2         75.38         66.67        45.60 o                         
  26  11   2         29.60         44.03        51.23 o                         
  27  11   2         63.99         92.53        52.23 o                         
  28  11   2         17.92         10.40        43.88 o                         
  29  11   2          1.00         29.98        48.66 o                         
  30  11   2         27.30         60.73        55.21 o                         
  31  11   2          1.39         63.25        70.42 o                         
   0  12   2        617.13        425.36       131.95 o                         
   1  12   2        215.74        138.52       130.87 o                         
   2  12   2        251.85         84.61        49.53 o                         
   3  12   2       1802.19       1958.11       229.43 o                         
   4  12   2        809.21       1293.62       180.28 o                         
   5  12   2       4300.14       4689.33       350.35 o                         
   6  12   2         34.29         18.59        44.23 o                         
   7  12   2        123.31         20.90        60.33 o                         
   8  12   2        182.44        264.61        77.61 o                         
   9  12   2        324.75        293.82        88.26 o                         
  10  12   2       2163.97       2864.62       367.73 o                         
  11  12   2        200.61        335.95        93.23 o                         
  12  12   2        462.53        525.85       144.33 o                         
  13  12   2       1540.16       1837.20       237.79 o                         
  14  12   2        644.33        561.27       164.91 o                         
  15  12   2         56.61         -4.24        43.81 o                         
  16  12   2          3.48        -25.57        42.83 o                         
  17  12   2       1120.61        950.29       157.12 o                         
  18  12   2        155.47        190.75        80.33 o                         
  19  12   2         23.36         56.29        50.13 o                         
  20  12   2         17.08         33.66        46.95 o                         
  21  12   2         15.84        -14.25        39.60 o                         
  22  12   2        195.76         87.10        70.13 o                         
  23  12   2        128.92         98.96        52.91 o                         
  24  12   2        889.69       1006.17       153.05 o                         
  25  12   2         21.04        117.92        58.83 o                         
  26  12   2        327.49        359.66       115.91 o                         
  27  12   2          2.60        -37.10        43.09 o                         
  28  12   2         11.40          4.52        55.01 o                         
  29  12   2        238.27        406.02       108.64 o                         
  30  12   2         10.69         81.13        71.06 o                         
   1  13   2        623.49        639.61       125.82 o                         
   2  13   2        124.78         47.69        51.86 o                         
   3  13   2          0.01         -4.38        42.77 o                         
   4  13   2        975.74        755.76       205.42 o                         
   5  13   2        571.78        833.99       167.85 o                         
   6  13   2       4064.04       4033.78       391.61 o                         
   7  13   2         98.04         47.11        49.52 o                         
   8  13   2        554.18        605.13       186.90 o                         
   9  13   2        132.98        190.08        88.47 o                         
  10  13   2        206.93        282.56       129.62 o                         
  11  13   2        680.32        618.08       148.25 o                         
  12  13   2          0.08        -40.47        40.47 o                         
  13  13   2        253.15        200.23       100.13 o                         
  14  13   2          0.02        -11.37        54.35 o                         
  15  13   2       2518.64       2714.18       351.97 o                         
  16  13   2         73.16         44.03        66.49 o                         
  17  13   2        136.45         65.62        63.38 o                         
  18  13   2        203.54        295.55       119.58 o                         
  19  13   2        229.18        225.65       120.45 o                         
  20  13   2        933.40       1147.87       200.42 o                         
  21  13   2        180.35        157.76        88.68 o                         
  22  13   2        304.80        280.84        90.17 o                         
  23  13   2          7.38         55.85        57.63 o                         
  24  13   2        372.78        203.47        89.17 o                         
  25  13   2         90.31        114.32        65.24 o                         
  26  13   2          0.93         62.89        58.38 o                         
  27  13   2        149.30        193.38       180.38 o                         
  28  13   2        429.77        285.04       110.94 o                         
   0  14   2       7385.94       9003.45      1050.81 o                         
   1  14   2        335.30        823.00       207.71 o                         
   2  14   2         21.86        160.82        92.20 o                         
   3  14   2       2413.97       3022.51       398.94 o                         
   4  14   2        458.43        150.17       124.69 o                         
   5  14   2       1568.46        845.85       286.16 o                         
   6  14   2        184.41        137.61        89.58 o                         
   7  14   2       1151.30       1250.20       246.38 o                         
   8  14   2        869.63       1146.37       210.68 o                         
   9  14   2       1343.66       1383.43       232.37 o                         
  10  14   2        187.37        178.89       151.96 o                         
  11  14   2        562.61        954.68       215.93 o                         
  12  14   2        270.09        190.15        88.18 o                         
  13  14   2        895.79        892.33       186.90 o                         
  14  14   2        200.83         98.82       155.57 o                         
  15  14   2        735.45       1250.73       222.83 o                         
  16  14   2         20.68         -5.51        46.91 o                         
  17  14   2        131.24        276.15       109.13 o                         
  18  14   2         24.51         20.09        58.40 o                         
  19  14   2          0.07        -31.45        43.72 o                         
  20  14   2          7.73         38.76        56.15 o                         
  21  14   2          0.05         53.23        63.39 o                         
  22  14   2        254.89        486.35       129.61 o                         
  23  14   2        453.19        781.77       155.34 o                         
  24  14   2         29.75        100.69        70.62 o                         
  25  14   2        115.62         75.72        65.11 o                         
  26  14   2        200.52        282.11       133.55 o                         
  27  14   2         19.91         34.01        69.89 o                         
   1  15   2        133.77        209.10       134.05 o                         
   2  15   2         63.54         97.17       217.23 o                         
   3  15   2          1.27        -24.58        54.16 o                         
   4  15   2       2018.20       2016.79       314.94 o                         
   5  15   2        287.34        477.84       161.56 o                         
   6  15   2        383.15        473.30       154.17 o                         
   7  15   2         20.08         31.06        73.80 o                         
   8  15   2        308.75        240.93       111.96 o                         
   9  15   2         37.88        -42.18        46.89 o                         
  10  15   2        188.87        423.97       283.50 o                         
  11  15   2         24.52         -7.52        52.54 o                         
  12  15   2        121.68        173.50       155.57 o                         
  13  15   2          3.13         75.91        78.86 o                         
  14  15   2        274.81        716.46       193.77 o                         
  15  15   2         24.92        -11.14        52.98 o                         
  16  15   2        145.69        341.16       249.03 o                         
  17  15   2          0.23        161.49       115.81 o                         
  18  15   2         25.41          0.44        59.45 o                         
  19  15   2         39.74        102.58        88.53 o                         
  20  15   2          5.80        139.24        92.73 o                         
  21  15   2         78.90        287.45       180.54 o                         
  22  15   2        229.16        276.46       125.29 o                         
  23  15   2        187.02        269.46       115.10 o                         
  24  15   2         48.34         28.27        65.34 o                         
  25  15   2          3.21         64.54        82.46 o                         
   0  16   2        495.08        678.39       274.43 o                         
   1  16   2        422.19        235.28       151.64 o                         
   2  16   2          0.47        -28.64        47.43 o                         
   3  16   2        255.25        237.23       109.65 o                         
   4  16   2        326.11        293.35       138.53 o                         
   5  16   2        903.89       1004.10       238.55 o                         
   6  16   2         15.06         43.17        60.22 o                         
   7  16   2          0.01        -45.88        45.88 o                         
   8  16   2        353.81        887.57       269.51 o                         
   9  16   2        496.06        464.02       203.67 o                         
  10  16   2         29.62        225.89       123.29 o                         
  11  16   2          7.56        172.79       103.81 o                         
  12  16   2        246.39        327.82       139.06 o                         
  13  16   2        814.94       1126.41       245.68 o                         
  14  16   2        254.30        102.13        93.94 o                         
  15  16   2         11.86         19.46       101.77 o                         
  16  16   2         39.82         43.15        73.75 o                         
  17  16   2        162.06        182.65       109.65 o                         
  18  16   2        346.38        395.74       184.47 o                         
  19  16   2         37.95         -6.60        64.98 o                         
  20  16   2         19.46         -2.88        64.01 o                         
  21  16   2         13.93        205.14       112.11 o                         
  22  16   2         37.24        157.38       117.35 o                         
  23  16   2        188.85        196.00       120.67 o                         
   1  17   2        175.76        181.82       110.88 o                         
   2  17   2         47.11        -36.88        90.78 o                         
   3  17   2        399.90        595.40       189.74 o                         
   4  17   2        107.23        137.16        97.89 o                         
   5  17   2        111.17         14.33       132.49 o                         
   6  17   2        153.96        123.40       104.15 o                         
   7  17   2        307.91        850.53       243.91 o                         
   8  17   2        259.73        140.98       172.50 o                         
   9  17   2        122.00        250.88       133.61 o                         
  10  17   2         53.35         14.08        66.91 o                         
  11  17   2         81.59          2.52        61.57 o                         
  12  17   2        163.62         69.95        82.34 o                         
  13  17   2        162.78        352.44       161.75 o                         
  14  17   2          3.23         10.00        72.40 o                         
  15  17   2          3.43         51.18        81.79 o                         
  16  17   2         97.68        120.18       103.51 o                         
  17  17   2        105.04         10.11        74.85 o                         
  18  17   2          7.96        226.49       150.53 o                         
  19  17   2          0.30          9.06       101.43 o                         
  20  17   2         25.36         -1.44        77.58 o                         
  21  17   2          1.82        -69.48        69.48 o                         
   0  18   2         16.82         -2.27        81.90 o                         
   1  18   2          4.71         16.27        74.92 o                         
   2  18   2        129.70         75.32        85.18 o                         
   3  18   2         40.06        174.84       109.36 o                         
   4  18   2         97.82        304.58       146.43 o                         
   5  18   2          1.20         96.91        92.97 o                         
   6  18   2          0.51        -24.42        68.59 o                         
   7  18   2         81.76         64.44       101.06 o                         
   8  18   2          1.29         21.36        71.77 o                         
   9  18   2          2.05         44.51        76.88 o                         
  10  18   2         48.23        -11.88        86.34 o                         
  11  18   2         33.10         15.21        98.55 o                         
  12  18   2         56.36        132.11       133.98 o                         
  13  18   2         41.31         94.09       112.68 o                         
  14  18   2          3.45        -10.30        76.07 o                         
  15  18   2        125.97        197.00       138.85 o                         
  16  18   2          0.98         48.02        88.20 o                         
  17  18   2        642.27       1371.11       325.97 o                         
  18  18   2         35.36         27.67       106.01 o                         
   1  19   2         16.39        -16.98        83.07 o                         
   2  19   2        106.28         52.56        87.25 o                         
   3  19   2        145.02        232.99       135.20 o                         
   4  19   2        178.91         52.33       120.51 o                         
   5  19   2          0.14         28.39        83.79 o                         
   6  19   2         19.36         -4.92        77.84 o                         
   7  19   2         35.26         67.71        89.26 o                         
   8  19   2        179.68        -20.12        73.37 o                         
   9  19   2         72.25          6.25        74.51 o                         
  10  19   2        144.84        978.36       590.62 o                         
  11  19   2          5.58        -72.66        78.83 o                         
  12  19   2        144.85        197.56       168.89 o                         
  13  19   2         29.18        -68.30        68.30 o                         
  14  19   2         55.32         84.31       145.59 o                         
   0  20   2         68.24        462.17       498.69 o                         
   1  20   2         27.32        533.95       493.65 o                         
   2  20   2         19.07        149.60       286.76 o                         
   3  20   2        183.61         90.02       135.34 o                         
   4  20   2         65.32        868.80       571.73 o                         
   5  20   2        126.52        104.91       199.34 o                         
   6  20   2          0.55        118.28       203.01 o                         
   7  20   2        363.54        377.41       282.01 o                         
   8  20   2          0.52        107.13       114.53 o                         
   9  20   2         78.96        -35.53        88.04 o                         
   1   1   3       6009.23       5664.24       198.11 o                         
   2   1   3       1752.65       1764.70        94.74 o                         
   3   1   3        600.90        659.39        61.19 o                         
   4   1   3      31588.33      27860.01       703.44 o                         
   5   1   3      19259.64      17437.88       476.55 o                         
   6   1   3       9105.25       8211.32       266.89 o                         
   7   1   3       2367.98       2919.38       141.09 o                         
   8   1   3       2566.64       2469.03       127.81 o                         
   9   1   3       6115.85       5692.61       210.41 o                         
  10   1   3         31.75         19.31        16.93 o                         
  11   1   3       5088.31       4740.75       201.75 o                         
  12   1   3       5639.99       6033.45       244.39 o                         
  13   1   3       2622.93       2391.32        96.97 o                         
  14   1   3       1850.84       2066.17       108.90 o                         
  15   1   3        855.56        977.48        67.74 o                         
  16   1   3        731.64        756.88        59.55 o                         
  17   1   3       3053.56       3042.61       129.22 o                         
  18   1   3       1187.23       1239.35        92.29 o                         
  19   1   3        317.20        318.77        51.24 o                         
  20   1   3          0.34         24.98        21.69 o                         
  21   1   3         16.83         56.23        27.56 o                         
  22   1   3       2138.48       2321.13       156.85 o                         
  23   1   3         56.45         58.84        35.75 o                         
  24   1   3       1896.73       1826.01       165.44 o                         
  25   1   3       1115.96       1049.96       129.49 o                         
  26   1   3          7.58         37.47        32.92 o                         
  27   1   3       1837.74       2246.89       178.21 o                         
  28   1   3         29.36         17.52        32.70 o                         
  29   1   3        381.13        485.51        92.59 o                         
  30   1   3       1022.22       1071.51       139.25 o                         
  31   1   3          0.77         73.93        50.35 o                         
  32   1   3         40.91         87.46        63.34 o                         
  33   1   3         19.04        126.01       108.13 o                         
  34   1   3        399.74        538.98       213.18 o                         
  35   1   3        234.63        443.64       177.22 o                         
  36   1   3          4.61          1.53        90.51 o                         
   0   2   3       5760.14       5012.22       277.52 o                         
   1   2   3        861.66        824.20        70.17 o                         
   2   2   3      21325.54      18133.27       511.76 o                         
   3   2   3      31902.73      28435.67       774.55 o                         
   4   2   3       3568.77       3054.88       137.59 o                         
   5   2   3      11695.36       9653.80       295.57 o                         
   6   2   3       6073.96       5646.40       214.62 o                         
   7   2   3        339.95        315.38        51.96 o                         
   8   2   3      10186.29       9432.19       318.71 o                         
   9   2   3        387.57        362.34        48.68 o                         
  10   2   3       3113.03       3146.11       148.62 o                         
  11   2   3       4913.18       4621.12       175.27 o                         
  12   2   3        133.44        138.90        37.24 o                         
  13   2   3       1068.55       1193.61        86.55 o                         
  14   2   3       1166.70       1165.84        93.30 o                         
  15   2   3       1872.58       1970.37       128.85 o                         
  16   2   3        720.91        806.15        90.86 o                         
  17   2   3       1372.39       1485.75       108.96 o                         
  18   2   3        379.62        258.54        52.53 o                         
  19   2   3          8.07         16.21        19.88 o                         
  20   2   3         78.76         79.61        35.60 o                         
  21   2   3        731.44        764.68        82.27 o                         
  22   2   3        410.71        433.19        63.42 o                         
  23   2   3        425.57        360.77        71.85 o                         
  24   2   3        178.75        116.81        47.05 o                         
  25   2   3        725.96        926.36        99.98 o                         
  26   2   3       1373.38       1198.26       120.48 o                         
  27   2   3        172.24        303.03        62.66 o                         
  28   2   3         55.33        102.00        47.75 o                         
  29   2   3        138.98        161.43        53.83 o                         
  30   2   3         50.18        109.34        51.90 o                         
  31   2   3        146.71        177.98        63.39 o                         
  32   2   3         49.46         68.83        68.66 o                         
  33   2   3         12.06        211.68       104.48 o                         
  34   2   3         15.36         74.68        78.36 o                         
  35   2   3        128.53         79.87       107.32 o                         
  36   2   3         57.78         54.42       100.90 o                         
   1   3   3        215.50        174.52        42.86 o                         
   2   3   3      62719.64      55668.19      1540.49 o                         
   3   3   3       1133.63       1049.70        96.91 o                         
   4   3   3        826.52        864.44        71.90 o                         
   5   3   3        971.03        845.30        72.19 o                         
   6   3   3       5003.24       4632.60       200.73 o                         
   7   3   3        984.13       1034.66       103.10 o                         
   8   3   3        307.08        348.98        49.48 o                         
   9   3   3       6463.68       6226.68       242.23 o                         
  10   3   3        534.20        690.86        58.38 o                         
  11   3   3       3051.33       2951.63       130.57 o                         
  12   3   3        719.85        851.95        78.83 o                         
  13   3   3       1183.98       1169.39        88.99 o                         
  14   3   3      16602.83      16264.17       497.40 o                         
  15   3   3        853.64        811.42        80.31 o                         
  16   3   3        238.62        264.25        50.39 o                         
  17   3   3          1.07         24.74        38.91 o                         
  18   3   3       1097.86       1195.57       114.42 o                         
  19   3   3        136.81        259.93        53.82 o                         
  20   3   3        168.95        225.01        48.68 o                         
  21   3   3         73.34         62.74        28.71 o                         
  22   3   3       1187.16       1118.54       128.01 o                         
  23   3   3         10.24        -15.44        32.09 o                         
  24   3   3       1282.72       1382.53       164.68 o                         
  25   3   3         11.10         46.58        46.23 o                         
  26   3   3       2303.52       2983.07       198.38 o                         
  27   3   3        894.44        987.24       115.32 o                         
  28   3   3         45.24         77.69        37.61 o                         
  29   3   3         69.68         24.88        49.08 o                         
  30   3   3        600.57        431.44        80.67 o                         
  31   3   3        139.99         86.58        65.86 o                         
  32   3   3        216.31        187.75        77.04 o                         
  33   3   3        243.58        263.16       123.27 o                         
  34   3   3        126.95        213.52       170.05 o                         
  35   3   3          2.20         -1.84       117.34 o                         
  36   3   3        182.56        154.89       142.38 o                         
   0   4   3        615.15        576.93        95.26 o                         
   1   4   3       2899.44       3207.66       171.76 o                         
   2   4   3      16609.15      15394.78       471.67 o                         
   3   4   3         14.34         20.82        21.19 o                         
   4   4   3         26.75         63.33        26.56 o                         
   5   4   3        225.63        207.53        47.39 o                         
   6   4   3       3247.68       3747.48       222.85 o                         
   7   4   3       1386.73       1733.79       120.69 o                         
   8   4   3        295.26        275.53        46.58 o                         
   9   4   3       2214.12       2540.03       159.24 o                         
  10   4   3        753.61        793.79        96.41 o                         
  11   4   3       7559.40       7481.30       307.73 o                         
  12   4   3         73.06        107.91        34.97 o                         
  13   4   3        269.22        270.43        50.00 o                         
  14   4   3       2151.30       2177.86       138.09 o                         
  15   4   3        742.84        827.84        87.13 o                         
  16   4   3       1707.84       1681.97       126.74 o                         
  17   4   3       1120.23       1408.45       113.90 o                         
  18   4   3       1051.86       1274.59       136.75 o                         
  19   4   3       1111.17       1157.81       107.32 o                         
  20   4   3         34.63         12.32        26.91 o                         
  21   4   3        114.43         55.40        47.59 o                         
  22   4   3       1661.82       1820.92       147.67 o                         
  23   4   3        469.16        458.89        73.38 o                         
  24   4   3        985.30        991.95       134.48 o                         
  25   4   3        241.10        192.62        63.99 o                         
  26   4   3         15.20         52.54        55.62 o                         
  27   4   3         20.95         97.61        56.44 o                         
  28   4   3       1346.09       1580.09       229.89 o                         
  29   4   3        961.51       1050.87       176.92 o                         
  30   4   3        249.73        122.04       115.48 o                         
  31   4   3        536.42        560.01        85.46 o                         
  32   4   3        241.47        401.47       172.67 o                         
  33   4   3          0.17          8.29        81.55 o                         
  34   4   3         54.77          9.42        88.78 o                         
  35   4   3          0.76        162.65       157.49 o                         
  36   4   3        709.55       1011.51       291.07 o                         
   1   5   3         93.76        152.12        38.54 o                         
   2   5   3       3052.03       2932.21       171.08 o                         
   3   5   3        499.73        624.40        84.84 o                         
   4   5   3       2371.13       2198.93       178.51 o                         
   5   5   3         39.89         26.95        29.50 o                         
   6   5   3       8199.03       7481.20       319.36 o                         
   7   5   3        209.52        150.42        40.89 o                         
   8   5   3      12024.50      11344.13       406.66 o                         
   9   5   3        374.22        397.66        60.43 o                         
  10   5   3         39.83        -25.61        33.50 o                         
  11   5   3        121.86         71.40        32.25 o                         
  12   5   3        195.00        266.34        50.59 o                         
  13   5   3       5600.19       5557.77       384.34 o                         
  14   5   3        133.13        173.62        43.03 o                         
  15   5   3         76.28         72.79        47.39 o                         
  16   5   3          0.82         -4.22        18.48 o                         
  17   5   3       1468.85       1699.28       129.26 o                         
  18   5   3        416.30        447.40        65.88 o                         
  19   5   3        769.79        816.36        88.83 o                         
  20   5   3        439.99        470.41        80.61 o                         
  21   5   3       1857.42       1786.45       128.57 o                         
  22   5   3         12.05         59.37        43.92 o                         
  23   5   3        155.29        121.21        42.25 o                         
  24   5   3          8.76         79.65        35.53 o                         
  25   5   3         30.13         80.63        38.23 o                         
  26   5   3        497.15        382.88       100.99 o                         
  27   5   3        291.17        274.85        78.08 o                         
  28   5   3       1219.73       1352.30       210.90 o                         
  29   5   3        913.35        675.08       148.20 o                         
  30   5   3        137.48        188.09       129.91 o                         
  31   5   3         11.36         73.82        96.12 o                         
  32   5   3        150.50        444.18       201.58 o                         
  33   5   3          4.91        -35.67        71.55 o                         
  34   5   3          1.15        -17.69        81.96 o                         
  35   5   3        115.21        241.15       144.07 o                         
   0   6   3       1885.40       1856.67       191.72 o                         
   1   6   3       6771.85       7006.55       343.60 o                         
   2   6   3       1015.17       1163.58       149.48 o                         
   3   6   3        342.98        311.27        69.31 o                         
   4   6   3      21915.34      20632.47       742.65 o                         
   5   6   3       2749.41       3106.99       203.61 o                         
   6   6   3        416.09        393.84       104.14 o                         
   7   6   3       2534.64       2607.82       175.87 o                         
   8   6   3       7154.88       7429.41       334.78 o                         
   9   6   3       3188.40       3649.11       214.68 o                         
  10   6   3       3213.28       3722.56       244.14 o                         
  11   6   3       1598.70       1782.29       145.73 o                         
  12   6   3         65.62        291.98        57.12 o                         
  13   6   3          8.57         43.60        31.10 o                         
  14   6   3         63.13        113.56        37.95 o                         
  15   6   3        717.57        643.65        91.17 o                         
  16   6   3          5.02         38.68        35.13 o                         
  17   6   3        138.67         76.24        40.12 o                         
  18   6   3          6.58        100.34        34.37 o                         
  19   6   3        772.95        522.02        85.51 o                         
  20   6   3         35.11         41.55        33.08 o                         
  21   6   3        186.55        195.48        51.98 o                         
  22   6   3        341.26        317.17        60.86 o                         
  23   6   3        403.38        366.86        81.62 o                         
  24   6   3        895.82        992.95       130.67 o                         
  25   6   3        350.59        286.65        74.30 o                         
  26   6   3        423.57        388.68       106.43 o                         
  27   6   3        584.21        647.31        91.43 o                         
  28   6   3         32.26         13.44        50.47 o                         
  29   6   3          0.18         34.68        59.20 o                         
  30   6   3         85.06         82.19        86.52 o                         
  31   6   3        105.81        130.45       116.46 o                         
  32   6   3         72.67        145.20       111.62 o                         
  33   6   3          1.53         11.80        95.50 o                         
  34   6   3         66.04        160.21       176.37 o                         
  35   6   3         10.96         98.07       117.52 o                         
   1   7   3          2.61        -16.50        34.77 o                         
   2   7   3        209.89        142.65        46.14 o                         
   3   7   3        136.06        127.42        43.71 o                         
   4   7   3      15395.30      14980.14       573.93 o                         
   5   7   3       2132.39       2292.18       190.73 o                         
   6   7   3        870.53        743.83       100.31 o                         
   7   7   3       2424.34       2724.36       187.01 o                         
   8   7   3          1.13        -17.02        17.02 o                         
   9   7   3        728.35        527.70        80.05 o                         
  10   7   3       3918.20       4214.24       269.53 o                         
  11   7   3       3547.10       4106.05       271.81 o                         
  12   7   3        346.99        369.27        71.12 o                         
  13   7   3        483.04        395.54        76.47 o                         
  14   7   3       1713.73       1962.23       174.76 o                         
  15   7   3       5005.95       5185.27       311.06 o                         
  16   7   3         76.14         94.35        48.81 o                         
  17   7   3       1459.32       1343.96       132.23 o                         
  18   7   3        863.06        897.04       107.98 o                         
  19   7   3        290.78        213.17        57.58 o                         
  20   7   3       1802.31       2108.23       168.50 o                         
  21   7   3       1565.60       1627.79       147.37 o                         
  22   7   3       1250.65       1429.71       148.80 o                         
  23   7   3       1054.65       1171.71       130.06 o                         
  24   7   3       2967.30       2875.36       247.66 o                         
  25   7   3        731.98        628.91       109.62 o                         
  26   7   3         12.19         90.99        73.90 o                         
  27   7   3        494.80        541.54       112.31 o                         
  28   7   3       1125.22       1093.36       141.79 o                         
  29   7   3         13.49          9.99        66.68 o                         
  30   7   3          3.33         47.42        91.73 o                         
  31   7   3        259.89        203.42        96.88 o                         
  32   7   3        837.74        593.65       157.37 o                         
  33   7   3          9.51        100.48       146.99 o                         
  34   7   3         17.85        155.47       147.85 o                         
   0   8   3         12.21        -27.83        27.83 o                         
   1   8   3       2691.90       2725.44       209.98 o                         
   2   8   3        572.47        752.74       120.56 o                         
   3   8   3       3322.65       3649.46       262.15 o                         
   4   8   3       1130.46        854.30       112.00 o                         
   5   8   3        133.22        325.35        71.24 o                         
   6   8   3        993.20        896.46       110.36 o                         
   7   8   3       2992.84       3272.71       241.79 o                         
   8   8   3        648.46        875.65       109.92 o                         
   9   8   3         52.89         22.97        29.82 o                         
  10   8   3       1677.89       1716.05       232.18 o                         
  11   8   3        993.80        862.89       153.39 o                         
  12   8   3         88.23         45.23        44.63 o                         
  13   8   3        465.98        531.10        92.30 o                         
  14   8   3       3893.32       4665.75       313.98 o                         
  15   8   3        190.18        151.73        48.31 o                         
  16   8   3        111.30         69.71        40.80 o                         
  17   8   3       9250.98      10299.95       540.37 o                         
  18   8   3        823.47        795.01       116.47 o                         
  19   8   3        716.82        704.58       117.51 o                         
  20   8   3          3.84        -19.72        38.59 o                         
  21   8   3         50.33         13.48        35.35 o                         
  22   8   3          5.64        118.84        53.25 o                         
  23   8   3       1705.99       1941.33       195.88 o                         
  24   8   3        483.55        281.22       132.63 o                         
  25   8   3        521.55        490.16        92.92 o                         
  26   8   3       1291.35       1469.36       169.20 o                         
  27   8   3        334.17        450.55       260.90 o                         
  28   8   3         80.65        157.98        58.91 o                         
  29   8   3        339.80        326.72        65.51 o                         
  30   8   3        258.39        380.09       153.13 o                         
  31   8   3         41.00          3.13        66.01 o                         
  32   8   3        224.06        466.73       136.14 o                         
  33   8   3        108.38         94.58       156.10 o                         
   1   9   3        439.00        354.27       117.60 o                         
   2   9   3       9650.24       9515.66       459.85 o                         
   3   9   3        157.65        203.37        55.92 o                         
   4   9   3       4943.41       5270.81       323.07 o                         
   5   9   3        107.48        121.26        60.81 o                         
   6   9   3         43.54         79.65        40.08 o                         
   7   9   3          8.06         12.82        26.26 o                         
   8   9   3       1520.21       1551.60       153.11 o                         
   9   9   3       1094.44       1384.60       146.62 o                         
  10   9   3        500.11        481.30        98.93 o                         
  11   9   3        398.77        417.51        93.02 o                         
  12   9   3        442.76        480.74       108.44 o                         
  13   9   3        297.15        167.07        75.56 o                         
  14   9   3        185.12        106.98        42.41 o                         
  15   9   3        693.79        508.14       119.45 o                         
  16   9   3       8427.62       8081.07       499.40 o                         
  17   9   3        236.74        184.04        60.07 o                         
  18   9   3          3.03         44.67        48.97 o                         
  19   9   3        419.05        541.21       143.68 o                         
  20   9   3          1.77         83.96        47.30 o                         
  21   9   3         88.45         87.09        70.56 o                         
  22   9   3       4650.06       5083.83       323.75 o                         
  23   9   3        116.81         54.12        44.23 o                         
  24   9   3         28.89        144.80        63.32 o                         
  25   9   3         17.12         14.53        49.45 o                         
  26   9   3       1252.74       1382.06       147.61 o                         
  27   9   3         53.80         77.58        52.54 o                         
  28   9   3        254.59        311.25        58.66 o                         
  29   9   3         62.77         94.64        49.91 o                         
  30   9   3        430.42        528.51        86.33 o                         
  31   9   3         54.70         55.60        42.46 o                         
  32   9   3        124.59        119.12        65.99 o                         
  33   9   3          0.73         23.21       117.87 o                         
   0  10   3         49.83        -14.38        52.41 o                         
   1  10   3       2877.22       2957.57       266.97 o                         
   2  10   3          8.06         25.56        49.74 o                         
   3  10   3       1559.19       1805.31       203.88 o                         
   4  10   3         29.26         37.57        41.73 o                         
   5  10   3       3956.62       4089.95       311.74 o                         
   6  10   3       1272.22       1724.37       208.56 o                         
   7  10   3       7980.75       9019.10       457.46 o                         
   8  10   3       1839.60       1654.68       185.82 o                         
   9  10   3       1089.08       1529.26       169.71 o                         
  10  10   3         20.98        -10.56        28.53 o                         
  11  10   3       3404.32       3341.00       319.58 o                         
  12  10   3          1.16         61.39        41.29 o                         
  13  10   3        588.17        497.31       136.35 o                         
  14  10   3        627.47        452.55       120.63 o                         
  15  10   3        235.15        369.55        91.38 o                         
  16  10   3          5.37         28.78        38.03 o                         
  17  10   3         75.03         30.63        41.83 o                         
  18  10   3        705.06        697.65       112.18 o                         
  19  10   3       2052.01       2191.61       294.36 o                         
  20  10   3        245.70        193.16        99.84 o                         
  21  10   3        321.26        304.94        81.06 o                         
  22  10   3          0.81         25.12        43.26 o                         
  23  10   3        435.06        380.13       100.37 o                         
  24  10   3        360.73        391.25       126.53 o                         
  25  10   3        237.60        179.58        62.43 o                         
  26  10   3         10.92          0.59        34.11 o                         
  27  10   3         69.39        226.46        63.03 o                         
  28  10   3         32.51        117.59        47.26 o                         
  29  10   3        676.42        823.79       116.69 o                         
  30  10   3         87.93        112.98        64.80 o                         
  31  10   3         30.86         47.60        62.36 o                         
  32  10   3          5.71        134.87       173.61 o                         
   1  11   3        433.89        316.72       102.74 o                         
   2  11   3         44.23         20.60        60.71 o                         
   3  11   3        361.95        471.17       100.51 o                         
   4  11   3       4318.72       4517.44       364.62 o                         
   5  11   3      11260.43      11996.19       598.49 o                         
   6  11   3         15.41         67.80        45.46 o                         
   7  11   3        117.24        107.67        51.99 o                         
   8  11   3        553.55        561.69       100.59 o                         
   9  11   3       1228.30       1691.42       188.35 o                         
  10  11   3       2290.27       2457.03       306.43 o                         
  11  11   3         66.47        196.18        71.44 o                         
  12  11   3        264.28        209.03        69.72 o                         
  13  11   3        676.95        900.17       150.84 o                         
  14  11   3       3624.92       3675.39       319.08 o                         
  15  11   3          4.43         51.53        51.22 o                         
  16  11   3        145.01         98.37        56.67 o                         
  17  11   3        416.75        579.19       132.96 o                         
  18  11   3        866.10        819.63       152.44 o                         
  19  11   3        622.11        693.27       140.59 o                         
  20  11   3       1983.09       2204.81       268.05 o                         
  21  11   3        410.39        350.26        86.54 o                         
  22  11   3        179.73        144.81        78.83 o                         
  23  11   3        101.78         87.57        48.06 o                         
  24  11   3         89.14        113.02        49.26 o                         
  25  11   3        117.78        201.94        69.98 o                         
  26  11   3        269.38        249.57        70.76 o                         
  27  11   3        329.54        259.53       102.29 o                         
  28  11   3        695.04        863.49       135.79 o                         
  29  11   3         18.09         59.04        69.37 o                         
  30  11   3        110.42         60.12        60.50 o                         
  31  11   3         67.08         42.02        64.25 o                         
   0  12   3        959.30       1719.14       461.72 o                         
   1  12   3        707.09        620.35       131.63 o                         
   2  12   3        316.15        233.46        90.45 o                         
   3  12   3         81.14          5.23        35.11 o                         
   4  12   3       1557.36       1281.90       191.63 o                         
   5  12   3         27.75          4.73        43.98 o                         
   6  12   3        180.79         75.05        55.24 o                         
   7  12   3       1546.08       1429.39       187.03 o                         
   8  12   3        235.44         62.49        55.17 o                         
   9  12   3        579.62        710.22       164.26 o                         
  10  12   3       2149.99       2635.81       308.00 o                         
  11  12   3        771.42        792.07       164.57 o                         
  12  12   3          0.43        -31.54        31.54 o                         
  13  12   3       1606.20       1246.95       224.67 o                         
  14  12   3       1068.04       1457.15       228.78 o                         
  15  12   3       2791.13       2557.02       308.82 o                         
  16  12   3          4.23        217.17        80.93 o                         
  17  12   3       2639.78       2196.35       391.57 o                         
  18  12   3       1817.91       1897.25       258.12 o                         
  19  12   3       1552.80       2358.56       298.99 o                         
  20  12   3        634.28        898.71       146.72 o                         
  21  12   3         24.78         10.97        65.05 o                         
  22  12   3         25.53         49.28        47.79 o                         
  23  12   3        764.71       1065.77       153.40 o                         
  24  12   3          0.81         43.74        53.30 o                         
  25  12   3       1182.36       1324.13       161.56 o                         
  26  12   3        674.96        862.41       143.50 o                         
  27  12   3        322.50        476.57       100.47 o                         
  28  12   3          6.95         52.36        60.09 o                         
  29  12   3         73.63        207.17        85.45 o                         
   1  13   3       2403.08       2866.97       300.00 o                         
   2  13   3       8051.74       8923.06       783.22 o                         
   3  13   3         80.51         81.13        79.05 o                         
   4  13   3       1156.70       1392.85       222.13 o                         
   5  13   3       1711.45       2066.76       269.16 o                         
   6  13   3        429.56        284.36       104.37 o                         
   7  13   3          0.02          9.46        48.56 o                         
   8  13   3         96.31        105.08        61.23 o                         
   9  13   3       1007.77        910.49       175.41 o                         
  10  13   3        293.17        571.39       139.06 o                         
  11  13   3         33.08         45.46        56.30 o                         
  12  13   3        229.22        161.17        94.20 o                         
  13  13   3        500.52        441.93       121.39 o                         
  14  13   3       1112.79       1404.46       208.79 o                         
  15  13   3        828.92       1266.69       231.87 o                         
  16  13   3        640.00        593.85       175.18 o                         
  17  13   3        166.20        242.26       101.26 o                         
  18  13   3        973.84       1032.97       179.27 o                         
  19  13   3         90.72        113.62        71.70 o                         
  20  13   3        550.97        470.92       127.83 o                         
  21  13   3        357.28        146.07        72.77 o                         
  22  13   3        913.63       1542.15       226.57 o                         
  23  13   3        230.48        185.37        72.64 o                         
  24  13   3        293.39        420.04       105.26 o                         
  25  13   3        123.96        167.66        75.12 o                         
  26  13   3        209.93        336.91        96.15 o                         
  27  13   3          0.62         38.61        67.69 o                         
  28  13   3        655.38        783.91       163.81 o                         
   0  14   3         76.47         49.02       120.67 o                         
   1  14   3       3458.33       3544.12       424.77 o                         
   2  14   3        197.30        185.84       105.40 o                         
   3  14   3       1214.96       1205.65       402.92 o                         
   4  14   3       3640.81       3746.10       567.98 o                         
   5  14   3       1319.71       1532.48       269.19 o                         
   6  14   3        866.88        746.86       191.80 o                         
   7  14   3          2.67        -46.39        46.39 o                         
   8  14   3        359.14        291.76       131.51 o                         
   9  14   3         18.19        123.38        90.75 o                         
  10  14   3          5.22         41.00        62.60 o                         
  11  14   3        686.89        838.16       196.22 o                         
  12  14   3        721.84        727.69       212.80 o                         
  13  14   3       2063.89       2066.45       278.82 o                         
  14  14   3        466.13        779.48       179.70 o                         
  15  14   3        894.21        952.46       184.40 o                         
  16  14   3         95.23         67.83        66.76 o                         
  17  14   3         22.53         66.75        67.34 o                         
  18  14   3        448.04        540.50       174.28 o                         
  19  14   3        153.87         82.84        95.61 o                         
  20  14   3         27.32         35.57        67.14 o                         
  21  14   3        278.70        196.27       137.02 o                         
  22  14   3         35.70        126.87        83.64 o                         
  23  14   3        378.17        398.80       166.32 o                         
  24  14   3        106.55        161.99        87.85 o                         
  25  14   3        446.46        252.55       131.48 o                         
  26  14   3         96.67        189.91       100.43 o                         
   1  15   3          7.57        107.33       142.57 o                         
   2  15   3        135.97        258.58       140.00 o                         
   3  15   3         25.91         94.27        88.24 o                         
   4  15   3        575.72        381.24       178.11 o                         
   5  15   3         52.80        144.04        89.29 o                         
   6  15   3        754.76        867.32       240.16 o                         
   7  15   3        368.02        323.81       134.20 o                         
   8  15   3        713.46        684.97       186.04 o                         
   9  15   3         61.54         54.10       109.42 o                         
  10  15   3       1861.70       1847.62       306.71 o                         
  11  15   3        394.56        394.99       139.63 o                         
  12  15   3        227.11        188.01        96.49 o                         
  13  15   3          7.75         41.90        85.61 o                         
  14  15   3        170.04         67.54       183.57 o                         
  15  15   3         48.16         55.65        69.45 o                         
  16  15   3        293.40        665.99       222.86 o                         
  17  15   3         87.02         19.61        67.40 o                         
  18  15   3         43.12        109.98        88.15 o                         
  19  15   3        170.01        536.90       229.96 o                         
  20  15   3        970.84       1360.69       272.68 o                         
  21  15   3         70.54         91.27        98.60 o                         
  22  15   3        234.59        268.86       152.49 o                         
  23  15   3          7.91         35.55       115.42 o                         
  24  15   3         61.26         -0.41        69.83 o                         
  25  15   3         25.87         51.87        75.11 o                         
   0  16   3         36.20         49.96       217.86 o                         
   1  16   3        312.44        615.56       244.67 o                         
   2  16   3         26.88        110.71        85.59 o                         
   3  16   3        289.23        422.41       181.50 o                         
   4  16   3        183.09        170.52       228.11 o                         
   5  16   3        448.95        633.96       221.50 o                         
   6  16   3         58.37         -5.25        59.93 o                         
   7  16   3        717.75        434.30       203.90 o                         
   8  16   3          3.06          6.57        66.53 o                         
   9  16   3        314.55         -4.17        92.34 o                         
  10  16   3        546.44        452.05       204.16 o                         
  11  16   3         79.40        112.26        93.22 o                         
  12  16   3          0.36         38.65        80.13 o                         
  13  16   3         34.81         95.13       103.33 o                         
  14  16   3         23.01        647.16       452.09 o                         
  15  16   3         59.21         87.37       128.33 o                         
  16  16   3        538.01        306.26       225.12 o                         
  17  16   3        816.46        968.72       257.54 o                         
  18  16   3         80.71        127.05       110.88 o                         
  19  16   3        515.79        580.06       252.98 o                         
  20  16   3         54.34          6.23        84.49 o                         
  21  16   3        241.19        257.43       207.40 o                         
  22  16   3         58.04         61.85       100.15 o                         
  23  16   3        123.09        309.61       129.86 o                         
   1  17   3        206.31        203.35       105.52 o                         
   2  17   3         78.98         96.11        82.59 o                         
   3  17   3         20.63         81.99       110.70 o                         
   4  17   3       1525.90       1797.55       344.77 o                         
   5  17   3         23.44         62.54       126.87 o                         
   6  17   3        571.96        648.07       213.36 o                         
   7  17   3        294.93        203.90       177.42 o                         
   8  17   3         37.88          4.69        70.95 o                         
   9  17   3         26.33        -17.98        61.77 o                         
  10  17   3        112.35        155.22       151.57 o                         
  11  17   3        384.80        340.65       166.84 o                         
  12  17   3         20.95         10.57        72.89 o                         
  13  17   3         33.80         36.87       110.15 o                         
  14  17   3         54.03         13.39        77.04 o                         
  15  17   3        446.30        531.53       186.46 o                         
  16  17   3       1354.17       1002.22       249.73 o                         
  17  17   3         26.49        130.98       127.94 o                         
  18  17   3        253.88        338.37       182.64 o                         
  19  17   3         32.84        148.21       109.62 o                         
  20  17   3          7.21         18.03        84.00 o                         
   0  18   3        178.19        138.95       156.32 o                         
   1  18   3         65.09         -4.88        68.53 o                         
   2  18   3          0.01         11.68        73.96 o                         
   3  18   3         54.02        126.99       110.70 o                         
   4  18   3        169.67         51.27       133.42 o                         
   5  18   3          1.56         48.79        76.83 o                         
   6  18   3        327.31        657.48       222.42 o                         
   7  18   3        739.94        397.16       319.87 o                         
   8  18   3          2.18          5.36        91.25 o                         
   9  18   3         33.49          9.43        73.80 o                         
  10  18   3        100.79         73.35       108.04 o                         
  11  18   3       1257.10       1655.74       325.72 o                         
  12  18   3         24.24         -6.05        69.90 o                         
  13  18   3          1.01        -48.70        69.71 o                         
  14  18   3          1.71         74.77        96.77 o                         
  15  18   3          0.38         37.67        88.64 o                         
  16  18   3         68.66        -26.01        80.29 o                         
  17  18   3         96.77        127.86       123.85 o                         
   1  19   3         50.87         -4.29        65.84 o                         
   2  19   3        447.93        250.23       135.58 o                         
   3  19   3         19.71         16.32        76.47 o                         
   4  19   3        881.69       1263.20       300.64 o                         
   5  19   3          5.03         36.25        82.51 o                         
   6  19   3          9.13          3.49        75.38 o                         
   7  19   3         12.00        -40.14        70.22 o                         
   8  19   3         49.03        -53.46        68.91 o                         
   9  19   3         44.41         16.27       112.47 o                         
  10  19   3        386.65        646.08       283.10 o                         
  11  19   3          5.90         94.61       113.22 o                         
  12  19   3         53.06        107.93       104.94 o                         
  13  19   3        165.34        411.11       178.31 o                         
  14  19   3        152.94         43.09        94.44 o                         
   0  20   3        160.40        -91.06       103.90 o                         
   1  20   3        847.91        862.56       414.91 o                         
   2  20   3         49.34        261.88       208.06 o                         
   3  20   3        165.32        341.23       211.97 o                         
   4  20   3          5.37         62.48       125.43 o                         
   5  20   3        727.61       1619.13       389.41 o                         
   6  20   3          3.08        -21.72        91.19 o                         
   7  20   3         55.74        163.22       197.70 o                         
   8  20   3          0.81         18.51        94.57 o                         
   1   0   4       7047.60       6427.88       324.50 o                         
   2   0   4      79046.11      75469.80      2606.21 o                         
   3   0   4      27219.24      24388.28       899.67 o                         
   4   0   4         56.56        126.72        47.29 o                         
   5   0   4      92509.48      85693.74      3193.20 o                         
   6   0   4      12008.36      10603.46       484.63 o                         
   7   0   4      33574.79      29828.63      1171.31 o                         
   8   0   4       9486.63       9520.87       464.45 o                         
   9   0   4       4844.10       5314.04       262.41 o                         
  10   0   4       5758.60       5699.02       320.19 o                         
  11   0   4       3768.31       3161.85       213.05 o                         
  12   0   4       4688.76       4353.08       271.10 o                         
  13   0   4       4386.30       4308.36       272.75 o                         
  14   0   4       3203.24       2947.21       217.14 o                         
  15   0   4       1139.42       1256.86       121.09 o                         
  16   0   4       2686.50       3046.94       244.08 o                         
  17   0   4        419.76        319.41        97.09 o                         
  18   0   4        266.17        171.41       111.18 o                         
  19   0   4       4392.68       4847.75       370.25 o                         
  20   0   4       2419.54       2642.02       260.24 o                         
  21   0   4         10.54          5.44        47.81 o                         
  22   0   4       3129.98       3169.01       396.22 o                         
  23   0   4       5409.34       5591.21       440.97 o                         
  24   0   4       4285.84       4809.03       392.52 o                         
  25   0   4          0.29         19.10        57.92 o                         
  26   0   4        376.00        713.08       199.15 o                         
  27   0   4         51.51        199.91       100.40 o                         
  28   0   4       2574.90       2359.47       359.13 o                         
  29   0   4        189.49        188.19       133.40 o                         
  30   0   4        121.50        117.86       162.54 o                         
  31   0   4       2076.18       1588.13       289.84 o                         
  32   0   4         83.00         52.08       112.54 o                         
  33   0   4        641.87        226.32       271.65 o                         
  34   0   4          6.79         59.96        95.80 o                         
  35   0   4         79.47         53.21       143.21 o                         
  36   0   4         86.91        387.82       271.34 o                         
   1   1   4     130618.59     119661.55      4079.80 o                         
   2   1   4      10855.16      10189.96       305.33 o                         
   3   1   4       2092.03       2367.58       120.49 o                         
   4   1   4         21.30        -15.59        16.97 o                         
   5   1   4       1649.69       1814.48       107.80 o                         
   6   1   4       1160.14        984.99        76.05 o                         
   7   1   4      13442.37      12518.50       389.10 o                         
   8   1   4       9230.77       8081.53       300.24 o                         
   9   1   4       4376.89       4184.98       192.52 o                         
  10   1   4      22093.84      19536.49       575.23 o                         
  11   1   4        803.86        869.90        69.16 o                         
  12   1   4       9490.77       9308.16       349.55 o                         
  13   1   4       5267.12       6371.84       265.93 o                         
  14   1   4          1.49         23.63        22.22 o                         
  15   1   4       2567.14       3005.28       146.63 o                         
  16   1   4       2009.22       1964.17       149.32 o                         
  17   1   4         30.54          6.55        29.37 o                         
  18   1   4        247.42        332.54        65.68 o                         
  19   1   4        336.29        244.91        39.63 o                         
  20   1   4       2164.29       2227.22       174.88 o                         
  21   1   4       2245.81       1749.91       220.98 o                         
  22   1   4        566.10        547.02        95.39 o                         
  23   1   4       4958.65       5227.13       330.37 o                         
  24   1   4        101.02        211.19        62.59 o                         
  25   1   4         74.45         87.61        47.61 o                         
  26   1   4       1119.12       1254.37       146.04 o                         
  27   1   4       3326.26       3112.94       270.26 o                         
  28   1   4       1350.87       1531.38       273.69 o                         
  29   1   4         26.36        101.32        56.72 o                         
  30   1   4          0.22         57.78        54.71 o                         
  31   1   4        868.79        929.80       164.80 o                         
  32   1   4         68.38         72.38        71.45 o                         
  33   1   4        987.66        762.13       150.52 o                         
  34   1   4        703.02        529.43       147.81 o                         
  35   1   4        682.79        926.34       256.60 o                         
  36   1   4         47.96        146.02       137.22 o                         
   0   2   4      13810.52      12858.67       608.34 o                         
   1   2   4       9097.23       8120.78       266.46 o                         
   2   2   4          2.32        -20.28        20.28 o                         
   3   2   4       6318.01       6742.33       244.13 o                         
   4   2   4       7595.84       7242.88       252.34 o                         
   5   2   4       3323.55       2860.29       135.82 o                         
   6   2   4        209.54        224.01        41.89 o                         
   7   2   4       8186.64       7479.83       265.30 o                         
   8   2   4       3629.26       3911.79       225.53 o                         
   9   2   4       1094.00       1109.52        95.28 o                         
  10   2   4       8471.44       8407.59       311.83 o                         
  11   2   4       4465.26       4449.36       202.37 o                         
  12   2   4      31609.67      29430.25       833.40 o                         
  13   2   4      12003.04      10917.13       345.49 o                         
  14   2   4         21.48         53.28        23.87 o                         
  15   2   4       2463.97       2565.85       168.60 o                         
  16   2   4        121.16        142.98        40.41 o                         
  17   2   4        202.26        241.06        49.78 o                         
  18   2   4        158.15        120.41        39.33 o                         
  19   2   4         81.26         91.22        38.90 o                         
  20   2   4         67.54         14.85        33.60 o                         
  21   2   4        437.84        504.20        85.66 o                         
  22   2   4       1427.46       1386.23       153.85 o                         
  23   2   4         62.09        194.16        64.90 o                         
  24   2   4       1183.35       1218.74       150.76 o                         
  25   2   4       1108.74       1359.05       162.64 o                         
  26   2   4       3210.17       3448.59       280.71 o                         
  27   2   4         28.01         47.79        58.54 o                         
  28   2   4        237.35        421.78        97.33 o                         
  29   2   4        657.96        787.98       133.38 o                         
  30   2   4       1510.94       2208.08       218.62 o                         
  31   2   4          8.20         64.33        67.23 o                         
  32   2   4       1274.18       1492.65       231.89 o                         
  33   2   4         50.18        193.97        89.98 o                         
  34   2   4         70.14        116.58        76.56 o                         
  35   2   4        163.00        143.24       126.13 o                         
  36   2   4        378.31        476.11       195.95 o                         
   1   3   4         20.84        -18.01        18.01 o                         
   2   3   4      14793.34      12723.83       387.88 o                         
   3   3   4        629.02        460.13        61.52 o                         
   4   3   4        426.78        366.42        53.97 o                         
   5   3   4        762.97        747.33        74.28 o                         
   6   3   4         65.30          1.63        20.44 o                         
   7   3   4      16921.01      15154.15       479.06 o                         
   8   3   4        264.57        181.83        39.13 o                         
   9   3   4      15574.83      13925.54       448.90 o                         
  10   3   4       9885.53       9597.58       362.00 o                         
  11   3   4       1087.72       1138.08       122.75 o                         
  12   3   4          1.83         -8.59        22.68 o                         
  13   3   4        510.02        424.92        56.27 o                         
  14   3   4       9651.93       9529.68       361.78 o                         
  15   3   4        173.81        173.30        46.06 o                         
  16   3   4       2628.45       2480.44       148.39 o                         
  17   3   4        301.04        244.19        53.64 o                         
  18   3   4         73.05         81.43        30.39 o                         
  19   3   4        648.11        664.94        85.98 o                         
  20   3   4        157.07        250.66        70.14 o                         
  21   3   4         70.69        137.15        42.32 o                         
  22   3   4       1280.55       1472.55       122.87 o                         
  23   3   4        809.68        719.51       115.21 o                         
  24   3   4          4.56         58.69        41.37 o                         
  25   3   4       1329.31       1125.05       142.66 o                         
  26   3   4        191.36        373.64        88.23 o                         
  27   3   4        394.03        412.75        93.68 o                         
  28   3   4        451.72        403.76        94.20 o                         
  29   3   4        307.40        354.93        91.67 o                         
  30   3   4        567.94        467.92       108.24 o                         
  31   3   4         14.85         61.95        53.75 o                         
  32   3   4          0.04         20.80        52.76 o                         
  33   3   4        719.13        609.39       128.86 o                         
  34   3   4         60.01        129.39        81.06 o                         
  35   3   4       1077.49       1034.51       265.03 o                         
  36   3   4        173.72        -22.52        96.66 o                         
   0   4   4       6004.36       6037.85       355.08 o                         
   1   4   4       4011.70       4508.99       204.67 o                         
   2   4   4       4875.44       4232.54       230.93 o                         
   3   4   4        920.50        931.23        85.05 o                         
   4   4   4        420.22        449.79        62.95 o                         
   5   4   4         15.80         82.68        31.19 o                         
   6   4   4       1239.77       1100.78        88.40 o                         
   7   4   4       2375.91       2287.11       177.96 o                         
   8   4   4       2438.67       2525.28       152.94 o                         
   9   4   4        432.35        377.42        53.33 o                         
  10   4   4       5132.72       4565.02       202.23 o                         
  11   4   4          3.77         31.32        30.30 o                         
  12   4   4       3384.06       3031.16       196.96 o                         
  13   4   4       4656.07       5070.02       211.10 o                         
  14   4   4       2256.16       2379.58       155.97 o                         
  15   4   4        757.21        827.44        88.90 o                         
  16   4   4       3131.27       3167.35       178.62 o                         
  17   4   4       3157.08       3592.83       184.87 o                         
  18   4   4        653.63        647.71        72.60 o                         
  19   4   4       1612.55       1567.40       115.14 o                         
  20   4   4        200.43        270.83        61.92 o                         
  21   4   4         87.26        130.70        60.44 o                         
  22   4   4       1291.51       1611.78       163.04 o                         
  23   4   4        854.10        885.44       115.93 o                         
  24   4   4          0.13         50.42        36.66 o                         
  25   4   4        174.35        165.61        73.43 o                         
  26   4   4       1199.76        942.97       140.87 o                         
  27   4   4          0.30        -17.26        49.00 o                         
  28   4   4        133.61        122.27        61.29 o                         
  29   4   4        169.56        164.41        78.18 o                         
  30   4   4        342.70        138.61        69.70 o                         
  31   4   4        263.88        177.62        75.49 o                         
  32   4   4         83.69        132.19        65.75 o                         
  33   4   4       1080.86       1440.10       267.87 o                         
  34   4   4        178.29        398.72       185.72 o                         
  35   4   4         21.16         88.94       130.79 o                         
   1   5   4        147.00        183.20        49.08 o                         
   2   5   4       2672.49       2411.67       151.45 o                         
   3   5   4        992.88        966.97        91.15 o                         
   4   5   4       1761.43       2019.53       135.49 o                         
   5   5   4         31.40         51.01        32.53 o                         
   6   5   4         21.00         29.84        26.81 o                         
   7   5   4       2400.07       2095.22       147.24 o                         
   8   5   4       7311.64       7499.79       316.98 o                         
   9   5   4        905.36        818.11       101.68 o                         
  10   5   4       1509.81       1803.43       132.81 o                         
  11   5   4        473.15        569.23        72.88 o                         
  12   5   4        413.33        388.83        59.16 o                         
  13   5   4       5523.41       5822.42       289.96 o                         
  14   5   4        250.72        236.37        46.67 o                         
  15   5   4       3586.53       3939.74       205.10 o                         
  16   5   4         12.19         11.92        23.61 o                         
  17   5   4        901.02       1079.16        89.79 o                         
  18   5   4        530.00        628.07        69.82 o                         
  19   5   4       5182.46       5141.65       227.85 o                         
  20   5   4       3910.75       3760.84       177.13 o                         
  21   5   4       1576.33       1810.96       121.35 o                         
  22   5   4        114.49         83.54        45.37 o                         
  23   5   4        635.39        522.08        98.71 o                         
  24   5   4        428.66        305.02        89.02 o                         
  25   5   4         55.15         94.03        50.98 o                         
  26   5   4        930.12        840.66       115.84 o                         
  27   5   4        186.83        256.32       109.72 o                         
  28   5   4        506.62        484.30       143.96 o                         
  29   5   4        667.28        548.25       163.09 o                         
  30   5   4        350.84         99.09       112.23 o                         
  31   5   4          0.72         -7.40       101.09 o                         
  32   5   4        439.28        372.69       293.22 o                         
  33   5   4        706.83        634.21       199.05 o                         
  34   5   4        142.13        103.56       128.75 o                         
  35   5   4       1345.08       1606.26       504.06 o                         
   0   6   4         22.68        -26.98        31.14 o                         
   1   6   4       4632.07       4661.97       244.55 o                         
   2   6   4         70.87         67.50        36.93 o                         
   3   6   4        164.75        119.50        39.09 o                         
   4   6   4       2992.16       3062.98       198.23 o                         
   5   6   4       2277.86       2353.11       184.99 o                         
   6   6   4       2283.78       2784.36       186.75 o                         
   7   6   4        121.27        240.92        56.40 o                         
   8   6   4        801.33        631.74        89.32 o                         
   9   6   4         67.32         95.65        35.57 o                         
  10   6   4       3811.43       4327.62       242.50 o                         
  11   6   4       3704.91       3990.46       229.02 o                         
  12   6   4        304.58        335.51        64.78 o                         
  13   6   4          0.94         14.49        23.97 o                         
  14   6   4       9125.42       9358.82       398.06 o                         
  15   6   4        340.19        477.06        78.29 o                         
  16   6   4       1907.05       2255.90       155.79 o                         
  17   6   4       1564.73       1834.13       138.20 o                         
  18   6   4       6789.68       6373.58       281.60 o                         
  19   6   4       1284.54       1483.70       134.77 o                         
  20   6   4       1532.94       1737.39       123.15 o                         
  21   6   4       1676.33       1841.33       152.77 o                         
  22   6   4        812.66        712.10        94.42 o                         
  23   6   4         91.40         87.79        27.64 o                         
  24   6   4        132.68         71.18        42.65 o                         
  25   6   4        618.40        510.61       139.99 o                         
  26   6   4        243.30        136.28        71.38 o                         
  27   6   4        737.44        618.88       176.51 o                         
  28   6   4        130.25        132.63        60.97 o                         
  29   6   4        796.95        643.32       234.94 o                         
  30   6   4         56.33        178.38       111.93 o                         
  31   6   4       1744.72       1461.59       306.55 o                         
  32   6   4        397.04        559.37       208.50 o                         
  33   6   4        135.65         61.94        99.43 o                         
  34   6   4        832.49        555.45       265.31 o                         
   1   7   4       1248.26       1470.63       128.11 o                         
   2   7   4       7871.57       9365.48       396.80 o                         
   3   7   4        734.37        962.14       103.41 o                         
   4   7   4       8719.40       9148.09       466.05 o                         
   5   7   4       7301.92       8694.38       418.80 o                         
   6   7   4        701.23        685.76       101.56 o                         
   7   7   4          6.06         10.85        38.29 o                         
   8   7   4        184.93        254.89        64.17 o                         
   9   7   4       3412.14       3565.19       233.52 o                         
  10   7   4       1971.22       2191.44       195.61 o                         
  11   7   4       6354.34       6722.87       381.88 o                         
  12   7   4          2.47         72.54        38.34 o                         
  13   7   4         24.28         49.71        33.10 o                         
  14   7   4       1398.37       1623.31       150.53 o                         
  15   7   4        600.64        463.19        96.69 o                         
  16   7   4        595.37        391.79        73.15 o                         
  17   7   4       4380.47       4487.54       307.18 o                         
  18   7   4        257.95        173.67        48.16 o                         
  19   7   4       1674.20       1780.19       140.52 o                         
  20   7   4       1251.82       1189.08       114.63 o                         
  21   7   4         72.80         48.06        53.59 o                         
  22   7   4        397.48        600.13        82.29 o                         
  23   7   4        178.81        149.12        46.85 o                         
  24   7   4        299.88        296.27        81.09 o                         
  25   7   4        280.04        313.68        57.43 o                         
  26   7   4        101.39        121.10        81.57 o                         
  27   7   4          8.48          4.60        32.32 o                         
  28   7   4        370.84        269.79        92.55 o                         
  29   7   4          0.29         26.05        48.55 o                         
  30   7   4        930.66       1654.14       378.41 o                         
  31   7   4        791.51       1696.60       471.33 o                         
  32   7   4        101.78         68.04       108.27 o                         
  33   7   4         11.74         93.11       122.12 o                         
  34   7   4        271.93        331.20       189.30 o                         
   0   8   4       6655.44       7263.48       485.00 o                         
   1   8   4       1375.23       1842.20       174.73 o                         
   2   8   4        307.50        221.39        54.22 o                         
   3   8   4       1878.62       1868.59       170.70 o                         
   4   8   4       1088.71       1344.09       144.59 o                         
   5   8   4       1140.80       1108.00       131.78 o                         
   6   8   4       1740.82       1991.24       194.63 o                         
   7   8   4       2089.02       1975.08       195.58 o                         
   8   8   4        273.28        341.96        75.23 o                         
   9   8   4        704.92        600.35       122.87 o                         
  10   8   4         65.87         10.04        33.02 o                         
  11   8   4       1001.07        948.86       122.63 o                         
  12   8   4       2385.50       2660.64       216.86 o                         
  13   8   4       1616.77       2133.87       227.21 o                         
  14   8   4       3089.68       3537.13       308.00 o                         
  15   8   4       1120.73       1328.35       149.26 o                         
  16   8   4        248.78         27.83        71.37 o                         
  17   8   4       1413.58       1365.40       145.17 o                         
  18   8   4       2364.54       2170.92       173.33 o                         
  19   8   4        776.02        796.29       105.70 o                         
  20   8   4       1982.61       2011.51       173.46 o                         
  21   8   4          2.23         55.29        34.14 o                         
  22   8   4        646.86        484.86       108.71 o                         
  23   8   4        102.46         82.47        49.91 o                         
  24   8   4        175.78        257.49        58.60 o                         
  25   8   4          9.85         57.46        39.96 o                         
  26   8   4        293.56        456.70        72.30 o                         
  27   8   4          1.65         63.03        61.76 o                         
  28   8   4        139.35        240.59       249.16 o                         
  29   8   4         67.35         26.56        41.56 o                         
  30   8   4        318.84        289.92        70.74 o                         
  31   8   4        204.38        465.50       212.90 o                         
  32   8   4        209.08        530.87       237.03 o                         
  33   8   4         26.75         99.69       129.46 o                         
   1   9   4        360.86        344.85        67.45 o                         
   2   9   4        913.00       1098.82       144.26 o                         
   3   9   4        168.57        226.62        66.84 o                         
   4   9   4         44.01         47.14        38.96 o                         
   5   9   4       2859.03       2910.81       237.97 o                         
   6   9   4        752.17        640.23       105.82 o                         
   7   9   4         47.25         52.67        32.41 o                         
   8   9   4       2246.13       2649.09       206.68 o                         
   9   9   4       1889.26       2381.89       219.59 o                         
  10   9   4       1468.56       1737.36       181.80 o                         
  11   9   4       1539.00       1946.54       190.55 o                         
  12   9   4       1089.65       1294.25       152.06 o                         
  13   9   4        301.21        336.67       101.13 o                         
  14   9   4       2039.69       2498.48       221.05 o                         
  15   9   4        456.98        193.90        94.74 o                         
  16   9   4        506.53        513.56        93.40 o                         
  17   9   4       4293.93       4879.38       342.50 o                         
  18   9   4       1229.23       1011.43       165.83 o                         
  19   9   4       1994.68       1968.41       173.92 o                         
  20   9   4          3.58        -14.33        30.60 o                         
  21   9   4         33.64         45.67        38.45 o                         
  22   9   4         67.09         61.51        49.38 o                         
  23   9   4         15.25         61.10        42.24 o                         
  24   9   4        411.48        509.30        93.92 o                         
  25   9   4         84.40        110.59        72.84 o                         
  26   9   4         24.69         84.14        54.54 o                         
  27   9   4         76.31         74.50        65.84 o                         
  28   9   4        160.14         79.35        49.84 o                         
  29   9   4          0.08         43.83        49.03 o                         
  30   9   4        300.89        214.22        90.57 o                         
  31   9   4         61.20         21.36        47.71 o                         
  32   9   4        134.76        344.03       179.52 o                         
   0  10   4       2235.57       2027.30       287.28 o                         
   1  10   4        122.60        188.92        57.47 o                         
   2  10   4       1577.09       1617.45       161.90 o                         
   3  10   4        630.33        799.60       121.17 o                         
   4  10   4        553.08        616.50       106.66 o                         
   5  10   4       1281.18       1139.97       146.36 o                         
   6  10   4         42.52         32.88        38.72 o                         
   7  10   4         63.55         45.40        72.49 o                         
   8  10   4         53.87         22.10        52.12 o                         
   9  10   4          8.80         18.20        47.12 o                         
  10  10   4        592.33        587.95       101.94 o                         
  11  10   4        481.74        428.83        90.18 o                         
  12  10   4       1275.56       1618.90       181.57 o                         
  13  10   4       4291.00       4485.34       322.31 o                         
  14  10   4         37.33         22.38        35.25 o                         
  15  10   4        478.75        405.51       102.26 o                         
  16  10   4       4626.51       4019.99       321.50 o                         
  17  10   4       2313.58       2317.43       211.74 o                         
  18  10   4          0.09        -18.89        32.37 o                         
  19  10   4       2294.33       2083.45       227.91 o                         
  20  10   4       1191.35       1368.80       180.46 o                         
  21  10   4         55.01         88.36        47.58 o                         
  22  10   4        120.67         94.10        63.19 o                         
  23  10   4        116.14        146.17        56.19 o                         
  24  10   4        235.44        433.78        95.65 o                         
  25  10   4       1517.24       1651.72       176.71 o                         
  26  10   4         80.62        144.78        59.56 o                         
  27  10   4        591.56        571.11       110.66 o                         
  28  10   4        162.06        162.74        59.20 o                         
  29  10   4         19.80         68.25        50.74 o                         
  30  10   4          2.24         26.51        60.47 o                         
  31  10   4        100.47         37.65        72.78 o                         
   1  11   4        610.16        655.66       111.36 o                         
   2  11   4        556.41        584.11       133.27 o                         
   3  11   4        621.29        651.43       126.93 o                         
   4  11   4       1459.32       1726.45       181.80 o                         
   5  11   4         10.66         -4.58        33.91 o                         
   6  11   4          8.58         -1.33        27.60 o                         
   7  11   4         66.73         23.82        39.37 o                         
   8  11   4         96.63        151.70        62.89 o                         
   9  11   4       2046.93       2088.45       215.06 o                         
  10  11   4        865.55        825.05       143.10 o                         
  11  11   4        161.75        105.77        74.33 o                         
  12  11   4        574.16        596.55       128.68 o                         
  13  11   4         74.19        161.02        75.03 o                         
  14  11   4         45.90         65.85        52.52 o                         
  15  11   4         33.18         75.05        58.61 o                         
  16  11   4        341.57        336.41       106.43 o                         
  17  11   4       1111.97       1024.84       220.58 o                         
  18  11   4         23.35         30.40        47.24 o                         
  19  11   4        163.29        153.13        71.48 o                         
  20  11   4       1022.54       1009.93       198.20 o                         
  21  11   4        280.85        311.67        84.93 o                         
  22  11   4        291.80        147.19        96.09 o                         
  23  11   4         69.27         76.50        50.45 o                         
  24  11   4         54.74         92.69        60.54 o                         
  25  11   4         60.94         88.22        57.33 o                         
  26  11   4          8.99        153.65        64.90 o                         
  27  11   4         86.05         52.22        51.93 o                         
  28  11   4        267.13        330.44        76.45 o                         
  29  11   4        316.72        431.23       123.42 o                         
  30  11   4          0.20         66.38        54.64 o                         
   0  12   4       1785.93       1804.75       296.06 o                         
   1  12   4       3625.41       3168.24       353.53 o                         
   2  12   4          0.01         13.59        51.66 o                         
   3  12   4       3089.25       2673.68       396.58 o                         
   4  12   4       1129.35       1167.20       173.16 o                         
   5  12   4       6682.89       7540.13       523.51 o                         
   6  12   4          0.52         -4.17        40.08 o                         
   7  12   4         12.69        107.03        74.35 o                         
   8  12   4       1446.27       1306.04       226.37 o                         
   9  12   4        377.50        265.79       136.74 o                         
  10  12   4        254.44        276.49       112.06 o                         
  11  12   4        962.82        912.89       179.18 o                         
  12  12   4       1465.21       1666.32       320.63 o                         
  13  12   4         42.65        -19.65        68.05 o                         
  14  12   4          0.10         89.95        66.90 o                         
  15  12   4        105.16         43.52        59.96 o                         
  16  12   4         48.81        134.03        85.29 o                         
  17  12   4          9.41         39.38        52.43 o                         
  18  12   4        456.77        304.05       116.59 o                         
  19  12   4        676.68        549.15       153.34 o                         
  20  12   4          5.85         85.14        64.66 o                         
  21  12   4        218.73        123.41        76.13 o                         
  22  12   4          0.46         45.86        58.02 o                         
  23  12   4        134.02        173.28        74.57 o                         
  24  12   4         15.91         75.17        70.88 o                         
  25  12   4         25.80        114.61        63.00 o                         
  26  12   4         93.39        254.98        88.00 o                         
  27  12   4        175.57        130.05        67.09 o                         
  28  12   4         15.04         86.14        64.47 o                         
  29  12   4         47.79         43.87        65.21 o                         
   1  13   4        104.33         -3.23        44.41 o                         
   2  13   4        160.84        148.67        74.90 o                         
   3  13   4        649.59        564.07       219.36 o                         
   4  13   4       2510.04       2324.57       332.48 o                         
   5  13   4        473.48        335.44       130.92 o                         
   6  13   4         45.72        -31.19        45.99 o                         
   7  13   4       1069.93       1114.59       229.17 o                         
   8  13   4        296.48        356.30       198.86 o                         
   9  13   4       2905.31       2248.38       325.62 o                         
  10  13   4        167.24         90.53        71.17 o                         
  11  13   4        210.25        263.06        95.76 o                         
  12  13   4        200.36        111.83       119.85 o                         
  13  13   4       1119.47       1210.55       289.70 o                         
  14  13   4        327.89        271.08       101.96 o                         
  15  13   4        179.69        291.65       108.00 o                         
  16  13   4         56.13         70.70        87.04 o                         
  17  13   4         17.10          6.15        54.84 o                         
  18  13   4         10.97         10.96        69.08 o                         
  19  13   4        134.68        218.05       123.91 o                         
  20  13   4         85.71         59.67        75.01 o                         
  21  13   4         27.63         -1.37        62.43 o                         
  22  13   4        328.72        428.21       125.17 o                         
  23  13   4        133.20        222.22        87.04 o                         
  24  13   4        150.76        222.40        80.53 o                         
  25  13   4          4.08         71.75        55.33 o                         
  26  13   4         97.14        105.31        68.06 o                         
  27  13   4          0.25         71.66        68.99 o                         
  28  13   4        125.31        108.91        83.30 o                         
   0  14   4       3225.01       3288.52       597.68 o                         
   1  14   4        190.06        437.89       157.58 o                         
   2  14   4        757.41        803.43       194.00 o                         
   3  14   4        184.53        258.23       127.29 o                         
   4  14   4         89.87        125.08        80.19 o                         
   5  14   4        891.56       1052.67       266.27 o                         
   6  14   4          0.23        -10.53        73.48 o                         
   7  14   4         78.76          7.97        81.53 o                         
   8  14   4        190.27        208.53       140.84 o                         
   9  14   4         93.04         63.47       148.89 o                         
  10  14   4       2357.57       2201.01       400.11 o                         
  11  14   4       1208.69       1291.49       317.76 o                         
  12  14   4        228.66         89.97       135.58 o                         
  13  14   4        809.78       1009.58       234.65 o                         
  14  14   4         53.51         51.29        62.89 o                         
  15  14   4         43.80        269.89       110.26 o                         
  16  14   4        102.43         27.06        65.19 o                         
  17  14   4        389.57        249.16        90.48 o                         
  18  14   4        148.52        171.89        83.35 o                         
  19  14   4         54.80         -6.38        49.71 o                         
  20  14   4        461.93        450.18       122.13 o                         
  21  14   4         12.19         50.40        59.42 o                         
  22  14   4        987.15        974.79       173.71 o                         
  23  14   4          0.01         29.63        56.92 o                         
  24  14   4        388.08        375.54       109.73 o                         
  25  14   4         18.20        109.22        80.82 o                         
  26  14   4          2.63         10.52        70.82 o                         
   1  15   4        762.24        943.14       273.63 o                         
   2  15   4         21.21        151.22       239.48 o                         
   3  15   4         35.12         34.91        69.35 o                         
   4  15   4        890.70        865.50       219.40 o                         
   5  15   4         18.53        -35.80        48.83 o                         
   6  15   4       1089.09       1163.80       301.67 o                         
   7  15   4        135.30         89.67       182.58 o                         
   8  15   4         52.46        102.05       144.54 o                         
   9  15   4         26.20         51.82        79.02 o                         
  10  15   4         11.11         42.35       129.90 o                         
  11  15   4        825.91       1007.71       293.65 o                         
  12  15   4        185.34        345.13       244.24 o                         
  13  15   4          1.08        -13.57        64.96 o                         
  14  15   4        189.00        524.23       186.48 o                         
  15  15   4        329.80        233.44       145.87 o                         
  16  15   4         63.82        449.47       188.91 o                         
  17  15   4          0.52         45.80        79.17 o                         
  18  15   4         39.25        108.39        99.30 o                         
  19  15   4        287.78         40.01       125.04 o                         
  20  15   4        422.87        235.30       156.85 o                         
  21  15   4          0.41        -17.54        59.17 o                         
  22  15   4         56.50         66.21        94.25 o                         
  23  15   4         15.48         42.16        75.42 o                         
  24  15   4        408.87        543.35       152.89 o                         
   0  16   4       1761.07       2521.39       589.36 o                         
   1  16   4         67.83         10.20        62.18 o                         
   2  16   4        178.13        117.17        81.35 o                         
   3  16   4       1859.59       2194.68       356.42 o                         
   4  16   4        705.56        735.16       211.63 o                         
   5  16   4          7.76         23.06        69.70 o                         
   6  16   4        709.36        526.91       172.56 o                         
   7  16   4        907.98       1083.01       254.46 o                         
   8  16   4        107.45        105.02        89.47 o                         
   9  16   4        174.92        329.19       189.52 o                         
  10  16   4          9.14        -32.80        47.80 o                         
  11  16   4         75.70         72.86        88.18 o                         
  12  16   4          0.37        152.80        92.94 o                         
  13  16   4          5.62        279.28       167.70 o                         
  14  16   4         86.45        138.22       119.79 o                         
  15  16   4         18.71         77.18       111.09 o                         
  16  16   4        147.80        139.79       123.77 o                         
  17  16   4          2.40        154.93       124.93 o                         
  18  16   4         24.94        -23.55        80.47 o                         
  19  16   4         74.88         26.42        96.59 o                         
  20  16   4         70.33        107.65       161.61 o                         
  21  16   4        160.42         35.72       100.80 o                         
  22  16   4         42.27        264.38       154.40 o                         
   1  17   4        231.18        231.74       193.91 o                         
   2  17   4         85.40        189.56       108.10 o                         
   3  17   4         96.46         20.73        70.89 o                         
   4  17   4        356.56        576.05       339.38 o                         
   5  17   4        179.10         48.42        69.52 o                         
   6  17   4         83.15        -36.40        52.78 o                         
   7  17   4        329.50         -7.20        59.31 o                         
   8  17   4          6.62         20.02        73.61 o                         
   9  17   4         23.63        -30.98        79.94 o                         
  10  17   4          0.68         61.17        80.31 o                         
  11  17   4        243.15        232.16       161.44 o                         
  12  17   4        100.87        131.50       170.30 o                         
  13  17   4          8.78         50.50        99.61 o                         
  14  17   4        109.56         47.05       133.42 o                         
  15  17   4          0.82         28.20        83.70 o                         
  16  17   4          4.15         75.01       100.32 o                         
  17  17   4         35.05        432.80       181.53 o                         
  18  17   4          3.86        153.87       136.69 o                         
  19  17   4          0.25         19.81        82.97 o                         
  20  17   4          6.74        -11.44        89.62 o                         
   0  18   4         57.80        505.94       277.03 o                         
   1  18   4        105.12        -30.99        70.51 o                         
   2  18   4         66.72         43.40        86.76 o                         
   3  18   4          6.14         58.64        80.24 o                         
   4  18   4         91.49          9.79        72.22 o                         
   5  18   4        375.11        470.49       169.71 o                         
   6  18   4         25.31        241.31       135.54 o                         
   7  18   4         40.02        -12.23        70.41 o                         
   8  18   4         21.23         86.23       101.94 o                         
   9  18   4         43.85         70.59       108.69 o                         
  10  18   4         11.96         47.44       103.06 o                         
  11  18   4         76.81        148.00       126.42 o                         
  12  18   4         87.07        373.67       171.58 o                         
  13  18   4         19.96        108.88       111.42 o                         
  14  18   4         20.67         -6.49        80.18 o                         
  15  18   4         18.83         45.61       153.22 o                         
  16  18   4         62.93        152.40       171.94 o                         
  17  18   4         16.87        132.75       169.76 o                         
   1  19   4        425.66         76.05       102.35 o                         
   2  19   4         39.83        159.79       125.89 o                         
   3  19   4        125.11         53.94        82.03 o                         
   4  19   4        158.47         39.62        87.60 o                         
   5  19   4          0.09         22.44        74.34 o                         
   6  19   4         68.34         50.63        92.62 o                         
   7  19   4         19.94         13.23       128.45 o                         
   8  19   4          4.54         -9.65       105.42 o                         
   9  19   4         19.45         24.28        93.25 o                         
  10  19   4         13.87         31.47        88.49 o                         
  11  19   4        586.81       1045.50       284.10 o                         
  12  19   4        125.54        116.23       114.72 o                         
  13  19   4        242.72        541.04       220.40 o                         
   0  20   4        143.53         44.46       155.85 o                         
   1  20   4         56.39        121.49       111.15 o                         
   2  20   4        515.11        817.48       248.90 o                         
   3  20   4        329.50        530.86       222.17 o                         
   4  20   4         79.23         29.94       126.68 o                         
   5  20   4         10.84        -79.50        79.50 o                         
   6  20   4          0.83        -13.45        94.96 o                         
   1   1   5      18774.83      17789.28       489.76 o                         
   2   1   5       7917.83       7077.98       252.98 o                         
   3   1   5       1966.94       2072.64       138.49 o                         
   4   1   5       1242.84       1223.13        89.36 o                         
   5   1   5         82.83         57.86        27.94 o                         
   6   1   5        467.60        263.38        58.20 o                         
   7   1   5       3811.15       4050.97       188.03 o                         
   8   1   5       3641.98       3875.08       189.16 o                         
   9   1   5       5587.00       4934.86       227.90 o                         
  10   1   5        589.74        863.19        93.92 o                         
  11   1   5        443.57        570.42        70.46 o                         
  12   1   5        844.61       1061.98        98.30 o                         
  13   1   5        181.18        181.22        43.93 o                         
  14   1   5         20.13         62.57        32.03 o                         
  15   1   5         82.84        106.99        36.82 o                         
  16   1   5        631.29        658.74        95.98 o                         
  17   1   5         87.49         48.90        28.07 o                         
  18   1   5        136.03        120.06        31.52 o                         
  19   1   5        109.72        107.92        44.04 o                         
  20   1   5        701.57        602.56        78.89 o                         
  21   1   5        836.73        933.67        85.98 o                         
  22   1   5        296.01        222.86        59.70 o                         
  23   1   5       3344.60       4210.02       284.25 o                         
  24   1   5      10168.31      10124.96       538.74 o                         
  25   1   5         99.20         99.08        52.65 o                         
  26   1   5        687.90        803.30       174.57 o                         
  27   1   5       1570.57       1573.81       182.07 o                         
  28   1   5        111.25         52.18        50.90 o                         
  29   1   5        444.76        323.58       120.50 o                         
  30   1   5        154.51        317.88       123.71 o                         
  31   1   5        353.29        379.78       116.20 o                         
  32   1   5        147.57        246.59       101.79 o                         
  33   1   5        442.82        385.34       116.13 o                         
  34   1   5         93.27        198.42        98.18 o                         
  35   1   5          5.91         75.07       127.52 o                         
   0   2   5       6097.36       6682.45       393.06 o                         
   1   2   5       1142.59       1049.22        88.43 o                         
   2   2   5        538.77        543.97        64.18 o                         
   3   2   5       3991.41       4350.60       199.19 o                         
   4   2   5       1689.12       1718.35       110.55 o                         
   5   2   5        300.00        320.46        52.12 o                         
   6   2   5       9179.24       9556.72       329.46 o                         
   7   2   5       4895.73       4836.64       225.77 o                         
   8   2   5       3068.04       3013.74       176.70 o                         
   9   2   5          0.04        -14.01        26.35 o                         
  10   2   5       2290.74       2423.89       215.15 o                         
  11   2   5       2149.56       2237.46       147.58 o                         
  12   2   5       2673.35       2664.42       205.75 o                         
  13   2   5       1349.66       1457.23       124.86 o                         
  14   2   5       1434.71       1524.51       105.94 o                         
  15   2   5        710.14        628.13        80.51 o                         
  16   2   5          0.01         21.14        25.94 o                         
  17   2   5       1117.78       1217.46        89.11 o                         
  18   2   5         15.91         61.85        31.97 o                         
  19   2   5       2687.97       2839.17       235.50 o                         
  20   2   5       1179.64       1098.60       112.57 o                         
  21   2   5        437.14        345.43        67.07 o                         
  22   2   5       3281.99       3462.97       210.77 o                         
  23   2   5        995.46       1071.41       152.53 o                         
  24   2   5       1372.58       1825.63       195.13 o                         
  25   2   5        915.42       1136.23       151.45 o                         
  26   2   5        218.25        218.51        78.46 o                         
  27   2   5        579.37        556.10       124.63 o                         
  28   2   5        311.92        195.73        90.30 o                         
  29   2   5          3.86        103.87        68.38 o                         
  30   2   5        223.02        143.01        73.93 o                         
  31   2   5        438.07        314.38        92.03 o                         
  32   2   5         84.18         49.96        62.24 o                         
  33   2   5        339.20         93.66       111.24 o                         
  34   2   5        533.29         99.27       106.15 o                         
  35   2   5          1.58         33.87        95.90 o                         
   1   3   5       4940.20       5133.61       231.24 o                         
   2   3   5       6919.24       6529.73       279.61 o                         
   3   3   5      15783.86      14334.42       467.91 o                         
   4   3   5       1242.83       1084.12        97.32 o                         
   5   3   5       1068.36        902.11        80.87 o                         
   6   3   5        319.63        360.69        54.47 o                         
   7   3   5        717.97        743.97        74.77 o                         
   8   3   5          0.84          3.94        19.52 o                         
   9   3   5        549.94        452.86        58.79 o                         
  10   3   5      20890.55      20086.98       665.02 o                         
  11   3   5       3473.27       3359.06       200.15 o                         
  12   3   5       7652.21       7760.14       324.69 o                         
  13   3   5        604.94        638.97        80.87 o                         
  14   3   5        851.25        989.81        96.48 o                         
  15   3   5        899.61       1116.74        99.82 o                         
  16   3   5         92.18         91.17        36.49 o                         
  17   3   5       3364.78       3753.66       179.44 o                         
  18   3   5         78.11         31.33        34.10 o                         
  19   3   5         37.21         58.32        36.52 o                         
  20   3   5          8.70         65.08        36.93 o                         
  21   3   5       4722.16       5615.91       323.03 o                         
  22   3   5        126.35        124.25        47.14 o                         
  23   3   5       1257.43       1480.65       134.01 o                         
  24   3   5        372.14        248.01        69.86 o                         
  25   3   5        137.63         45.28        53.84 o                         
  26   3   5       1315.63       1319.76       171.84 o                         
  27   3   5       1440.58       1258.54       232.62 o                         
  28   3   5        545.90        540.57       118.76 o                         
  29   3   5         70.98         48.46        53.02 o                         
  30   3   5        571.38        825.55       173.19 o                         
  31   3   5        187.87        176.69        98.24 o                         
  32   3   5        270.96        143.71        75.57 o                         
  33   3   5         59.17         70.58        75.72 o                         
  34   3   5         56.72         68.65       108.25 o                         
  35   3   5          8.56        238.09       146.87 o                         
   0   4   5      14181.04      13809.06       618.25 o                         
   1   4   5       6227.91       6208.71       305.31 o                         
   2   4   5       1751.85       1785.33       127.11 o                         
   3   4   5         72.06         52.49        29.66 o                         
   4   4   5         69.40        113.82        41.60 o                         
   5   4   5       4624.93       5606.77       265.26 o                         
   6   4   5      11469.98      11550.03       401.86 o                         
   7   4   5          1.81          1.30        25.82 o                         
   8   4   5          9.82         48.22        30.54 o                         
   9   4   5       4159.56       4373.27       223.14 o                         
  10   4   5       2938.89       3283.14       220.39 o                         
  11   4   5        381.11        504.24        61.79 o                         
  12   4   5       1004.71       1036.29       102.19 o                         
  13   4   5        797.55        647.76        77.43 o                         
  14   4   5       1282.92       1254.25       111.05 o                         
  15   4   5        988.76       1078.00        99.47 o                         
  16   4   5        255.06        218.64        68.76 o                         
  17   4   5        339.42        279.89        72.56 o                         
  18   4   5         25.86         25.13        28.54 o                         
  19   4   5       1939.81       2205.49       142.26 o                         
  20   4   5          0.04         22.80        31.43 o                         
  21   4   5        502.81        346.38       101.57 o                         
  22   4   5       2851.02       2691.39       222.76 o                         
  23   4   5         46.24         53.52        81.45 o                         
  24   4   5       3344.05       3804.89       244.66 o                         
  25   4   5        104.15        125.57        57.72 o                         
  26   4   5        391.31        378.89        70.86 o                         
  27   4   5        560.09        728.77       133.29 o                         
  28   4   5          6.77         75.89        59.89 o                         
  29   4   5        169.09        247.34        82.75 o                         
  30   4   5        671.76        544.09       118.93 o                         
  31   4   5          5.31        100.87        64.21 o                         
  32   4   5        123.63        184.95        81.13 o                         
  33   4   5        296.29        237.29       144.43 o                         
  34   4   5          0.02        -36.93        82.83 o                         
  35   4   5          1.01         93.70       115.19 o                         
   1   5   5       2805.18       2516.26       173.99 o                         
   2   5   5       2583.35       3087.21       230.96 o                         
   3   5   5         20.05        -19.43        19.43 o                         
   4   5   5          9.92         -6.01        25.15 o                         
   5   5   5       1509.66       1684.68       129.97 o                         
   6   5   5       4764.74       5553.13       263.97 o                         
   7   5   5          0.13        -15.10        22.29 o                         
   8   5   5        946.27        887.21       103.66 o                         
   9   5   5       1452.57       1831.94       141.02 o                         
  10   5   5       2265.36       2306.27       149.22 o                         
  11   5   5        318.64        257.08        60.90 o                         
  12   5   5        904.92        776.19        83.87 o                         
  13   5   5       1255.12       1083.39        92.37 o                         
  14   5   5        588.78        702.36        82.05 o                         
  15   5   5       3229.50       3461.92       197.63 o                         
  16   5   5          4.98         17.68        37.25 o                         
  17   5   5        665.54        588.81        75.86 o                         
  18   5   5        147.27         98.40        34.24 o                         
  19   5   5        326.08        304.39        60.46 o                         
  20   5   5       1115.21        972.32       113.88 o                         
  21   5   5       1108.13        975.43        96.44 o                         
  22   5   5        391.81        351.12        73.10 o                         
  23   5   5       1906.96       1571.71       186.83 o                         
  24   5   5          5.17         -1.23        40.33 o                         
  25   5   5        163.61        178.14        88.34 o                         
  26   5   5        529.66        500.67        88.32 o                         
  27   5   5          0.95         38.29        35.41 o                         
  28   5   5         17.45         -3.17        48.18 o                         
  29   5   5        503.01        419.06       154.75 o                         
  30   5   5         45.70         74.56        68.59 o                         
  31   5   5          5.84         56.45        60.97 o                         
  32   5   5        254.45         77.34       100.42 o                         
  33   5   5          6.42         61.87        73.98 o                         
  34   5   5        141.38        136.13       190.23 o                         
   0   6   5          1.39        -30.80        32.81 o                         
   1   6   5        486.39        541.71        79.04 o                         
   2   6   5         22.52         35.90        34.36 o                         
   3   6   5       9547.25      10295.15       392.16 o                         
   4   6   5        321.86        268.09        51.71 o                         
   5   6   5         69.16         47.24        28.13 o                         
   6   6   5        234.80        250.71        52.34 o                         
   7   6   5        148.38        183.40        52.89 o                         
   8   6   5       1540.20       1664.38       142.84 o                         
   9   6   5         99.40         -5.02        37.03 o                         
  10   6   5         46.37          4.85        20.01 o                         
  11   6   5        988.42        796.24       103.18 o                         
  12   6   5        699.30        644.95        91.68 o                         
  13   6   5      11664.44      11554.89       416.97 o                         
  14   6   5          7.45         34.61        23.05 o                         
  15   6   5       4514.62       5145.88       270.19 o                         
  16   6   5        477.23        554.05        64.57 o                         
  17   6   5       1038.89       1296.39       126.55 o                         
  18   6   5       4798.50       4885.03       301.87 o                         
  19   6   5        821.70        703.86        91.20 o                         
  20   6   5          0.08        -22.17        22.96 o                         
  21   6   5        648.67        667.10       106.73 o                         
  22   6   5        234.70        226.24        55.67 o                         
  23   6   5        238.00        259.58       108.27 o                         
  24   6   5        488.29        421.95        84.68 o                         
  25   6   5        104.74         80.53        53.99 o                         
  26   6   5        187.82         86.83        46.16 o                         
  27   6   5        582.66        623.30       108.38 o                         
  28   6   5         10.11         17.24        40.00 o                         
  29   6   5         35.63         33.68        62.18 o                         
  30   6   5         67.20         39.25        71.95 o                         
  31   6   5        377.85        312.78       159.18 o                         
  32   6   5         73.48        273.85       147.11 o                         
  33   6   5         41.28        260.58       200.01 o                         
  34   6   5         70.37        256.26       177.98 o                         
   1   7   5       1012.56       1005.95       112.43 o                         
   2   7   5          0.13         12.95        24.84 o                         
   3   7   5      11011.16      11179.86       521.22 o                         
   4   7   5       4281.46       5007.96       288.71 o                         
   5   7   5         24.77         33.27        30.15 o                         
   6   7   5         25.80         -2.67        31.37 o                         
   7   7   5        449.65        628.45        97.54 o                         
   8   7   5          0.41         -3.00        22.29 o                         
   9   7   5        458.23        341.71       102.02 o                         
  10   7   5        189.10        155.64        51.72 o                         
  11   7   5        265.39        429.16        88.43 o                         
  12   7   5       2337.07       2831.15       208.64 o                         
  13   7   5       2160.96       1965.05       148.79 o                         
  14   7   5        324.48        349.21        69.62 o                         
  15   7   5       1911.01       1874.63       146.66 o                         
  16   7   5        196.90        108.73        45.93 o                         
  17   7   5        639.95        599.13        76.46 o                         
  18   7   5          2.80          8.98        24.24 o                         
  19   7   5         26.95         39.46        27.81 o                         
  20   7   5        412.15        437.09        61.70 o                         
  21   7   5        272.87        152.72        46.35 o                         
  22   7   5         71.28        132.44        54.00 o                         
  23   7   5        349.49        245.60       106.28 o                         
  24   7   5          6.76         50.45        33.18 o                         
  25   7   5        750.10        638.71       203.52 o                         
  26   7   5        295.24        355.05       133.83 o                         
  27   7   5        202.63         77.94        57.77 o                         
  28   7   5        104.53          8.86        46.91 o                         
  29   7   5        483.75        422.18       102.08 o                         
  30   7   5        295.69        256.34        84.20 o                         
  31   7   5         49.61         61.67       101.98 o                         
  32   7   5        278.75        228.19       149.24 o                         
  33   7   5         14.43         15.03       116.23 o                         
   0   8   5       1579.80       1785.85       238.01 o                         
   1   8   5       1343.67       1140.99       118.83 o                         
   2   8   5       2254.88       2468.62       182.98 o                         
   3   8   5       1110.77       1311.42       131.64 o                         
   4   8   5         24.17         90.90        34.43 o                         
   5   8   5        470.67        430.41        96.08 o                         
   6   8   5         75.22         59.76        39.75 o                         
   7   8   5         90.36        154.81        53.87 o                         
   8   8   5       1211.12       1203.46       140.89 o                         
   9   8   5       1599.36       2184.61       199.06 o                         
  10   8   5        109.26         63.77        42.12 o                         
  11   8   5          1.96        -12.51        23.15 o                         
  12   8   5       3528.77       3666.54       284.54 o                         
  13   8   5        300.14        380.54        97.86 o                         
  14   8   5        237.28         78.95        41.57 o                         
  15   8   5       1034.63        835.61       106.70 o                         
  16   8   5          2.58         41.56        31.73 o                         
  17   8   5        645.41        730.48       122.59 o                         
  18   8   5       1803.75       1549.38       298.83 o                         
  19   8   5        183.80        110.01        60.33 o                         
  20   8   5       2751.36       2954.91       367.12 o                         
  21   8   5        806.38        797.29       126.05 o                         
  22   8   5       1854.09       1617.19       257.27 o                         
  23   8   5         42.93         71.66        42.18 o                         
  24   8   5        823.46        717.71       139.09 o                         
  25   8   5        191.32         92.48        77.99 o                         
  26   8   5         88.85         78.72        40.25 o                         
  27   8   5         13.44         68.03        58.01 o                         
  28   8   5        244.25        145.60        66.79 o                         
  29   8   5          0.01         83.00        71.92 o                         
  30   8   5        525.66        776.00       190.94 o                         
  31   8   5       1259.77       1201.04       293.01 o                         
  32   8   5        364.97        293.10       243.11 o                         
  33   8   5          4.36         81.85       134.29 o                         
   1   9   5       3616.97       4027.44       251.05 o                         
   2   9   5         52.84        102.36        46.07 o                         
   3   9   5       4821.94       5889.24       343.15 o                         
   4   9   5        297.87        331.83        80.70 o                         
   5   9   5        202.90        267.85        62.32 o                         
   6   9   5        351.06        185.92       100.43 o                         
   7   9   5         87.92        100.15        43.54 o                         
   8   9   5       4591.56       5111.24       366.01 o                         
   9   9   5       1444.25       1395.73       160.04 o                         
  10   9   5       1296.68       1517.81       144.29 o                         
  11   9   5         10.70        -22.67        22.67 o                         
  12   9   5          7.91          0.49        31.31 o                         
  13   9   5        109.17        213.12        66.92 o                         
  14   9   5         15.02         77.19        48.78 o                         
  15   9   5       4294.20       4194.48       323.57 o                         
  16   9   5       3024.67       3459.13       285.72 o                         
  17   9   5        562.60        472.26        97.14 o                         
  18   9   5       7242.74       7044.89       482.10 o                         
  19   9   5        113.67         32.14        49.61 o                         
  20   9   5       1207.58       1315.26       203.91 o                         
  21   9   5          0.81        -10.42        27.48 o                         
  22   9   5        185.21        109.58        45.59 o                         
  23   9   5         38.56         45.56        34.34 o                         
  24   9   5        716.89        787.78       142.66 o                         
  25   9   5          3.67         72.70        66.11 o                         
  26   9   5          0.64         26.93        51.31 o                         
  27   9   5        280.19        217.23        86.62 o                         
  28   9   5        140.25        150.60       103.13 o                         
  29   9   5         50.82         50.08        60.21 o                         
  30   9   5        158.23        262.60       109.51 o                         
  31   9   5         55.74         -0.66       110.30 o                         
  32   9   5         10.57         15.86       109.93 o                         
   0  10   5       4784.64       4654.24       481.28 o                         
   1  10   5        242.48        369.40        78.20 o                         
   2  10   5       2346.37       2333.15       209.97 o                         
   3  10   5        815.20        511.10       129.89 o                         
   4  10   5       2054.98       2433.85       217.35 o                         
   5  10   5       1541.99       1863.12       178.04 o                         
   6  10   5       3486.58       3373.59       244.64 o                         
   7  10   5        229.26        100.14        59.88 o                         
   8  10   5        785.72        930.72       114.19 o                         
   9  10   5       2446.76       2723.80       197.81 o                         
  10  10   5        460.78        392.77        85.68 o                         
  11  10   5       1834.03       2083.00       201.76 o                         
  12  10   5       1558.04       1180.65       168.16 o                         
  13  10   5         48.87         56.89        44.18 o                         
  14  10   5        365.29        263.25        77.60 o                         
  15  10   5        164.69        210.88        79.71 o                         
  16  10   5        630.46        710.41       127.28 o                         
  17  10   5       1478.07       1491.29       285.19 o                         
  18  10   5       1911.11       1933.55       215.28 o                         
  19  10   5          4.92        -19.77        32.77 o                         
  20  10   5        796.39       1139.15       169.13 o                         
  21  10   5          5.43         32.22        43.10 o                         
  22  10   5        255.15        175.78        86.80 o                         
  23  10   5          0.03         17.65        34.63 o                         
  24  10   5        169.19         54.11        73.54 o                         
  25  10   5          2.46         33.69        47.58 o                         
  26  10   5        295.01        307.65        75.16 o                         
  27  10   5          1.02         65.51        59.11 o                         
  28  10   5          1.65         41.93        63.15 o                         
  29  10   5        151.73        143.17       107.21 o                         
  30  10   5        355.31        814.51       228.42 o                         
  31  10   5       1036.87       1792.76       334.87 o                         
   1  11   5       2915.80       2706.02       223.46 o                         
   2  11   5         85.48         38.87        40.41 o                         
   3  11   5       2554.68       2745.12       230.43 o                         
   4  11   5        169.57        171.30        54.47 o                         
   5  11   5       2434.41       2921.43       330.70 o                         
   6  11   5       1665.00       1461.05       177.41 o                         
   7  11   5        276.98        274.36        75.90 o                         
   8  11   5       1450.89       1377.12       217.26 o                         
   9  11   5       2851.49       3139.19       337.78 o                         
  10  11   5         28.07         15.15        54.44 o                         
  11  11   5       2470.14       3159.04       402.73 o                         
  12  11   5        710.34        474.84       125.57 o                         
  13  11   5       1374.49       1151.11       182.48 o                         
  14  11   5        168.94        380.29       111.27 o                         
  15  11   5         25.34         -2.62        39.19 o                         
  16  11   5        335.27         77.99        98.44 o                         
  17  11   5        672.74        482.88       115.48 o                         
  18  11   5       2739.83       3317.11       311.72 o                         
  19  11   5         15.06          6.89        44.83 o                         
  20  11   5         37.63         69.41        53.47 o                         
  21  11   5       2190.07       2171.51       274.99 o                         
  22  11   5          3.90         11.98        35.54 o                         
  23  11   5        762.37        734.47       175.32 o                         
  24  11   5         10.71        166.08        66.80 o                         
  25  11   5          7.62         37.89        49.93 o                         
  26  11   5         23.63         95.21        52.44 o                         
  27  11   5        794.06        921.68       115.43 o                         
  28  11   5         88.47         33.98        74.56 o                         
  29  11   5        848.49        902.93       364.41 o                         
  30  11   5        187.98         81.93       105.02 o                         
   0  12   5       3828.48       3693.33       510.18 o                         
   1  12   5        112.58        108.16        52.44 o                         
   2  12   5        904.38        898.13       189.09 o                         
   3  12   5       1253.07       1100.39       171.48 o                         
   4  12   5        280.79        170.26        86.02 o                         
   5  12   5         77.55          9.42        39.25 o                         
   6  12   5      10237.00       9973.22       791.59 o                         
   7  12   5        335.46        172.57       201.01 o                         
   8  12   5         61.01         46.14        49.11 o                         
   9  12   5         14.89         22.75        46.15 o                         
  10  12   5       1000.77        865.82       197.37 o                         
  11  12   5       1373.49       1250.39       209.93 o                         
  12  12   5        342.87        251.50       128.71 o                         
  13  12   5          0.01         72.84        59.40 o                         
  14  12   5       1745.18       1995.31       281.14 o                         
  15  12   5       1873.93       2413.87       311.20 o                         
  16  12   5         94.32         95.47        76.09 o                         
  17  12   5        131.54         74.24        71.22 o                         
  18  12   5        694.71        847.34       219.04 o                         
  19  12   5        948.14       1075.19       204.14 o                         
  20  12   5          1.79        -19.49        48.13 o                         
  21  12   5         86.51        112.81        75.45 o                         
  22  12   5        271.30        215.81        85.29 o                         
  23  12   5        115.80        145.55        66.01 o                         
  24  12   5        593.41        617.80       150.64 o                         
  25  12   5         42.07         63.48        65.12 o                         
  26  12   5         45.81        148.30        70.03 o                         
  27  12   5         12.21        177.69        83.18 o                         
  28  12   5         49.41        139.72        91.35 o                         
   1  13   5        728.31       1284.40       228.06 o                         
   2  13   5         42.98         -2.61        52.63 o                         
   3  13   5         79.73         82.99        68.73 o                         
   4  13   5        619.22        314.71       138.85 o                         
   5  13   5       4170.07       4059.18       535.61 o                         
   6  13   5       1295.51       1068.97       176.31 o                         
   7  13   5        851.22        699.63       226.55 o                         
   8  13   5       1212.42        987.21       174.50 o                         
   9  13   5        665.97        428.20       205.23 o                         
  10  13   5          0.91         22.25        86.22 o                         
  11  13   5       2534.35       3045.66       488.33 o                         
  12  13   5        576.25        412.09       155.22 o                         
  13  13   5         89.19         50.05        80.44 o                         
  14  13   5          0.06        -34.58        41.46 o                         
  15  13   5        647.86        367.31       179.30 o                         
  16  13   5         13.11        -39.88        55.56 o                         
  17  13   5       1369.33       1889.61       334.76 o                         
  18  13   5         59.56         91.14       109.47 o                         
  19  13   5        407.92        282.64       113.74 o                         
  20  13   5        658.45        420.81       191.62 o                         
  21  13   5        784.24        670.52       341.42 o                         
  22  13   5         90.83         63.49        87.34 o                         
  23  13   5        108.24        100.61        76.12 o                         
  24  13   5         39.30         41.81        65.49 o                         
  25  13   5        134.46         82.12        81.69 o                         
  26  13   5         40.36         82.12        68.70 o                         
  27  13   5          6.16         32.03        69.37 o                         
   0  14   5       1168.99       2189.69       692.49 o                         
   1  14   5         20.88         -1.64       146.08 o                         
   2  14   5        349.78         66.46       187.66 o                         
   3  14   5        179.50        301.38       190.53 o                         
   4  14   5       1701.34       1168.11       394.79 o                         
   5  14   5        151.87        117.73        98.05 o                         
   6  14   5       4795.10       4726.83       525.53 o                         
   7  14   5        203.07        166.16        92.70 o                         
   8  14   5       3540.09       3436.46       443.68 o                         
   9  14   5        118.49        219.59       111.24 o                         
  10  14   5         11.05         97.16        80.16 o                         
  11  14   5         34.15         25.28        69.25 o                         
  12  14   5       3657.14       4589.11       523.85 o                         
  13  14   5        310.59        142.15       181.97 o                         
  14  14   5         30.59         10.08        60.89 o                         
  15  14   5         83.32        519.77       211.88 o                         
  16  14   5        217.44        268.07       148.17 o                         
  17  14   5          2.10        -13.29        53.97 o                         
  18  14   5        159.64        235.81       110.24 o                         
  19  14   5       1094.17       1153.67       234.82 o                         
  20  14   5        109.43         32.86        77.72 o                         
  21  14   5        119.20        127.76        95.16 o                         
  22  14   5         84.91        226.79        98.08 o                         
  23  14   5          8.59          5.02        52.43 o                         
  24  14   5        201.70        354.07       118.09 o                         
  25  14   5        174.92        252.78       102.31 o                         
   1  15   5        520.57        898.85       219.38 o                         
   2  15   5         15.22         23.05        83.79 o                         
   3  15   5        138.79        105.20       184.29 o                         
   4  15   5        208.40         93.41       253.41 o                         
   5  15   5       2501.45       2956.10       484.35 o                         
   6  15   5        156.01        224.36       136.62 o                         
   7  15   5        879.64        687.50       275.41 o                         
   8  15   5        118.06         65.30       152.91 o                         
   9  15   5        357.36        171.38       289.34 o                         
  10  15   5       1191.99       1839.52       386.73 o                         
  11  15   5        351.37        304.17       170.94 o                         
  12  15   5         97.57        322.44       163.79 o                         
  13  15   5         28.03        120.49       122.05 o                         
  14  15   5         15.23        735.31       502.47 o                         
  15  15   5        701.97        917.57       270.95 o                         
  16  15   5         27.89        171.29       118.21 o                         
  17  15   5         78.27        135.67       115.61 o                         
  18  15   5         27.14         -2.39        77.40 o                         
  19  15   5         12.57         79.32        84.82 o                         
  20  15   5         28.41         86.54        73.86 o                         
  21  15   5          3.65         24.48        83.61 o                         
  22  15   5         40.23         45.40        94.90 o                         
  23  15   5        881.87       1044.13       212.01 o                         
  24  15   5         74.35         85.65       105.91 o                         
   0  16   5        602.59        418.26       239.84 o                         
   1  16   5         74.24        -44.08        48.86 o                         
   2  16   5         24.85        164.85        92.34 o                         
   3  16   5        127.97         46.06        72.16 o                         
   4  16   5       1045.72        961.94       335.49 o                         
   5  16   5        497.85        382.01       149.13 o                         
   6  16   5          4.53         16.13        66.50 o                         
   7  16   5         32.59        141.86        88.35 o                         
   8  16   5         52.91        340.58       159.03 o                         
   9  16   5        303.72        392.28       207.70 o                         
  10  16   5        370.56        237.35       137.42 o                         
  11  16   5         65.29         70.84        85.73 o                         
  12  16   5        644.43        475.45       270.07 o                         
  13  16   5         37.65         59.16        82.34 o                         
  14  16   5          0.53        -19.19        62.56 o                         
  15  16   5         47.10        -22.30        65.09 o                         
  16  16   5          4.13         95.60        93.67 o                         
  17  16   5          4.79         10.61        74.26 o                         
  18  16   5         58.56        142.15       111.47 o                         
  19  16   5         98.86         90.17       166.68 o                         
  20  16   5        472.40        539.61       172.67 o                         
  21  16   5        143.27         82.73        97.55 o                         
   1  17   5        365.13        708.54       249.85 o                         
   2  17   5        343.49        512.69       188.41 o                         
   3  17   5       1011.89        928.05       343.14 o                         
   4  17   5          0.86         20.96        76.67 o                         
   5  17   5        143.97        216.29        99.19 o                         
   6  17   5        109.73        150.78       105.60 o                         
   7  17   5        151.00        208.58       113.04 o                         
   8  17   5          2.42        -54.32        54.32 o                         
   9  17   5        195.11        584.54       207.62 o                         
  10  17   5        632.97        541.23       259.95 o                         
  11  17   5         85.87         83.98       168.66 o                         
  12  17   5         12.22        -25.06        67.79 o                         
  13  17   5        159.43          3.45        72.68 o                         
  14  17   5         37.39         42.22        98.34 o                         
  15  17   5        542.44        869.00       248.02 o                         
  16  17   5          3.89        124.34       126.69 o                         
  17  17   5        230.38        331.67       151.30 o                         
  18  17   5        630.61        695.84       225.35 o                         
  19  17   5          6.17         64.37       108.34 o                         
   0  18   5       2005.67       3145.72       935.60 o                         
   1  18   5         72.14        357.06       222.28 o                         
   2  18   5          3.33         -3.55        73.20 o                         
   3  18   5         51.63        453.30       201.77 o                         
   4  18   5        259.36        283.18       189.97 o                         
   5  18   5         50.21         35.74        80.89 o                         
   6  18   5        128.14        175.34       117.15 o                         
   7  18   5          2.29         14.57        76.92 o                         
   8  18   5         18.74        -13.62        68.62 o                         
   9  18   5         62.31        146.65       143.76 o                         
  10  18   5          1.54        -30.41        69.31 o                         
  11  18   5         19.42         20.79        82.13 o                         
  12  18   5         29.10        -17.20        76.00 o                         
  13  18   5        492.58        488.65       236.97 o                         
  14  18   5        772.69        823.12       281.44 o                         
  15  18   5         31.90         59.82       118.25 o                         
  16  18   5          0.56         35.65       109.76 o                         
   1  19   5        329.79        299.19       151.68 o                         
   2  19   5        177.39        271.15       203.81 o                         
   3  19   5         20.92         13.38       129.81 o                         
   4  19   5        116.64         26.10       116.73 o                         
   5  19   5        111.96        149.20       234.23 o                         
   6  19   5          9.72         18.20        82.13 o                         
   7  19   5         28.79         31.32        80.12 o                         
   8  19   5         75.70        105.95       132.87 o                         
   9  19   5        163.78        340.20       269.74 o                         
  10  19   5         65.19        229.85       142.77 o                         
  11  19   5         32.60        -22.99        87.83 o                         
   0  20   5        199.90         38.17       128.89 o                         
   1  20   5         64.45        -16.80        79.38 o                         
   2  20   5          2.54         23.47       109.42 o                         
   3  20   5         20.50         69.97        94.69 o                         
   0   0   6      18490.90      18138.11      1091.42 o                         
   1   0   6      11542.55      11198.77       561.53 o                         
   2   0   6        120.15        118.63        53.71 o                         
   3   0   6      42457.32      40312.04      1477.14 o                         
   4   0   6        647.82        714.77       122.41 o                         
   5   0   6        912.43        832.11       116.77 o                         
   6   0   6      15820.52      14918.06       615.42 o                         
   7   0   6        789.50        907.20       118.23 o                         
   8   0   6       4422.89       3834.67       264.01 o                         
   9   0   6      10100.90       9942.61       471.49 o                         
  10   0   6          0.68         -0.62        28.94 o                         
  11   0   6        797.17        737.42       160.33 o                         
  12   0   6        588.55        673.84        94.18 o                         
  13   0   6       3732.97       3666.55       214.53 o                         
  14   0   6       1522.49       1512.39       213.55 o                         
  15   0   6         89.84         54.78        70.20 o                         
  16   0   6       1704.90       1677.50       236.21 o                         
  17   0   6       1667.78       1758.02       420.25 o                         
  18   0   6       4745.55       5228.43       623.13 o                         
  19   0   6       1970.73       2578.07       276.63 o                         
  20   0   6         11.72          4.52        29.38 o                         
  21   0   6       3940.97       4026.75       457.47 o                         
  22   0   6       2256.20       2805.41       716.10 o                         
  23   0   6       1446.35       1007.83       224.94 o                         
  24   0   6       4823.40       4057.69      1397.08 o                         
  25   0   6         24.31        283.29       136.50 o                         
  26   0   6          1.57        100.55       116.10 o                         
  27   0   6        631.28        681.92       207.22 o                         
  28   0   6         47.24         -9.79        88.39 o                         
  29   0   6         70.25          5.92       140.31 o                         
  30   0   6        191.21        195.55       128.25 o                         
  31   0   6        905.92        612.39       322.11 o                         
  32   0   6        114.79         66.13       108.56 o                         
  33   0   6          0.15        129.88       130.27 o                         
  34   0   6          0.00        -77.25       115.50 o                         
  35   0   6        226.89        279.17       224.31 o                         
   1   1   6       2689.44       2738.34       159.94 o                         
   2   1   6         61.94         38.70        32.10 o                         
   3   1   6       8255.41       7134.58       287.29 o                         
   4   1   6          8.33         64.07        30.36 o                         
   5   1   6       1465.06       1496.49       115.41 o                         
   6   1   6      15512.59      15077.17       478.36 o                         
   7   1   6       3040.44       3449.79       193.95 o                         
   8   1   6      10706.54      10584.59       495.38 o                         
   9   1   6       4460.37       4548.97       220.29 o                         
  10   1   6         86.75        140.54        32.80 o                         
  11   1   6       5878.00       5873.90       242.40 o                         
  12   1   6       4733.23       5226.30       259.17 o                         
  13   1   6        925.17        920.46       105.90 o                         
  14   1   6        209.65        331.55        61.82 o                         
  15   1   6       5235.50       5337.94       273.72 o                         
  16   1   6        122.65        182.42        44.91 o                         
  17   1   6          1.90         26.92        26.73 o                         
  18   1   6        150.25        106.70        52.23 o                         
  19   1   6       4053.07       4506.42       245.42 o                         
  20   1   6        335.03        291.17        60.19 o                         
  21   1   6       5716.66       6110.83       304.91 o                         
  22   1   6        487.40        305.54        81.05 o                         
  23   1   6        728.54        857.47       125.77 o                         
  24   1   6       1507.54       1467.68       166.71 o                         
  25   1   6        486.51        614.64       108.81 o                         
  26   1   6        443.48        594.30       129.44 o                         
  27   1   6       1212.17       1314.85       233.59 o                         
  28   1   6       1464.31       1725.81       253.80 o                         
  29   1   6        943.82        897.66       171.09 o                         
  30   1   6         21.45         82.83        92.12 o                         
  31   1   6          1.12        112.70        74.87 o                         
  32   1   6        524.99        535.53       203.37 o                         
  33   1   6         72.39        115.80        91.16 o                         
  34   1   6        555.09        660.56       239.16 o                         
  35   1   6        222.01        178.72       268.87 o                         
   0   2   6       1259.36       1089.74       153.10 o                         
   1   2   6       6131.73       6659.90       282.94 o                         
   2   2   6       2046.06       2287.73       156.38 o                         
   3   2   6       1743.52       1954.32       138.43 o                         
   4   2   6       6491.60       6381.46       312.72 o                         
   5   2   6       9771.44      10256.05       378.20 o                         
   6   2   6       1098.09        970.13        88.46 o                         
   7   2   6        390.93        431.79        62.50 o                         
   8   2   6       2718.70       2965.68       171.98 o                         
   9   2   6      11371.08      10617.35       375.93 o                         
  10   2   6       2864.48       3182.38       197.78 o                         
  11   2   6        574.58        790.03       112.72 o                         
  12   2   6      12450.83      11909.42       458.21 o                         
  13   2   6       2484.42       2505.12       165.55 o                         
  14   2   6        602.57        551.34        80.06 o                         
  15   2   6       1800.00       2014.62       132.25 o                         
  16   2   6       1700.97       1963.49       153.83 o                         
  17   2   6        498.82        628.67        97.77 o                         
  18   2   6       6402.31       7189.16       337.31 o                         
  19   2   6       2337.61       2155.13       126.96 o                         
  20   2   6         13.74         74.14        43.04 o                         
  21   2   6         28.31         58.43        46.39 o                         
  22   2   6       1596.19       1937.01       162.91 o                         
  23   2   6        350.03        285.05        62.88 o                         
  24   2   6        417.48        504.48        73.15 o                         
  25   2   6         93.12        105.55        58.72 o                         
  26   2   6       4388.35       5764.54       587.68 o                         
  27   2   6        750.89        695.91       124.76 o                         
  28   2   6         28.17        133.05        63.45 o                         
  29   2   6         28.25         57.83        55.01 o                         
  30   2   6       2169.54       2442.22       242.50 o                         
  31   2   6        183.13        113.16        77.89 o                         
  32   2   6        786.76       1263.53       450.97 o                         
  33   2   6        525.58        339.15       115.75 o                         
  34   2   6         16.75         75.95       101.42 o                         
  35   2   6         45.61          4.35       106.39 o                         
   1   3   6       7580.40       8421.95       395.79 o                         
   2   3   6        875.15        800.55        92.59 o                         
   3   3   6        579.63        427.90        71.66 o                         
   4   3   6        971.63        956.84        95.86 o                         
   5   3   6      15336.33      13857.50       426.92 o                         
   6   3   6          4.45         39.78        32.27 o                         
   7   3   6          4.19         22.27        26.83 o                         
   8   3   6        176.21        135.80        38.62 o                         
   9   3   6       1392.19       1594.12       117.74 o                         
  10   3   6         95.17          2.92        30.47 o                         
  11   3   6        999.71        866.35       107.69 o                         
  12   3   6       2116.05       2488.89       171.76 o                         
  13   3   6          3.57         32.24        30.16 o                         
  14   3   6       1180.67       1496.67       130.71 o                         
  15   3   6       4140.95       4323.56       266.19 o                         
  16   3   6         84.39         83.50        35.47 o                         
  17   3   6         74.64        109.82        44.30 o                         
  18   3   6       3130.79       3327.94       201.83 o                         
  19   3   6        289.43        266.96        67.79 o                         
  20   3   6        184.42        245.46        61.76 o                         
  21   3   6       1143.27       1318.98       137.93 o                         
  22   3   6       2984.33       3197.40       234.96 o                         
  23   3   6         51.46        152.33        57.21 o                         
  24   3   6        816.11        912.24       121.70 o                         
  25   3   6        984.23       1192.48       130.04 o                         
  26   3   6          0.51         90.26        62.34 o                         
  27   3   6        938.61       1024.28       153.93 o                         
  28   3   6        130.29        147.07        78.37 o                         
  29   3   6        146.48        218.97       107.50 o                         
  30   3   6         81.32        125.21        75.72 o                         
  31   3   6         89.60        106.05        75.63 o                         
  32   3   6         10.17         22.20        64.05 o                         
  33   3   6        632.53        458.05       240.47 o                         
  34   3   6        652.44       1277.14       331.62 o                         
  35   3   6         93.70        216.79       131.90 o                         
   0   4   6      29526.08      26683.17      1098.46 o                         
   1   4   6       7150.17       7126.34       319.62 o                         
   2   4   6      30686.77      29842.46       857.71 o                         
   3   4   6      10146.30      10224.29       384.38 o                         
   4   4   6        177.96        243.79        53.26 o                         
   5   4   6        131.06        105.46        38.36 o                         
   6   4   6       8110.18       8094.19       346.11 o                         
   7   4   6        123.42        148.16        48.26 o                         
   8   4   6        440.52        478.96        67.09 o                         
   9   4   6        325.18        262.79        70.33 o                         
  10   4   6        989.18        913.55        96.08 o                         
  11   4   6       2862.85       3021.76       229.95 o                         
  12   4   6        702.80        790.63        95.92 o                         
  13   4   6        415.24        446.57        72.18 o                         
  14   4   6        738.81        860.38       104.97 o                         
  15   4   6       3237.38       2992.26       200.26 o                         
  16   4   6       1425.66       1543.07       154.55 o                         
  17   4   6        633.37        618.08        77.25 o                         
  18   4   6          1.30          7.64        25.54 o                         
  19   4   6        536.00        498.99        98.02 o                         
  20   4   6       6006.23       6486.54       426.92 o                         
  21   4   6       3636.87       3987.63       354.27 o                         
  22   4   6        674.18        573.03        96.26 o                         
  23   4   6        725.18        897.81       119.12 o                         
  24   4   6       1929.24       2122.22       187.48 o                         
  25   4   6        149.72        124.12       100.42 o                         
  26   4   6        329.02        433.70       142.24 o                         
  27   4   6        213.17        219.33        56.34 o                         
  28   4   6         80.92         94.82        69.83 o                         
  29   4   6        843.78       1002.21       189.18 o                         
  30   4   6         97.28         49.65        63.23 o                         
  31   4   6          4.83         65.75        80.15 o                         
  32   4   6        258.81        197.73        95.45 o                         
  33   4   6          2.68         14.10        87.55 o                         
  34   4   6          2.76         96.05       113.45 o                         
   1   5   6      12414.45      12226.69       436.32 o                         
   2   5   6       1521.75       1512.54       122.25 o                         
   3   5   6         76.36         99.23        46.19 o                         
   4   5   6         10.62         12.07        24.42 o                         
   5   5   6          1.73         -8.12        21.72 o                         
   6   5   6       1834.52       1948.90       156.80 o                         
   7   5   6       2944.02       3240.75       194.67 o                         
   8   5   6        971.32       1192.76       103.85 o                         
   9   5   6       1448.44       1529.87       140.29 o                         
  10   5   6       4736.20       5156.58       268.38 o                         
  11   5   6        239.74        296.00        62.96 o                         
  12   5   6       1377.22       1400.60       157.10 o                         
  13   5   6        360.01        396.90       116.15 o                         
  14   5   6       1507.19       1813.03       149.34 o                         
  15   5   6       3132.68       3514.69       224.12 o                         
  16   5   6        683.27        698.91        85.84 o                         
  17   5   6       5115.06       5534.39       364.93 o                         
  18   5   6        124.77         79.14        37.55 o                         
  19   5   6       1173.02       1128.31       149.46 o                         
  20   5   6       1437.85       1608.59       150.29 o                         
  21   5   6       2464.50       2818.94       181.90 o                         
  22   5   6       4464.47       4167.66       328.01 o                         
  23   5   6        615.61        655.24       109.23 o                         
  24   5   6         25.34         69.02        60.59 o                         
  25   5   6        502.10        380.63       119.76 o                         
  26   5   6        510.87        636.78       102.46 o                         
  27   5   6        160.26        330.31        81.52 o                         
  28   5   6        185.10        184.50        64.47 o                         
  29   5   6        774.99       1216.81       193.17 o                         
  30   5   6         11.36         -1.14        69.83 o                         
  31   5   6        233.72        336.26       167.14 o                         
  32   5   6         80.54         88.30        80.31 o                         
  33   5   6         58.65        168.05       134.69 o                         
  34   5   6          7.24          5.70       105.98 o                         
   0   6   6       2117.47       3201.04       309.24 o                         
   1   6   6          7.92         30.44        42.52 o                         
   2   6   6        431.62        175.73        49.97 o                         
   3   6   6       3121.29       3265.93       215.61 o                         
   4   6   6        530.26        576.24        83.59 o                         
   5   6   6       1105.45       1219.85       119.90 o                         
   6   6   6       2813.35       3082.26       198.97 o                         
   7   6   6       2993.59       3417.83       210.96 o                         
   8   6   6        178.34        105.63        40.77 o                         
   9   6   6       1889.90       2674.44       192.17 o                         
  10   6   6       1363.07       1481.07       139.72 o                         
  11   6   6       3243.98       3537.64       210.64 o                         
  12   6   6       2500.12       2623.89       186.26 o                         
  13   6   6        466.15        570.69        82.57 o                         
  14   6   6        880.47        962.17       101.81 o                         
  15   6   6        346.19        381.49        77.87 o                         
  16   6   6       5487.37       6061.64       325.62 o                         
  17   6   6        211.37        179.92        64.14 o                         
  18   6   6          5.02          0.37        48.99 o                         
  19   6   6        565.40        729.40       109.34 o                         
  20   6   6        182.34         51.56        44.50 o                         
  21   6   6       1952.46       1824.80       212.72 o                         
  22   6   6       2567.11       2347.23       190.34 o                         
  23   6   6       2819.54       2805.46       256.53 o                         
  24   6   6        793.08        745.79       113.34 o                         
  25   6   6        417.97        345.56        77.55 o                         
  26   6   6         94.10        241.39        83.84 o                         
  27   6   6          3.44         48.21        53.53 o                         
  28   6   6         60.24         55.43        52.98 o                         
  29   6   6        259.73        252.05        82.46 o                         
  30   6   6        173.75         56.77        74.77 o                         
  31   6   6         99.10        -28.56        63.42 o                         
  32   6   6        620.44        674.81       218.01 o                         
  33   6   6         35.98         73.54       136.87 o                         
   1   7   6       5279.93       5546.21       310.65 o                         
   2   7   6       2038.40       2181.41       184.35 o                         
   3   7   6       7091.97       7838.00       381.62 o                         
   4   7   6       6227.01       6757.40       343.02 o                         
   5   7   6        293.93        308.66        63.27 o                         
   6   7   6       2749.91       3175.73       214.77 o                         
   7   7   6         49.57         44.43        37.92 o                         
   8   7   6        946.73       1436.98       143.55 o                         
   9   7   6        267.82        351.05        95.12 o                         
  10   7   6       5636.79       5655.07       335.57 o                         
  11   7   6       1727.65       2157.09       161.81 o                         
  12   7   6         85.04        147.47        49.91 o                         
  13   7   6         43.78         18.92        43.73 o                         
  14   7   6        124.19        100.09        35.15 o                         
  15   7   6       5598.73       5244.14       264.90 o                         
  16   7   6       2268.28       2739.95       206.45 o                         
  17   7   6        215.66        482.94        98.54 o                         
  18   7   6       1512.94       1476.58       170.11 o                         
  19   7   6       3277.16       4115.86       323.63 o                         
  20   7   6        717.00        761.77       103.88 o                         
  21   7   6          1.10         32.60        37.15 o                         
  22   7   6        335.00        293.01        82.32 o                         
  23   7   6       1033.22        620.05       126.79 o                         
  24   7   6         73.82         56.86        41.21 o                         
  25   7   6          2.90         77.90        86.03 o                         
  26   7   6          5.35        -17.95        38.95 o                         
  27   7   6       1114.59       1260.47       161.88 o                         
  28   7   6          0.01         40.43        54.33 o                         
  29   7   6        443.92        491.20       131.52 o                         
  30   7   6        588.15        709.17       175.74 o                         
  31   7   6        209.07        222.40       127.76 o                         
  32   7   6         76.29         83.45       122.87 o                         
  33   7   6          0.21        154.89       147.22 o                         
   0   8   6       7643.15       9454.09       973.97 o                         
   1   8   6       4922.37       5155.36       343.11 o                         
   2   8   6        229.11        252.75        62.04 o                         
   3   8   6        136.29        139.49        43.51 o                         
   4   8   6        482.79        652.30        94.73 o                         
   5   8   6          6.55         20.04        32.74 o                         
   6   8   6        352.10        239.43        62.26 o                         
   7   8   6       1403.81       1693.78       169.92 o                         
   8   8   6        351.46        378.28        90.84 o                         
   9   8   6       2321.94       2603.05       236.42 o                         
  10   8   6         83.62         11.23        32.23 o                         
  11   8   6       1283.97       1605.53       158.93 o                         
  12   8   6       1072.77       1165.99       145.74 o                         
  13   8   6       6892.32       6989.32       377.16 o                         
  14   8   6       4455.46       5483.16       312.76 o                         
  15   8   6        733.32        636.30        94.51 o                         
  16   8   6        629.69        584.41        95.91 o                         
  17   8   6          3.52         63.65        41.87 o                         
  18   8   6       1157.08       1444.75       123.73 o                         
  19   8   6         17.52         46.65        31.53 o                         
  20   8   6         65.24        166.91        58.62 o                         
  21   8   6        268.48        171.06        90.10 o                         
  22   8   6        254.06        153.79        99.83 o                         
  23   8   6        307.49        196.30        84.63 o                         
  24   8   6        598.60        476.75       152.26 o                         
  25   8   6          2.05         81.40        59.14 o                         
  26   8   6        571.97        610.87       192.80 o                         
  27   8   6        153.36        215.94        94.49 o                         
  28   8   6         83.74         73.29        58.34 o                         
  29   8   6        410.80        496.12       215.67 o                         
  30   8   6         25.24         67.26        76.17 o                         
  31   8   6          0.52        -10.64        74.46 o                         
  32   8   6        171.85        170.14       247.79 o                         
   1   9   6        132.16         99.69        53.98 o                         
   2   9   6       4093.41       4828.66       291.16 o                         
   3   9   6        689.00        925.82       123.33 o                         
   4   9   6        801.57        529.92        88.21 o                         
   5   9   6          1.08          0.17        32.07 o                         
   6   9   6        591.42        412.59        89.69 o                         
   7   9   6        309.29        379.74        85.36 o                         
   8   9   6         12.72         52.39        38.13 o                         
   9   9   6        309.85        331.07        76.82 o                         
  10   9   6       2200.35       2321.96       193.57 o                         
  11   9   6        670.58        766.72       147.86 o                         
  12   9   6        448.39        329.03        76.11 o                         
  13   9   6        541.67        570.98       130.76 o                         
  14   9   6       1590.25       1761.56       169.57 o                         
  15   9   6       1923.83       1706.63       239.35 o                         
  16   9   6        341.76        457.81        93.80 o                         
  17   9   6        490.74        241.11        72.05 o                         
  18   9   6       1951.87       1575.29       164.87 o                         
  19   9   6         65.76        169.27        90.20 o                         
  20   9   6        657.27        579.54        94.14 o                         
  21   9   6          1.31         17.44        29.20 o                         
  22   9   6        671.55        311.60       120.46 o                         
  23   9   6       1161.19       1295.26       207.30 o                         
  24   9   6         60.69         37.25        47.49 o                         
  25   9   6         62.10         54.55        53.57 o                         
  26   9   6         25.52         48.67        47.12 o                         
  27   9   6         76.05         62.51        49.03 o                         
  28   9   6        358.29        226.09        83.04 o                         
  29   9   6        623.06        415.92       125.24 o                         
  30   9   6        552.27        602.71       192.90 o                         
  31   9   6         48.76         42.97        91.17 o                         
   0  10   6       3226.52       3247.38       376.51 o                         
   1  10   6         73.38        138.64        61.32 o                         
   2  10   6        532.07        361.73        85.23 o                         
   3  10   6          1.74          3.55        30.45 o                         
   4  10   6       1908.42       2002.92       203.06 o                         
   5  10   6        875.66        893.41       258.23 o                         
   6  10   6        200.48         54.00        60.00 o                         
   7  10   6        952.75        957.33       130.35 o                         
   8  10   6       1939.72       1593.22       248.94 o                         
   9  10   6        818.05        784.71       120.78 o                         
  10  10   6          9.98         -8.60        40.34 o                         
  11  10   6          0.01         56.86        38.45 o                         
  12  10   6          9.11        103.79        47.68 o                         
  13  10   6        299.87        234.83        94.80 o                         
  14  10   6        212.50        138.42        61.24 o                         
  15  10   6        444.54        228.84        96.89 o                         
  16  10   6        787.64        570.93       112.26 o                         
  17  10   6        261.89        231.81       115.23 o                         
  18  10   6        200.61        161.73        68.42 o                         
  19  10   6       1511.71       1234.47       227.37 o                         
  20  10   6        616.73        473.32       134.30 o                         
  21  10   6          8.11         56.81        45.91 o                         
  22  10   6        102.82        114.03        61.63 o                         
  23  10   6         44.44         27.85        50.06 o                         
  24  10   6        492.60        532.97       126.47 o                         
  25  10   6        200.44        204.04       108.02 o                         
  26  10   6        437.40        599.49       121.51 o                         
  27  10   6         14.93        104.78        67.90 o                         
  28  10   6         13.25         13.69        55.40 o                         
  29  10   6        167.87        242.65       123.29 o                         
  30  10   6        322.50        245.49       131.36 o                         
   1  11   6          8.27         23.04        47.74 o                         
   2  11   6        582.76        579.48       147.58 o                         
   3  11   6       5675.17       6074.31       406.16 o                         
   4  11   6       1950.78       2072.66       196.10 o                         
   5  11   6        796.38        671.80       111.53 o                         
   6  11   6       1289.64       1567.29       201.92 o                         
   7  11   6       1890.91       1537.53       196.55 o                         
   8  11   6        125.10         77.79        50.40 o                         
   9  11   6       2978.93       3081.88       302.71 o                         
  10  11   6       1912.80       1829.35       242.91 o                         
  11  11   6        530.55        396.48       167.12 o                         
  12  11   6       3725.26       3689.78       550.68 o                         
  13  11   6       1221.41        875.68       190.82 o                         
  14  11   6        215.12        133.01        93.95 o                         
  15  11   6        211.35        157.41       104.38 o                         
  16  11   6       1470.15       1731.04       238.18 o                         
  17  11   6        591.43        482.56       151.55 o                         
  18  11   6        493.40        419.38        97.01 o                         
  19  11   6         28.14         43.70        42.13 o                         
  20  11   6         18.56          2.61        42.37 o                         
  21  11   6         25.48        105.25        53.42 o                         
  22  11   6          0.03         26.72        42.72 o                         
  23  11   6        208.68        159.75        66.00 o                         
  24  11   6         19.81         43.69        47.92 o                         
  25  11   6          7.63         14.84        60.16 o                         
  26  11   6        108.74        164.73        80.38 o                         
  27  11   6          0.60         34.27        65.79 o                         
  28  11   6        172.15        144.10       115.30 o                         
  29  11   6          2.26         24.73        79.90 o                         
   0  12   6        799.12        770.01       242.80 o                         
   1  12   6         42.03         66.16        47.93 o                         
   2  12   6         63.27         28.23        42.04 o                         
   3  12   6        174.28        120.55        65.00 o                         
   4  12   6          4.55        -21.24        36.14 o                         
   5  12   6        433.06        418.71       174.18 o                         
   6  12   6        378.04        266.79        92.98 o                         
   7  12   6       3263.64       3860.35       389.95 o                         
   8  12   6        636.91        604.11       210.36 o                         
   9  12   6        658.64        563.63       133.09 o                         
  10  12   6        636.00        532.79       120.37 o                         
  11  12   6        526.83        774.19       149.51 o                         
  12  12   6        979.29        639.66       252.84 o                         
  13  12   6        904.03        642.12       141.17 o                         
  14  12   6        125.65        205.88       132.66 o                         
  15  12   6         55.53         46.44        60.45 o                         
  16  12   6          5.16         38.71        58.27 o                         
  17  12   6         89.75         73.90        54.89 o                         
  18  12   6       2546.04       1981.74       231.78 o                         
  19  12   6         30.33         -7.95        46.51 o                         
  20  12   6        242.24        232.54       106.48 o                         
  21  12   6         56.50         54.94        57.87 o                         
  22  12   6        798.56        998.36       146.05 o                         
  23  12   6         68.80         78.69        65.92 o                         
  24  12   6          6.04        122.41        60.43 o                         
  25  12   6          2.89         83.44        56.73 o                         
  26  12   6          0.91         51.82        74.73 o                         
  27  12   6        288.86        719.43       233.33 o                         
  28  12   6         23.49        181.33       119.45 o                         
   1  13   6        345.15        737.46       234.31 o                         
   2  13   6        458.74        528.41       165.48 o                         
   3  13   6       1192.44       1695.79       298.89 o                         
   4  13   6       1064.59       1346.02       232.58 o                         
   5  13   6         76.68         98.19        77.75 o                         
   6  13   6       3695.71       4442.09       445.93 o                         
   7  13   6        198.88        144.05       173.89 o                         
   8  13   6         14.25        -18.55        52.17 o                         
   9  13   6        385.70        990.04       286.71 o                         
  10  13   6       2449.77       1752.88       313.90 o                         
  11  13   6        267.10        242.42       153.69 o                         
  12  13   6          9.70         54.86        57.87 o                         
  13  13   6        202.58        118.34        91.33 o                         
  14  13   6        315.21        140.54       165.74 o                         
  15  13   6          2.46         36.69        56.62 o                         
  16  13   6         37.25         43.95        62.42 o                         
  17  13   6          1.76         78.02        62.73 o                         
  18  13   6         32.40        117.40        68.80 o                         
  19  13   6        120.46         59.38        75.05 o                         
  20  13   6        673.25        683.77       166.11 o                         
  21  13   6        937.09       1350.67       210.28 o                         
  22  13   6        114.76        143.82        97.10 o                         
  23  13   6         97.86        112.54        75.74 o                         
  24  13   6        415.63        318.52        98.03 o                         
  25  13   6        168.47        241.28       114.64 o                         
  26  13   6         54.28         64.79        70.96 o                         
   0  14   6       1572.24       1404.01       566.69 o                         
   1  14   6        335.96        299.16       299.65 o                         
   2  14   6        315.35        350.94       431.88 o                         
   3  14   6        615.73        902.72       349.79 o                         
   4  14   6        785.88       1744.02       684.94 o                         
   5  14   6        375.29        555.18       260.70 o                         
   6  14   6        996.34        686.33       237.75 o                         
   7  14   6        210.06          9.10        74.34 o                         
   8  14   6        997.36        952.18       234.18 o                         
   9  14   6        579.80        950.00       231.55 o                         
  10  14   6          0.09        -46.95        50.43 o                         
  11  14   6       1229.47       1064.71       248.39 o                         
  12  14   6        506.38        421.28       156.96 o                         
  13  14   6          9.01          5.34        61.42 o                         
  14  14   6        297.06         39.65       127.87 o                         
  15  14   6         74.73        -23.90        58.16 o                         
  16  14   6        538.36        644.48       181.52 o                         
  17  14   6          8.09        102.59        86.17 o                         
  18  14   6        109.20         14.54        69.71 o                         
  19  14   6          4.07         70.65        79.70 o                         
  20  14   6         39.62         78.33        78.28 o                         
  21  14   6        189.83        154.07       113.97 o                         
  22  14   6        428.20        311.26       149.77 o                         
  23  14   6        184.46        166.77       104.22 o                         
  24  14   6        102.99        175.33       110.92 o                         
  25  14   6         11.85        -22.91        76.20 o                         
   1  15   6        473.79       1291.18       617.00 o                         
   2  15   6        360.85        372.05       238.38 o                         
   3  15   6          0.20        -46.92        46.92 o                         
   4  15   6        382.86        120.74       204.25 o                         
   5  15   6          1.11         55.00        80.95 o                         
   6  15   6        131.84        394.11       193.85 o                         
   7  15   6        105.38        294.82       181.36 o                         
   8  15   6        562.60        384.17       301.56 o                         
   9  15   6        106.91        -61.16        62.26 o                         
  10  15   6          8.45        285.28       164.52 o                         
  11  15   6         20.83         56.69       101.24 o                         
  12  15   6         77.05         44.55        66.91 o                         
  13  15   6        196.37         72.48        86.95 o                         
  14  15   6        139.49         45.03        75.26 o                         
  15  15   6        193.38        349.77       125.56 o                         
  16  15   6          5.74         38.19        69.36 o                         
  17  15   6        267.07        309.61       127.74 o                         
  18  15   6          2.78        -16.99        64.52 o                         
  19  15   6         23.34        -16.68        64.86 o                         
  20  15   6         43.01        187.35       134.38 o                         
  21  15   6         21.70         12.47        86.02 o                         
  22  15   6          7.39         39.96        91.16 o                         
  23  15   6          0.36         -9.69        80.46 o                         
   0  16   6          1.95         18.01        94.91 o                         
   1  16   6        496.68        451.73       182.00 o                         
   2  16   6          1.82          1.29        53.78 o                         
   3  16   6          5.61         -0.50        70.80 o                         
   4  16   6        142.45        105.59       120.86 o                         
   5  16   6        152.58        222.06       246.23 o                         
   6  16   6        173.20        261.46       261.95 o                         
   7  16   6        789.56       1038.57       315.85 o                         
   8  16   6       1958.35       2221.79       447.72 o                         
   9  16   6        718.53        875.69       271.16 o                         
  10  16   6          4.17         69.58       174.75 o                         
  11  16   6         10.03         11.71        76.94 o                         
  12  16   6         14.56          9.47       158.36 o                         
  13  16   6         33.18        -28.82        72.34 o                         
  14  16   6         16.03         23.85        86.28 o                         
  15  16   6         85.44        216.94       178.31 o                         
  16  16   6          1.74         66.19       357.01 o                         
  17  16   6         10.23         81.71       126.90 o                         
  18  16   6        148.09        398.62       195.80 o                         
  19  16   6          2.05        127.04       108.81 o                         
  20  16   6         20.41         38.37        83.06 o                         
   1  17   6        294.77        119.91        99.24 o                         
   2  17   6          0.39         18.96        72.50 o                         
   3  17   6        115.62        356.80       149.86 o                         
   4  17   6        248.84        262.07       142.70 o                         
   5  17   6        321.50        317.31       156.80 o                         
   6  17   6        487.05        489.25       194.26 o                         
   7  17   6        135.61        241.05       169.72 o                         
   8  17   6         11.49         68.75       116.69 o                         
   9  17   6         65.62         68.60       166.65 o                         
  10  17   6         56.59         82.52        92.42 o                         
  11  17   6          1.13         41.56       111.95 o                         
  12  17   6         78.11         21.96        81.07 o                         
  13  17   6         16.53         47.53        93.17 o                         
  14  17   6          3.22        -34.37        68.80 o                         
  15  17   6          1.27         95.88       102.33 o                         
  16  17   6        428.62        599.21       226.51 o                         
  17  17   6         18.56         49.60       127.16 o                         
  18  17   6          1.72        -38.52        75.61 o                         
   0  18   6         45.14          9.89        93.93 o                         
   1  18   6        158.14        242.95       126.65 o                         
   2  18   6         68.72        110.38       107.84 o                         
   3  18   6         48.38        370.79       241.16 o                         
   4  18   6          9.88        -22.62        76.54 o                         
   5  18   6        184.13        311.32       149.58 o                         
   6  18   6         19.41         46.59        99.97 o                         
   7  18   6          0.11        126.46       129.08 o                         
   8  18   6        134.31        288.83       152.51 o                         
   9  18   6         97.50        101.00       181.02 o                         
  10  18   6         39.68         13.12        89.61 o                         
  11  18   6         21.96         59.44       100.52 o                         
  12  18   6         23.99         27.93        92.70 o                         
  13  18   6          1.30         36.87       100.33 o                         
  14  18   6         44.12         42.95       148.85 o                         
   1  19   6         35.68         11.99       133.47 o                         
   2  19   6          8.14         46.01       291.53 o                         
   3  19   6        417.87         58.21       112.74 o                         
   4  19   6        450.31        376.29       526.86 o                         
   5  19   6        232.99        265.62       183.22 o                         
   6  19   6        388.52        370.28       194.94 o                         
   7  19   6         25.87         80.39       126.52 o                         
   8  19   6          9.68         66.88       129.68 o                         
   9  19   6         42.37        348.83       207.19 o                         
  10  19   6        289.88        -10.29       145.35 o                         
   1   1   7         27.71        141.40        48.26 o                         
   2   1   7        395.21        395.18        62.01 o                         
   3   1   7       4440.23       5168.28       239.48 o                         
   4   1   7        167.38        218.23        50.31 o                         
   5   1   7        302.62        404.13        58.72 o                         
   6   1   7        970.83        740.44        81.41 o                         
   7   1   7       4903.70       5352.95       244.96 o                         
   8   1   7       3650.95       4051.13       207.11 o                         
   9   1   7       1424.31       1694.15       120.60 o                         
  10   1   7        316.98        348.20        60.74 o                         
  11   1   7        653.12        941.67       110.23 o                         
  12   1   7          0.00         -9.50        27.94 o                         
  13   1   7         93.24         60.78        39.36 o                         
  14   1   7        913.39       1160.62       109.81 o                         
  15   1   7        269.83        346.07        82.90 o                         
  16   1   7        311.48        259.19        76.22 o                         
  17   1   7        390.06        283.25        76.20 o                         
  18   1   7        181.05        213.25        57.38 o                         
  19   1   7       3065.49       3244.81       218.27 o                         
  20   1   7         78.24        115.30        66.61 o                         
  21   1   7          9.13         61.31        33.97 o                         
  22   1   7       3482.28       3185.39       222.69 o                         
  23   1   7       3369.48       3442.22       293.02 o                         
  24   1   7         51.49         27.91        36.47 o                         
  25   1   7        694.20        360.60       170.64 o                         
  26   1   7          5.10        107.07        70.50 o                         
  27   1   7        360.51        419.50       123.51 o                         
  28   1   7        415.78        239.91       101.36 o                         
  29   1   7         44.13         22.25        62.10 o                         
  30   1   7        741.68        549.83       223.27 o                         
  31   1   7         17.91         28.70       102.73 o                         
  32   1   7          2.66         18.73        78.82 o                         
  33   1   7         13.77         56.45       100.83 o                         
  34   1   7        100.31        219.02       159.19 o                         
   0   2   7       2121.65       2411.31       214.80 o                         
   1   2   7      13484.77      13347.59       428.95 o                         
   2   2   7       1439.00       1565.24       120.49 o                         
   3   2   7       6443.45       6531.73       296.97 o                         
   4   2   7        169.43         69.12        35.66 o                         
   5   2   7        139.60         41.43        40.86 o                         
   6   2   7      24818.53      23846.17       684.25 o                         
   7   2   7         40.14         58.00        39.66 o                         
   8   2   7        814.15        978.26        99.90 o                         
   9   2   7        441.05        391.86        67.49 o                         
  10   2   7       3105.98       3710.23       204.33 o                         
  11   2   7       1392.50       1515.15       131.57 o                         
  12   2   7       2135.80       2657.06       217.81 o                         
  13   2   7       2745.19       3138.86       205.68 o                         
  14   2   7        642.92        728.18        91.26 o                         
  15   2   7        705.00        785.74       101.71 o                         
  16   2   7         21.95        129.54        43.11 o                         
  17   2   7        515.09        830.85       110.47 o                         
  18   2   7       1976.33       1950.03       173.42 o                         
  19   2   7        100.01        121.99        46.52 o                         
  20   2   7        460.15        413.05        83.45 o                         
  21   2   7         13.26         53.86        38.80 o                         
  22   2   7       3689.92       4295.34       360.16 o                         
  23   2   7        280.42        284.90        82.46 o                         
  24   2   7          2.68         61.23        61.37 o                         
  25   2   7         15.81         37.13        35.01 o                         
  26   2   7        101.07        118.06        62.34 o                         
  27   2   7        133.35        168.63        80.44 o                         
  28   2   7          5.03         59.69        70.84 o                         
  29   2   7        801.35        637.46       165.97 o                         
  30   2   7        161.24         60.11        80.03 o                         
  31   2   7        139.35        152.34       100.80 o                         
  32   2   7         19.76         63.58        77.92 o                         
  33   2   7         28.35         44.52        96.13 o                         
  34   2   7         63.95        152.48       135.07 o                         
   1   3   7       4620.41       4722.74       234.70 o                         
   2   3   7       1398.19       1438.34       120.24 o                         
   3   3   7       3637.31       3360.23       189.21 o                         
   4   3   7       1830.04       1961.56       140.63 o                         
   5   3   7       1234.20       1259.36       112.85 o                         
   6   3   7        741.88        667.34        83.18 o                         
   7   3   7        131.67        180.99        50.41 o                         
   8   3   7          3.56        -18.42        20.18 o                         
   9   3   7       1020.11       1035.29       118.25 o                         
  10   3   7        144.23         87.55        54.10 o                         
  11   3   7        505.81        776.67       104.48 o                         
  12   3   7        103.33         64.29        44.20 o                         
  13   3   7          8.23         64.05        41.13 o                         
  14   3   7        483.45        432.46        90.12 o                         
  15   3   7        872.77        807.44       110.32 o                         
  16   3   7          6.33          8.38        28.30 o                         
  17   3   7        605.90        583.37        87.41 o                         
  18   3   7        213.74        139.02        46.36 o                         
  19   3   7        715.99        751.27       140.67 o                         
  20   3   7        496.70        495.83        94.46 o                         
  21   3   7        420.02        265.55       140.01 o                         
  22   3   7         21.50         42.54        43.20 o                         
  23   3   7       1579.64       1678.78       213.78 o                         
  24   3   7        642.23        735.86       110.83 o                         
  25   3   7        372.57        299.97        89.08 o                         
  26   3   7        513.07        499.72        90.88 o                         
  27   3   7         45.84         43.17        57.74 o                         
  28   3   7         21.24        142.55        68.75 o                         
  29   3   7        692.79        653.31       134.44 o                         
  30   3   7        266.62        259.40        92.31 o                         
  31   3   7          5.16         81.03        73.84 o                         
  32   3   7        118.67        184.51        80.51 o                         
  33   3   7        223.05        236.51       170.86 o                         
  34   3   7        115.45        -96.81        96.81 o                         
   0   4   7       2123.21       2704.18       268.62 o                         
   1   4   7          3.01         11.90        42.52 o                         
   2   4   7       1130.96        952.50       108.87 o                         
   3   4   7        973.48        854.06        99.29 o                         
   4   4   7        492.69        697.86        92.43 o                         
   5   4   7       1103.70       1170.67       110.48 o                         
   6   4   7         49.71         60.32        29.98 o                         
   7   4   7        422.98        543.86        78.04 o                         
   8   4   7        501.15        293.75        76.93 o                         
   9   4   7        560.67        464.72        93.23 o                         
  10   4   7       1162.23       1313.66       110.50 o                         
  11   4   7        117.46         78.52        44.51 o                         
  12   4   7        940.65       1034.22       128.29 o                         
  13   4   7          7.66         15.46        26.23 o                         
  14   4   7       2573.07       2815.56       233.58 o                         
  15   4   7       1546.70       1941.07       181.54 o                         
  16   4   7       3019.03       3477.91       246.85 o                         
  17   4   7         21.35        130.21        46.06 o                         
  18   4   7          4.46        -12.87        33.00 o                         
  19   4   7        392.11        297.96        56.85 o                         
  20   4   7       2614.24       2574.01       260.68 o                         
  21   4   7        412.35        503.62       107.30 o                         
  22   4   7          6.02         40.69        48.16 o                         
  23   4   7       2202.89       2321.08       256.24 o                         
  24   4   7        365.49        306.29       103.64 o                         
  25   4   7        613.45        561.33       102.35 o                         
  26   4   7         54.58         36.38        50.59 o                         
  27   4   7         11.63        103.98        54.65 o                         
  28   4   7        135.25        184.87        49.58 o                         
  29   4   7        651.05        352.42       123.16 o                         
  30   4   7         49.23         -6.75        62.52 o                         
  31   4   7        284.01        136.52       120.49 o                         
  32   4   7         56.15         80.99        91.91 o                         
  33   4   7         27.43        161.05       140.95 o                         
  34   4   7         41.07         14.02       121.69 o                         
   1   5   7       7335.58       8219.93       360.49 o                         
   2   5   7       6080.49       6298.34       311.17 o                         
   3   5   7       3206.61       3350.40       204.13 o                         
   4   5   7        189.42        170.45        53.64 o                         
   5   5   7         97.14         61.17        29.07 o                         
   6   5   7       3685.48       4188.38       236.96 o                         
   7   5   7          3.00        -16.65        18.32 o                         
   8   5   7          5.36         24.36        26.58 o                         
   9   5   7          2.52          1.30        23.06 o                         
  10   5   7       4996.22       5643.94       303.33 o                         
  11   5   7          3.46         28.18        31.65 o                         
  12   5   7         59.95         79.56        31.08 o                         
  13   5   7       3275.99       3516.32       236.55 o                         
  14   5   7        505.39        517.80       110.54 o                         
  15   5   7        117.69        208.24        67.68 o                         
  16   5   7        347.82        390.78        85.57 o                         
  17   5   7       2028.28       2007.39       166.08 o                         
  18   5   7        872.94        991.21       136.23 o                         
  19   5   7       2576.10       2661.29       239.29 o                         
  20   5   7       1449.90       1420.98       154.09 o                         
  21   5   7       5500.12       6238.39       375.14 o                         
  22   5   7         14.96        153.95        62.63 o                         
  23   5   7       2363.11       2006.26       236.40 o                         
  24   5   7         60.25        114.10        65.79 o                         
  25   5   7        171.85         63.20        49.57 o                         
  26   5   7         25.30         -2.28        57.30 o                         
  27   5   7       1495.97       1671.25       198.07 o                         
  28   5   7          3.75         86.94        63.75 o                         
  29   5   7        299.54        245.90        65.34 o                         
  30   5   7         24.31        164.28        87.40 o                         
  31   5   7        332.60        336.58       119.43 o                         
  32   5   7          7.38        212.31       131.60 o                         
  33   5   7         10.38         66.84       129.24 o                         
   0   6   7       3160.38       3494.93       334.67 o                         
   1   6   7        176.59        349.32        54.97 o                         
   2   6   7         25.15          2.88        26.50 o                         
   3   6   7         10.11         -5.85        30.65 o                         
   4   6   7       2038.95       1939.81       163.89 o                         
   5   6   7       1379.80       1586.60       144.72 o                         
   6   6   7        301.83        304.65        65.60 o                         
   7   6   7        159.01        177.17        55.18 o                         
   8   6   7          0.02        -16.46        25.77 o                         
   9   6   7        121.57        125.90        58.00 o                         
  10   6   7        422.09        512.61       105.82 o                         
  11   6   7        799.24        861.73       104.03 o                         
  12   6   7         69.68         24.44        40.49 o                         
  13   6   7         59.91         91.07        64.05 o                         
  14   6   7       1157.50       1456.56       145.60 o                         
  15   6   7          2.07         42.38        35.49 o                         
  16   6   7       2261.43       2310.83       200.92 o                         
  17   6   7         17.47         29.48        34.88 o                         
  18   6   7        130.12        159.37        47.59 o                         
  19   6   7        129.74        108.69        53.87 o                         
  20   6   7       1420.72       1264.40       144.26 o                         
  21   6   7         85.92         65.16        39.77 o                         
  22   6   7        993.73       1217.91       131.62 o                         
  23   6   7        246.83        198.51        55.45 o                         
  24   6   7         16.20         59.73        59.80 o                         
  25   6   7        159.13        129.63        64.25 o                         
  26   6   7        331.78        326.49       107.47 o                         
  27   6   7          3.43         -1.70        44.86 o                         
  28   6   7          0.38         20.48        59.69 o                         
  29   6   7        400.63        204.47        81.05 o                         
  30   6   7        440.57        435.53        95.98 o                         
  31   6   7        709.44        943.32       231.83 o                         
  32   6   7        671.10        547.68       219.68 o                         
  33   6   7          3.90         90.08       159.77 o                         
   1   7   7        618.35        864.37       116.94 o                         
   2   7   7          0.15         59.28        37.18 o                         
   3   7   7       1884.76       1799.90       155.25 o                         
   4   7   7        733.73        727.23       101.58 o                         
   5   7   7       2022.23       2637.58       191.41 o                         
   6   7   7        181.10        143.05        54.57 o                         
   7   7   7        455.96        420.95        74.57 o                         
   8   7   7         11.83         15.30        30.79 o                         
   9   7   7       7357.93       8284.57       518.04 o                         
  10   7   7       3149.79       3228.72       220.75 o                         
  11   7   7       1413.53       1349.04       142.05 o                         
  12   7   7         25.14         38.27        39.35 o                         
  13   7   7        212.38        126.01        41.80 o                         
  14   7   7       2055.97       2016.50       157.00 o                         
  15   7   7       1166.25       1174.96       121.46 o                         
  16   7   7       2632.32       3120.76       239.08 o                         
  17   7   7        728.49        672.32        97.14 o                         
  18   7   7         22.03         99.92        54.24 o                         
  19   7   7        209.24        217.42        98.46 o                         
  20   7   7        535.33        343.60       112.49 o                         
  21   7   7          0.03         59.15        38.64 o                         
  22   7   7         93.64         80.21        42.63 o                         
  23   7   7         75.11         40.19        42.25 o                         
  24   7   7        221.35        303.35        70.47 o                         
  25   7   7         66.68        114.63        64.39 o                         
  26   7   7        297.33        216.38       111.51 o                         
  27   7   7        463.08        409.88       160.41 o                         
  28   7   7       1196.83       1199.48       230.25 o                         
  29   7   7        367.54        500.39       112.91 o                         
  30   7   7        115.76         15.21        59.09 o                         
  31   7   7         22.66        -15.04        70.17 o                         
  32   7   7        195.43        197.17       192.17 o                         
   0   8   7          7.57         48.45        62.15 o                         
   1   8   7         71.94        138.31        45.57 o                         
   2   8   7         46.58         79.25        50.59 o                         
   3   8   7         43.49         33.30        38.52 o                         
   4   8   7        161.95         36.52        58.77 o                         
   5   8   7       4511.96       4095.16       263.94 o                         
   6   8   7       2212.60       2173.81       194.15 o                         
   7   8   7       2255.54       2742.01       234.95 o                         
   8   8   7         75.54         38.00        50.85 o                         
   9   8   7       1402.04       1366.87       160.30 o                         
  10   8   7       1469.76       1523.51       152.64 o                         
  11   8   7       3121.35       3046.19       226.49 o                         
  12   8   7       4448.17       4548.16       278.77 o                         
  13   8   7       1033.25       1092.44       124.33 o                         
  14   8   7       2845.48       2969.69       300.47 o                         
  15   8   7        180.05        155.58        81.00 o                         
  16   8   7         37.35         38.95        33.62 o                         
  17   8   7       1678.01       1661.49       162.77 o                         
  18   8   7        275.95        304.41        77.78 o                         
  19   8   7         42.47          3.24        38.64 o                         
  20   8   7          1.75         46.36        39.82 o                         
  21   8   7       1305.44       1061.62       145.65 o                         
  22   8   7        147.40        150.36        56.58 o                         
  23   8   7         11.90         37.32        43.16 o                         
  24   8   7        604.66        682.74       106.17 o                         
  25   8   7         28.49         44.48        59.86 o                         
  26   8   7        113.35         62.67        51.11 o                         
  27   8   7         89.76         37.90        56.27 o                         
  28   8   7        776.41        599.99       317.60 o                         
  29   8   7        156.28        312.55       114.67 o                         
  30   8   7         21.96         58.31        96.58 o                         
  31   8   7        303.88       1071.69       376.51 o                         
   1   9   7        799.46        812.63       177.21 o                         
   2   9   7       2701.32       2684.96       238.05 o                         
   3   9   7         25.56         29.99        44.68 o                         
   4   9   7        105.35          9.33        35.14 o                         
   5   9   7         67.45         22.79        32.43 o                         
   6   9   7         53.14         41.29        40.81 o                         
   7   9   7        217.90        171.38        72.95 o                         
   8   9   7       1826.97       1954.82       188.61 o                         
   9   9   7       1979.57       1588.87       189.28 o                         
  10   9   7         52.35         37.70        43.34 o                         
  11   9   7         64.82         60.72        41.81 o                         
  12   9   7         59.96         76.20        43.60 o                         
  13   9   7         16.10        105.15        46.38 o                         
  14   9   7       1740.29       1651.23       218.62 o                         
  15   9   7        222.66        241.50        68.26 o                         
  16   9   7       4201.72       4576.53       382.05 o                         
  17   9   7        633.23        652.54       116.50 o                         
  18   9   7         52.90         56.99        59.60 o                         
  19   9   7        510.98        555.33       104.61 o                         
  20   9   7         82.86          3.95        44.35 o                         
  21   9   7         59.07         51.50        57.41 o                         
  22   9   7        634.05        355.19       137.12 o                         
  23   9   7        231.24        291.26        85.96 o                         
  24   9   7        306.97        192.30       173.52 o                         
  25   9   7         19.73         25.29        50.14 o                         
  26   9   7        541.24        665.06       140.31 o                         
  27   9   7       1004.93       1009.97       154.92 o                         
  28   9   7         10.28         49.22        66.54 o                         
  29   9   7          1.51         72.83        84.11 o                         
  30   9   7          1.15         -1.38        83.03 o                         
   0  10   7       2447.51       3395.81       408.84 o                         
   1  10   7       1342.54       1417.70       184.88 o                         
   2  10   7        297.56        227.89        59.18 o                         
   3  10   7          0.81         75.12        47.22 o                         
   4  10   7       2154.45       2058.88       199.39 o                         
   5  10   7       5440.64       6256.90       497.46 o                         
   6  10   7        475.04        343.73       104.49 o                         
   7  10   7        492.41        519.05       163.23 o                         
   8  10   7        517.86        477.78       112.37 o                         
   9  10   7          0.10          5.56        44.46 o                         
  10  10   7        303.06         81.82        68.06 o                         
  11  10   7        821.90        953.12       152.02 o                         
  12  10   7       1960.12       2242.01       255.26 o                         
  13  10   7       2059.32       2057.22       254.98 o                         
  14  10   7       1215.02       1133.71       151.76 o                         
  15  10   7       1250.43       1063.73       226.28 o                         
  16  10   7       1965.11       2255.12       292.88 o                         
  17  10   7          2.52        -28.90        34.69 o                         
  18  10   7        327.77        342.47        92.85 o                         
  19  10   7        127.34        139.71        62.06 o                         
  20  10   7         15.82         59.54        36.74 o                         
  21  10   7         39.18         11.87        49.23 o                         
  22  10   7         21.58         37.79        53.26 o                         
  23  10   7        346.37        198.23        76.97 o                         
  24  10   7        461.88        438.73       114.00 o                         
  25  10   7         35.38        120.70        67.42 o                         
  26  10   7        156.68        105.80        66.46 o                         
  27  10   7         22.35         61.25        63.64 o                         
  28  10   7        159.13        517.51       146.41 o                         
  29  10   7        403.26        475.74       204.15 o                         
   1  11   7          1.27         12.49        40.30 o                         
   2  11   7        140.59        200.90        73.28 o                         
   3  11   7       1859.90       1688.13       194.27 o                         
   4  11   7       2079.46       2574.95       259.48 o                         
   5  11   7         18.57         28.98        48.69 o                         
   6  11   7         82.99        117.87        66.80 o                         
   7  11   7         58.66         32.09        80.35 o                         
   8  11   7       1713.63       1566.28       245.75 o                         
   9  11   7       5067.18       4759.76       452.55 o                         
  10  11   7       5964.42       7396.17       669.67 o                         
  11  11   7       1257.69       1178.68       217.21 o                         
  12  11   7        373.81        241.99        90.86 o                         
  13  11   7        731.87        633.67       373.57 o                         
  14  11   7       4216.71       5063.84       469.42 o                         
  15  11   7       1323.13       1371.80       327.27 o                         
  16  11   7        685.17        828.23       150.35 o                         
  17  11   7         56.44         35.69        52.26 o                         
  18  11   7        302.34        218.77       100.25 o                         
  19  11   7        428.18        393.45        99.98 o                         
  20  11   7         23.10         43.65        65.10 o                         
  21  11   7          2.23         34.85        46.45 o                         
  22  11   7         37.16        125.20        75.61 o                         
  23  11   7        697.98        345.81       216.23 o                         
  24  11   7         28.31         48.86        63.07 o                         
  25  11   7         22.05        120.17       109.98 o                         
  26  11   7         63.30         66.12        69.64 o                         
  27  11   7        308.47        471.98       154.75 o                         
  28  11   7       1362.67       2558.36       416.46 o                         
   0  12   7        631.53        913.23       260.45 o                         
   1  12   7        108.90         93.91        87.84 o                         
   2  12   7        476.29        535.66       126.10 o                         
   3  12   7        625.05        716.70       156.94 o                         
   4  12   7       2689.48       3144.83       459.67 o                         
   5  12   7         68.62        -11.07        44.65 o                         
   6  12   7         32.32          3.90        46.47 o                         
   7  12   7       1305.17       1287.25       192.25 o                         
   8  12   7         25.79         51.79        64.55 o                         
   9  12   7        113.68        119.59       123.33 o                         
  10  12   7       1551.18       1434.86       206.95 o                         
  11  12   7        273.28        177.08        76.13 o                         
  12  12   7        111.25        244.21        90.67 o                         
  13  12   7        890.47       1211.33       312.42 o                         
  14  12   7        170.07        104.31        78.97 o                         
  15  12   7        148.56        206.70        93.11 o                         
  16  12   7        249.14         11.82        66.27 o                         
  17  12   7          8.66         -6.48        46.33 o                         
  18  12   7        494.01        552.63       127.59 o                         
  19  12   7        175.35        146.97       115.69 o                         
  20  12   7         45.42        156.81        83.98 o                         
  21  12   7         43.61         79.37        70.73 o                         
  22  12   7        109.32        212.52        85.80 o                         
  23  12   7        108.55        208.09        72.81 o                         
  24  12   7        139.24        173.99       102.74 o                         
  25  12   7        616.15        981.93       232.06 o                         
  26  12   7        228.37        171.01       123.18 o                         
  27  12   7        148.00        153.21       182.67 o                         
   1  13   7        328.44        354.16       191.49 o                         
   2  13   7       1889.96       2126.90       347.49 o                         
   3  13   7       4752.81       4736.81       797.16 o                         
   4  13   7        404.84        639.83       198.67 o                         
   5  13   7        944.81       1152.59       244.71 o                         
   6  13   7        878.77        811.50       220.67 o                         
   7  13   7        329.27        146.96       116.02 o                         
   8  13   7       2205.02       2092.17       298.85 o                         
   9  13   7        220.12        295.40       152.48 o                         
  10  13   7        558.76        529.79       263.25 o                         
  11  13   7         59.69         18.66        93.53 o                         
  12  13   7       1284.46       1346.94       318.67 o                         
  13  13   7        839.36       1086.05       227.68 o                         
  14  13   7         46.14        188.58       114.13 o                         
  15  13   7         46.43          7.33        86.37 o                         
  16  13   7         38.49         28.58        72.95 o                         
  17  13   7        202.10        154.60        93.07 o                         
  18  13   7        409.32        420.77       122.54 o                         
  19  13   7          0.93         86.04        96.86 o                         
  20  13   7         85.69        124.19        77.58 o                         
  21  13   7        787.70        875.41       249.24 o                         
  22  13   7        311.72        406.89       119.44 o                         
  23  13   7         16.71         80.09        68.54 o                         
  24  13   7          5.46        312.31       151.21 o                         
  25  13   7        464.32        327.77       156.01 o                         
   0  14   7       1037.33        922.95       477.28 o                         
   1  14   7        226.04        472.13       295.25 o                         
   2  14   7        549.46        237.04       166.81 o                         
   3  14   7       1322.01       1315.31       427.42 o                         
   4  14   7        646.23        351.09       271.95 o                         
   5  14   7        520.17        441.98       259.31 o                         
   6  14   7         40.85         10.14        60.84 o                         
   7  14   7       1915.33       2856.44       429.52 o                         
   8  14   7        306.74        262.48       139.52 o                         
   9  14   7        142.30         80.11        75.59 o                         
  10  14   7        767.23        811.81       192.01 o                         
  11  14   7          5.04        -21.20        55.24 o                         
  12  14   7          2.05          0.95        74.77 o                         
  13  14   7        707.25       1036.99       232.55 o                         
  14  14   7        442.59        406.10       151.54 o                         
  15  14   7        231.57        234.32       281.41 o                         
  16  14   7        651.56        970.35       224.21 o                         
  17  14   7         23.59         76.79        80.68 o                         
  18  14   7        295.57        454.03       140.22 o                         
  19  14   7        639.51        224.73       104.65 o                         
  20  14   7       1336.88       1265.42       233.46 o                         
  21  14   7        575.98        567.02       239.70 o                         
  22  14   7          2.77         89.66       107.79 o                         
  23  14   7         72.89         11.67        70.00 o                         
  24  14   7        326.75        361.86       135.92 o                         
   1  15   7        739.41        576.94       306.06 o                         
   2  15   7       1586.24       1928.58       514.20 o                         
   3  15   7       1437.44       1488.46       454.03 o                         
   4  15   7          8.92         26.17       140.41 o                         
   5  15   7        458.62       1206.29       589.36 o                         
   6  15   7          7.18        -25.63        65.27 o                         
   7  15   7        241.16        103.90       206.41 o                         
   8  15   7        227.33        299.10       144.16 o                         
   9  15   7         15.83         29.07        63.77 o                         
  10  15   7         48.22         80.64       102.32 o                         
  11  15   7        235.51         51.09        70.12 o                         
  12  15   7         11.71         34.72        68.25 o                         
  13  15   7          3.92          1.14        68.53 o                         
  14  15   7         11.61         64.41        79.54 o                         
  15  15   7          0.10         59.92        81.22 o                         
  16  15   7        289.52        305.24       144.21 o                         
  17  15   7         10.41        114.76        86.14 o                         
  18  15   7         44.01        -24.76        84.04 o                         
  19  15   7        518.04        463.49       145.44 o                         
  20  15   7          6.26         24.08        85.35 o                         
  21  15   7         78.50         63.00        99.35 o                         
  22  15   7        242.29        644.76       226.64 o                         
   0  16   7        174.48        799.54       484.83 o                         
   1  16   7          1.90        -59.52        83.01 o                         
   2  16   7         14.89        -40.67        91.05 o                         
   3  16   7         37.36         49.71        99.54 o                         
   4  16   7          5.31          3.74        73.97 o                         
   5  16   7          0.43         -0.12        77.40 o                         
   6  16   7          1.75        -16.61        80.44 o                         
   7  16   7        120.00        223.58       156.04 o                         
   8  16   7        488.76        654.62       255.19 o                         
   9  16   7         89.76        162.79       144.87 o                         
  10  16   7         33.72        166.90       131.04 o                         
  11  16   7        891.03       1009.92       376.62 o                         
  12  16   7         89.13        166.69       156.20 o                         
  13  16   7        520.94        810.98       285.17 o                         
  14  16   7        313.43        199.48       151.96 o                         
  15  16   7         55.98        102.00       102.48 o                         
  16  16   7         65.95        118.37       110.14 o                         
  17  16   7         22.86        -18.18        94.22 o                         
  18  16   7        192.62        240.86       134.50 o                         
  19  16   7         57.69         75.43        93.01 o                         
   1  17   7          0.02         28.10        78.84 o                         
   2  17   7          1.83        -25.92        73.95 o                         
   3  17   7         27.18         99.17       153.53 o                         
   4  17   7        406.52        522.18       228.78 o                         
   5  17   7         34.10        143.25       140.77 o                         
   6  17   7        408.95        803.34       270.36 o                         
   7  17   7          8.76         64.34       136.51 o                         
   8  17   7        382.34        604.56       331.88 o                         
   9  17   7        550.11        447.76       229.43 o                         
  10  17   7        575.19        652.28       320.82 o                         
  11  17   7        710.74        837.41       289.26 o                         
  12  17   7         10.28        136.79       133.82 o                         
  13  17   7         30.35        -57.75        93.38 o                         
  14  17   7          0.07        232.09       283.91 o                         
  15  17   7        200.35         77.09       129.65 o                         
  16  17   7        350.84        337.10       219.07 o                         
   0  18   7        146.91        -37.06       105.78 o                         
   1  18   7         49.29         39.96        89.11 o                         
   2  18   7          0.04          1.43        70.83 o                         
   3  18   7         79.86        181.50       120.48 o                         
   4  18   7          1.15        -21.18        74.85 o                         
   5  18   7        101.65         97.48       110.70 o                         
   6  18   7        264.38        173.23       133.38 o                         
   7  18   7         97.14         82.21       140.91 o                         
   8  18   7          0.01        -17.84       104.84 o                         
   9  18   7         57.68        -13.60        87.17 o                         
  10  18   7        232.52        253.06       268.31 o                         
  11  18   7        191.54        283.77       195.97 o                         
  12  18   7         90.20        -67.43        73.94 o                         
  13  18   7        189.43         67.30       107.84 o                         
   1  19   7          5.32         88.62       112.22 o                         
   2  19   7          0.77         33.47       110.10 o                         
   3  19   7         36.66         -6.11       105.21 o                         
   4  19   7          2.40        -25.96       103.30 o                         
   5  19   7        167.11        168.56       261.72 o                         
   6  19   7        135.17         79.30       113.27 o                         
   7  19   7        218.52        147.24       133.57 o                         
   0   0   8      28209.05      27250.53      1636.07 o                         
   1   0   8       3255.54       3766.97       293.69 o                         
   2   0   8      12198.68      12980.94       657.33 o                         
   3   0   8       4139.92       4188.98       338.02 o                         
   4   0   8       2262.16       2513.14       237.68 o                         
   5   0   8        445.81        339.31        85.86 o                         
   6   0   8       3014.70       3413.67       282.29 o                         
   7   0   8      10749.01      11723.87       603.44 o                         
   8   0   8        734.36        591.54       104.65 o                         
   9   0   8        746.98        750.35       129.05 o                         
  10   0   8         56.19         30.76        47.56 o                         
  11   0   8       2624.07       2653.84       252.00 o                         
  12   0   8        794.78        675.81       111.62 o                         
  13   0   8      10090.98       9652.71       491.08 o                         
  14   0   8         28.36         54.45        31.26 o                         
  15   0   8        807.95        837.15       196.05 o                         
  16   0   8       4042.63       5236.21       462.58 o                         
  17   0   8        635.19        549.41       168.51 o                         
  18   0   8        180.35        127.58       161.77 o                         
  19   0   8         13.42         70.19        62.39 o                         
  20   0   8         14.74        -45.15        45.15 o                         
  21   0   8         73.35        -33.99        61.29 o                         
  22   0   8        957.95       1030.82       257.87 o                         
  23   0   8       3501.79       4223.40       387.25 o                         
  24   0   8       1368.61       1412.67       288.15 o                         
  25   0   8       1365.82        787.61       310.88 o                         
  26   0   8       1065.63       1075.06       511.73 o                         
  27   0   8        568.47        630.33       538.48 o                         
  28   0   8        131.02        184.45       161.29 o                         
  29   0   8         33.47        110.22       124.68 o                         
  30   0   8        192.37        -13.60       117.06 o                         
  31   0   8         69.57        230.83       177.78 o                         
  32   0   8        226.91         -8.56       145.80 o                         
  33   0   8        901.53        945.16       395.78 o                         
  34   0   8          3.35        117.33       181.43 o                         
   1   1   8      19308.11      19985.69       588.25 o                         
   2   1   8          1.71         11.07        24.71 o                         
   3   1   8       2486.01       2691.72       177.07 o                         
   4   1   8       1501.76       1446.67       129.97 o                         
   5   1   8         22.49         14.17        39.60 o                         
   6   1   8       1565.75       1724.45       133.70 o                         
   7   1   8         61.30         47.54        51.17 o                         
   8   1   8       3598.21       3266.21       191.95 o                         
   9   1   8         61.26        106.45        45.03 o                         
  10   1   8      10732.47      10778.14       391.72 o                         
  11   1   8       3546.49       4269.13       212.97 o                         
  12   1   8        466.92        535.48        66.41 o                         
  13   1   8        199.03        212.48        57.53 o                         
  14   1   8       6930.19       6991.70       310.02 o                         
  15   1   8       4693.48       5114.55       243.98 o                         
  16   1   8       1781.02       1576.31       126.93 o                         
  17   1   8        106.33        161.50        66.24 o                         
  18   1   8        218.58        151.91        50.81 o                         
  19   1   8        133.64        100.07        57.00 o                         
  20   1   8       3915.23       4445.13       391.77 o                         
  21   1   8        770.25        717.26       123.21 o                         
  22   1   8       1656.45       1850.38       236.65 o                         
  23   1   8        133.58        131.59        46.85 o                         
  24   1   8        119.16         75.10        50.43 o                         
  25   1   8          0.06         58.12        38.05 o                         
  26   1   8        486.33        622.43       174.09 o                         
  27   1   8        302.80        317.92       111.56 o                         
  28   1   8       1829.49       1616.07       349.72 o                         
  29   1   8        618.97        880.13       238.62 o                         
  30   1   8         41.48         57.54        80.59 o                         
  31   1   8        195.22        248.42       131.16 o                         
  32   1   8         44.57        112.77        96.24 o                         
  33   1   8         58.36        172.15       135.36 o                         
  34   1   8        255.36        152.66       137.08 o                         
   0   2   8      29381.43      27840.24      1174.34 o                         
   1   2   8       3978.86       4280.85       231.64 o                         
   2   2   8        314.73        350.73        69.09 o                         
   3   2   8       2242.94       2912.21       177.81 o                         
   4   2   8       5377.29       5658.96       274.49 o                         
   5   2   8       2107.85       2001.82       151.61 o                         
   6   2   8       1294.35       1161.04       111.45 o                         
   7   2   8       1474.89       1678.01       142.63 o                         
   8   2   8        171.57        138.86        37.99 o                         
   9   2   8       1919.39       2094.81       158.78 o                         
  10   2   8          3.24          1.48        27.23 o                         
  11   2   8       2343.78       2771.12       177.32 o                         
  12   2   8         47.50         30.63        28.86 o                         
  13   2   8       1728.24       1685.68       166.58 o                         
  14   2   8       1888.19       2456.22       188.30 o                         
  15   2   8       2438.95       2679.79       197.34 o                         
  16   2   8       3804.99       4756.71       283.15 o                         
  17   2   8       4621.93       4662.81       308.57 o                         
  18   2   8       1266.25       1323.15       142.09 o                         
  19   2   8       2416.11       2207.34       188.05 o                         
  20   2   8          6.20          6.76        43.11 o                         
  21   2   8        200.92        210.99        75.56 o                         
  22   2   8         73.20         60.78        36.99 o                         
  23   2   8        496.40        351.62        91.13 o                         
  24   2   8          7.76         -7.47        43.07 o                         
  25   2   8       5538.06       5806.97       459.56 o                         
  26   2   8       1344.92       1537.35       168.66 o                         
  27   2   8        996.77       1041.26       244.97 o                         
  28   2   8        217.07        194.42       109.09 o                         
  29   2   8       2113.49       3253.74       567.42 o                         
  30   2   8        140.22        195.33       101.35 o                         
  31   2   8        308.89        312.98       146.48 o                         
  32   2   8         80.63         34.07        96.60 o                         
  33   2   8         63.01        148.59       147.39 o                         
   1   3   8        696.53        715.77        90.97 o                         
   2   3   8       3270.21       3695.18       217.10 o                         
   3   3   8        592.22        596.39        83.33 o                         
   4   3   8       4850.46       4782.06       259.56 o                         
   5   3   8        526.94        486.98        77.45 o                         
   6   3   8        343.77        330.91        63.31 o                         
   7   3   8        121.64        108.41        37.24 o                         
   8   3   8       1415.54       1496.25       123.15 o                         
   9   3   8        141.05         85.26        43.59 o                         
  10   3   8        277.09        141.15        73.37 o                         
  11   3   8        257.42        151.09        53.58 o                         
  12   3   8       1447.35       1470.01       126.22 o                         
  13   3   8         54.47         66.38        42.78 o                         
  14   3   8        240.47        201.87        94.56 o                         
  15   3   8        192.77        164.37        62.07 o                         
  16   3   8       2180.71       2296.11       193.98 o                         
  17   3   8        771.30        808.55       105.40 o                         
  18   3   8        137.65        163.10        42.49 o                         
  19   3   8         54.76         32.96        36.73 o                         
  20   3   8        283.26        237.77        68.21 o                         
  21   3   8          2.29          8.80        38.29 o                         
  22   3   8       2045.93       2084.44       298.25 o                         
  23   3   8       2071.88       1854.74       333.70 o                         
  24   3   8        118.51         78.24        54.13 o                         
  25   3   8       3204.16       3559.65       295.09 o                         
  26   3   8        604.12        407.14       112.43 o                         
  27   3   8        354.13        235.25        67.68 o                         
  28   3   8          0.19         48.22        59.27 o                         
  29   3   8          2.36         -5.52        74.03 o                         
  30   3   8         38.23         23.17        80.17 o                         
  31   3   8         57.87         72.16        90.39 o                         
  32   3   8         44.43        172.41       135.43 o                         
  33   3   8          0.37         46.35       111.45 o                         
   0   4   8        190.74        196.40        79.41 o                         
   1   4   8       2890.11       2844.66       192.93 o                         
   2   4   8        934.59        933.83       103.75 o                         
   3   4   8        736.81        799.22       104.32 o                         
   4   4   8          3.35        -20.04        20.04 o                         
   5   4   8       1334.06       1526.04       132.25 o                         
   6   4   8        632.01        637.31        81.21 o                         
   7   4   8        954.12        864.00        94.18 o                         
   8   4   8        142.83         75.82        42.21 o                         
   9   4   8         70.53         58.36        48.13 o                         
  10   4   8         13.69         69.04        51.38 o                         
  11   4   8       1718.39       1720.52       149.22 o                         
  12   4   8        210.49        198.34        59.90 o                         
  13   4   8       3028.03       3411.85       252.09 o                         
  14   4   8          0.21          9.78        30.72 o                         
  15   4   8        956.28        837.52       125.92 o                         
  16   4   8        271.36        177.68        68.52 o                         
  17   4   8         86.26        117.98        56.86 o                         
  18   4   8        476.76        263.45        97.61 o                         
  19   4   8       1795.91       2058.73       169.81 o                         
  20   4   8        157.24        224.81        84.78 o                         
  21   4   8        109.46        166.54        93.26 o                         
  22   4   8        420.25        525.42       106.80 o                         
  23   4   8        353.05        272.57        91.94 o                         
  24   4   8        587.64        626.73       107.25 o                         
  25   4   8         11.30         72.86        51.54 o                         
  26   4   8          1.47        103.31        63.34 o                         
  27   4   8         19.53          5.35        47.33 o                         
  28   4   8        117.89         34.55        70.02 o                         
  29   4   8        319.28        162.60        77.88 o                         
  30   4   8          2.64         67.86        75.22 o                         
  31   4   8        328.52        144.61        88.18 o                         
  32   4   8         37.31        -57.04        99.86 o                         
  33   4   8        144.07         13.87       104.11 o                         
   1   5   8         20.52         54.84        40.09 o                         
   2   5   8       4417.50       4479.71       269.85 o                         
   3   5   8        832.09        649.65       119.84 o                         
   4   5   8        102.56        117.76        39.65 o                         
   5   5   8       1303.40       1807.55       146.98 o                         
   6   5   8        586.21        683.64       102.61 o                         
   7   5   8       1815.11       1990.15       170.72 o                         
   8   5   8        678.32        771.85        96.16 o                         
   9   5   8        414.38        410.54        69.36 o                         
  10   5   8        350.88        338.46        61.10 o                         
  11   5   8       1000.16        950.41       149.51 o                         
  12   5   8        228.90        260.59        60.40 o                         
  13   5   8       1267.69       1735.23       175.14 o                         
  14   5   8        286.10        195.45        61.27 o                         
  15   5   8        489.72        621.06       108.39 o                         
  16   5   8       2498.68       3103.91       262.90 o                         
  17   5   8        304.54        360.08       112.15 o                         
  18   5   8          4.16         44.90        38.74 o                         
  19   5   8       1117.20       1111.26       132.33 o                         
  20   5   8        692.11        435.67       108.33 o                         
  21   5   8        334.95        395.21        78.08 o                         
  22   5   8        438.71        262.14       100.35 o                         
  23   5   8          2.90        -23.02        38.31 o                         
  24   5   8        463.91        249.11        85.67 o                         
  25   5   8          0.82         53.90        49.47 o                         
  26   5   8        204.77        296.12        91.54 o                         
  27   5   8        144.64        158.39        71.42 o                         
  28   5   8       2160.61       2667.51       320.28 o                         
  29   5   8        492.71        659.35       193.00 o                         
  30   5   8        984.08        886.11       157.26 o                         
  31   5   8        298.20         39.07       131.79 o                         
  32   5   8         83.85        176.88       133.48 o                         
   0   6   8       9879.30      11446.49       671.64 o                         
   1   6   8       2132.94       2264.93       175.81 o                         
   2   6   8       6565.70       7618.97       355.61 o                         
   3   6   8        430.88        469.01        81.31 o                         
   4   6   8       3111.59       3511.43       251.88 o                         
   5   6   8       1451.92       1371.41       210.17 o                         
   6   6   8         14.51         64.52        43.43 o                         
   7   6   8        433.14        477.00        79.19 o                         
   8   6   8       2694.68       2815.00       195.34 o                         
   9   6   8          3.11         -6.98        23.32 o                         
  10   6   8       1626.43       1400.86       132.50 o                         
  11   6   8          1.02         30.20        41.85 o                         
  12   6   8         22.44         38.24        48.65 o                         
  13   6   8       1325.69       1329.11       196.14 o                         
  14   6   8        959.17        913.29       121.06 o                         
  15   6   8        198.20        193.77        54.61 o                         
  16   6   8         61.40         27.67        34.86 o                         
  17   6   8        482.77        331.89       136.54 o                         
  18   6   8       1134.25        996.68       150.89 o                         
  19   6   8         21.87         43.10        37.04 o                         
  20   6   8       1661.14       1728.28       188.96 o                         
  21   6   8         27.91         31.08        44.56 o                         
  22   6   8         15.23         58.04        44.52 o                         
  23   6   8          7.46         12.42        30.96 o                         
  24   6   8         61.45         11.15        51.27 o                         
  25   6   8        424.56        626.11       136.23 o                         
  26   6   8         26.88         70.29        55.28 o                         
  27   6   8        785.37        750.68       131.52 o                         
  28   6   8        327.85        171.67        76.54 o                         
  29   6   8        471.36        280.05        99.38 o                         
  30   6   8         44.81         46.88        64.36 o                         
  31   6   8        493.26        608.31       153.70 o                         
  32   6   8         29.86         80.86       119.21 o                         
   1   7   8        973.99        833.36       105.41 o                         
   2   7   8        106.55         48.25        33.28 o                         
   3   7   8       2139.61       2504.03       201.70 o                         
   4   7   8       2548.62       2713.75       202.34 o                         
   5   7   8       1330.37       1392.26       143.44 o                         
   6   7   8          5.82         20.15        29.94 o                         
   7   7   8        210.96        267.02        69.09 o                         
   8   7   8        170.50        280.60        63.58 o                         
   9   7   8        292.22        288.57        61.09 o                         
  10   7   8       2697.14       2875.88       222.05 o                         
  11   7   8          9.15          8.53        29.34 o                         
  12   7   8        144.11         84.27        43.23 o                         
  13   7   8        144.13         79.62        43.99 o                         
  14   7   8          2.49         81.94        38.24 o                         
  15   7   8        800.88        696.45       112.22 o                         
  16   7   8        243.78        278.27        67.96 o                         
  17   7   8        815.80        821.96       131.37 o                         
  18   7   8       3647.43       3577.64       288.20 o                         
  19   7   8       8435.31       9019.31       518.26 o                         
  20   7   8        395.46        392.37       110.12 o                         
  21   7   8         87.10         50.44        51.08 o                         
  22   7   8         26.33         89.62        46.95 o                         
  23   7   8         35.36         76.02        53.65 o                         
  24   7   8          2.49         27.24        35.99 o                         
  25   7   8         11.99         31.32        55.75 o                         
  26   7   8        330.39        295.44       131.10 o                         
  27   7   8        768.76        324.65       199.84 o                         
  28   7   8          8.48         58.77        64.17 o                         
  29   7   8         90.20        217.64        95.19 o                         
  30   7   8         66.66        105.72       105.75 o                         
  31   7   8        202.73        122.92       148.51 o                         
   0   8   8       2688.30       3263.57       529.84 o                         
   1   8   8       3317.10       3244.86       265.25 o                         
   2   8   8        859.50       1092.76       136.33 o                         
   3   8   8        245.97        456.76        90.48 o                         
   4   8   8       4885.48       5358.10       343.21 o                         
   5   8   8       2842.90       2922.83       215.50 o                         
   6   8   8        502.75        593.33        99.62 o                         
   7   8   8       1282.89       1280.11       135.35 o                         
   8   8   8        715.42        884.83       179.19 o                         
   9   8   8        609.02        687.72       148.76 o                         
  10   8   8       1382.21       1152.41       145.26 o                         
  11   8   8          0.48          6.29        31.86 o                         
  12   8   8         57.59         -1.40        36.48 o                         
  13   8   8        639.07        684.00       105.58 o                         
  14   8   8       2259.68       2488.39       221.00 o                         
  15   8   8       2467.59       2727.88       222.74 o                         
  16   8   8        589.52        549.54       131.40 o                         
  17   8   8         18.05         29.19        54.73 o                         
  18   8   8        479.07        466.58       114.50 o                         
  19   8   8       2195.52       2884.94       301.07 o                         
  20   8   8       1796.99       2068.68       272.31 o                         
  21   8   8         52.38          9.71        41.65 o                         
  22   8   8         20.88          1.28        39.70 o                         
  23   8   8        442.47        403.19        96.22 o                         
  24   8   8          5.63         81.11        75.91 o                         
  25   8   8        327.14        154.13        73.17 o                         
  26   8   8         17.63         53.07        50.70 o                         
  27   8   8        169.96        148.95        78.97 o                         
  28   8   8        102.83         46.84        64.61 o                         
  29   8   8         19.41        -16.13        76.56 o                         
  30   8   8        235.97        309.14       317.87 o                         
   1   9   8        143.87        118.87        49.82 o                         
   2   9   8       3850.19       3635.27       257.43 o                         
   3   9   8        263.51        454.61       101.26 o                         
   4   9   8       1159.93       1138.77       160.76 o                         
   5   9   8         90.82        108.72        48.31 o                         
   6   9   8       1944.54       2230.24       223.07 o                         
   7   9   8       4127.76       3910.11       424.78 o                         
   8   9   8       1137.55       1325.08       173.54 o                         
   9   9   8        101.19        116.39        70.27 o                         
  10   9   8         66.45        -11.95        44.77 o                         
  11   9   8         35.64         92.29        58.74 o                         
  12   9   8        151.96        143.17        72.32 o                         
  13   9   8        664.15        686.35       126.53 o                         
  14   9   8        483.77        422.11        81.65 o                         
  15   9   8       2322.50       2758.43       245.60 o                         
  16   9   8        269.61        139.56       105.26 o                         
  17   9   8        105.09         65.29        64.22 o                         
  18   9   8          3.21         75.74        57.31 o                         
  19   9   8        103.90         89.83        78.83 o                         
  20   9   8        110.94         44.87        53.06 o                         
  21   9   8         54.03         47.08        70.50 o                         
  22   9   8       1361.35       1447.81       204.23 o                         
  23   9   8         89.49        102.25        72.27 o                         
  24   9   8        404.75        420.77       180.55 o                         
  25   9   8          5.24         99.03        67.93 o                         
  26   9   8        119.33        128.79        75.44 o                         
  27   9   8          4.18         50.11        57.26 o                         
  28   9   8        232.10        129.81       111.93 o                         
  29   9   8         15.33          6.36        92.88 o                         
  30   9   8        183.81        179.36       149.58 o                         
   0  10   8        173.62        293.72       104.93 o                         
   1  10   8        388.80        348.21        83.92 o                         
   2  10   8        690.64        833.06       134.06 o                         
   3  10   8          0.00         25.55        54.97 o                         
   4  10   8          5.88         -2.94        31.23 o                         
   5  10   8        207.80        336.35        83.10 o                         
   6  10   8       2716.37       2715.88       298.80 o                         
   7  10   8       2894.89       3400.77       354.09 o                         
   8  10   8        240.67        124.56        70.91 o                         
   9  10   8        535.74        488.24       129.98 o                         
  10  10   8        454.65        471.62       131.99 o                         
  11  10   8       2192.11       1954.24       280.24 o                         
  12  10   8        669.46        686.47       208.97 o                         
  13  10   8        136.38        215.92        64.94 o                         
  14  10   8        345.15        201.92        98.28 o                         
  15  10   8          4.57         39.24        43.74 o                         
  16  10   8        326.68        353.12       154.80 o                         
  17  10   8          1.28         46.87        51.02 o                         
  18  10   8        958.43        933.03       164.43 o                         
  19  10   8          6.16         20.31        39.77 o                         
  20  10   8          0.01         30.96        50.39 o                         
  21  10   8       1081.82       1421.99       229.96 o                         
  22  10   8        666.53        474.67       190.49 o                         
  23  10   8        199.53        124.45       114.22 o                         
  24  10   8        161.84         73.53        66.10 o                         
  25  10   8         14.95        109.30        76.25 o                         
  26  10   8         33.98         36.31        63.26 o                         
  27  10   8         99.47         23.98       102.61 o                         
  28  10   8          9.28        186.16       100.36 o                         
  29  10   8        793.06        835.45       281.50 o                         
   1  11   8        158.93        294.69        87.87 o                         
   2  11   8       2172.43       2658.14       306.44 o                         
   3  11   8        122.82        218.20       105.26 o                         
   4  11   8       1511.29       1578.25       205.61 o                         
   5  11   8        798.89        627.99       136.97 o                         
   6  11   8        294.98        392.24       101.06 o                         
   7  11   8         11.18         49.85        76.58 o                         
   8  11   8        108.19         78.40        85.60 o                         
   9  11   8          9.37        117.87        80.39 o                         
  10  11   8        678.98        935.39       160.77 o                         
  11  11   8        932.54        752.30       278.59 o                         
  12  11   8        345.76        291.19       147.63 o                         
  13  11   8        468.90        289.45       122.32 o                         
  14  11   8         77.65        126.60        59.74 o                         
  15  11   8       1275.77       1336.93       302.53 o                         
  16  11   8         42.81         63.18        55.55 o                         
  17  11   8        199.95        120.90       106.53 o                         
  18  11   8        775.37        613.97       142.05 o                         
  19  11   8        412.21        428.24       106.52 o                         
  20  11   8        165.18        150.35        61.62 o                         
  21  11   8         38.91        104.04        91.66 o                         
  22  11   8        243.89        244.65       199.74 o                         
  23  11   8          3.42         17.27        66.16 o                         
  24  11   8        563.04        753.18       188.64 o                         
  25  11   8         23.78         27.00        74.42 o                         
  26  11   8        275.10        163.28       118.67 o                         
  27  11   8         39.25         -7.92        84.42 o                         
   0  12   8         14.37         51.31        83.05 o                         
   1  12   8       1193.70       1363.63       212.62 o                         
   2  12   8         94.86        161.45        84.60 o                         
   3  12   8       1016.58       1069.21       247.89 o                         
   4  12   8        183.84         89.02        83.50 o                         
   5  12   8        412.29        801.62       190.68 o                         
   6  12   8        330.58        283.93       198.89 o                         
   7  12   8         49.67        154.36        87.93 o                         
   8  12   8       1130.19       1600.72       262.23 o                         
   9  12   8          6.25          6.65        55.91 o                         
  10  12   8        365.78        391.54       146.39 o                         
  11  12   8        354.37        246.76       121.03 o                         
  12  12   8          1.51         14.64        50.73 o                         
  13  12   8        556.25        546.22       137.36 o                         
  14  12   8        107.80         28.95        99.43 o                         
  15  12   8        251.50         73.15        74.54 o                         
  16  12   8        130.95         23.08        61.08 o                         
  17  12   8        219.97        338.34       124.02 o                         
  18  12   8          4.65         39.98        59.22 o                         
  19  12   8        588.54        954.50       211.87 o                         
  20  12   8         71.66        217.43        86.72 o                         
  21  12   8         10.60        137.23        57.29 o                         
  22  12   8         64.27         27.49        76.59 o                         
  23  12   8        596.62       1122.08       243.22 o                         
  24  12   8         17.21         39.50        78.78 o                         
  25  12   8        330.73        486.86       206.47 o                         
  26  12   8         11.73         81.66       102.40 o                         
   1  13   8        135.51        276.75       172.20 o                         
   2  13   8        127.30        107.65        99.89 o                         
   3  13   8        853.32        670.68       209.06 o                         
   4  13   8        143.17         67.85       108.15 o                         
   5  13   8          1.05          6.24        61.81 o                         
   6  13   8        251.23        292.23       153.78 o                         
   7  13   8        944.99        871.41       207.99 o                         
   8  13   8         36.35         20.39        60.17 o                         
   9  13   8       1119.91        681.99       202.38 o                         
  10  13   8       1065.73       1204.17       231.93 o                         
  11  13   8        567.13        455.28       139.54 o                         
  12  13   8        188.16        158.61       108.26 o                         
  13  13   8        563.90        373.62       132.55 o                         
  14  13   8       1025.27       1201.69       238.27 o                         
  15  13   8         23.03        107.11        95.41 o                         
  16  13   8         19.36         -5.83        58.03 o                         
  17  13   8         25.99          2.97        54.16 o                         
  18  13   8        403.47        860.09       200.06 o                         
  19  13   8          1.46         11.73        63.57 o                         
  20  13   8         55.38        -23.83        61.42 o                         
  21  13   8        176.10        156.36       172.74 o                         
  22  13   8         26.16         17.26        65.04 o                         
  23  13   8         37.98         82.85       116.13 o                         
  24  13   8          9.59        -37.89        76.72 o                         
   0  14   8        263.25         79.34       215.34 o                         
   1  14   8         35.18        319.85       233.69 o                         
   2  14   8        725.80        527.99       370.80 o                         
   3  14   8         56.64         24.59       158.36 o                         
   4  14   8        241.46         20.21       287.75 o                         
   5  14   8         38.25         78.47        99.05 o                         
   6  14   8        936.69       1259.77       369.95 o                         
   7  14   8        790.75        828.88       267.25 o                         
   8  14   8        137.46        197.47       122.31 o                         
   9  14   8          9.50        -10.97        55.68 o                         
  10  14   8        305.21        133.46       143.76 o                         
  11  14   8          0.09        -35.30        56.98 o                         
  12  14   8         22.28         96.78        89.38 o                         
  13  14   8        147.11         55.03       107.71 o                         
  14  14   8          1.40         14.65        66.81 o                         
  15  14   8        195.31        298.34       159.16 o                         
  16  14   8        239.91        226.38        96.83 o                         
  17  14   8        444.66        179.56       172.97 o                         
  18  14   8          4.49        109.09        98.76 o                         
  19  14   8         37.64        107.16       105.41 o                         
  20  14   8        488.21        412.75       200.37 o                         
  21  14   8         46.33        -36.83        76.73 o                         
  22  14   8        220.95         79.03       107.19 o                         
  23  14   8         31.61        275.08       181.51 o                         
   1  15   8        519.21        376.91       382.77 o                         
   2  15   8        248.67        707.40       328.25 o                         
   3  15   8         53.86        159.06       319.17 o                         
   4  15   8          2.11        -18.71       108.68 o                         
   5  15   8         10.99         11.70       180.71 o                         
   6  15   8        116.29        198.13       143.95 o                         
   7  15   8        360.56        130.62       225.67 o                         
   8  15   8          0.58          9.29        91.83 o                         
   9  15   8         39.56        103.40       106.60 o                         
  10  15   8         56.76        107.49        91.03 o                         
  11  15   8        384.65        362.61       169.61 o                         
  12  15   8         96.02        210.58       115.02 o                         
  13  15   8        115.08        268.52       126.32 o                         
  14  15   8        141.21         49.78       122.07 o                         
  15  15   8        517.51        651.20       196.75 o                         
  16  15   8         64.30        190.66       129.53 o                         
  17  15   8        367.81        233.27       136.28 o                         
  18  15   8         26.70        242.33       133.04 o                         
  19  15   8          5.08         19.33        94.74 o                         
  20  15   8        738.98        848.06       239.08 o                         
  21  15   8          0.13        -73.04       139.78 o                         
   0  16   8        220.65        115.86       275.79 o                         
   1  16   8         11.42         -1.17       110.45 o                         
   2  16   8        191.12        452.35       255.55 o                         
   3  16   8         25.58         61.76       123.44 o                         
   4  16   8          3.21        208.62       207.17 o                         
   5  16   8          9.95        -57.70        91.06 o                         
   6  16   8        137.29        272.73       207.58 o                         
   7  16   8          2.66        118.96       124.01 o                         
   8  16   8        165.14        113.70       115.97 o                         
   9  16   8        216.14        281.38       155.41 o                         
  10  16   8         46.90         62.59        85.02 o                         
  11  16   8         63.59        -41.52        63.20 o                         
  12  16   8         44.18        258.08       137.94 o                         
  13  16   8         44.88         18.49        92.55 o                         
  14  16   8         91.91        128.52       137.78 o                         
  15  16   8         34.14        184.26       132.41 o                         
  16  16   8         14.59         88.42       123.78 o                         
  17  16   8         39.52        -26.62       100.14 o                         
  18  16   8         24.21        234.32       183.86 o                         
   1  17   8          4.09        -68.77        93.49 o                         
   2  17   8          0.59        -47.78        70.56 o                         
   3  17   8          1.78         63.34       193.41 o                         
   4  17   8        129.96          9.61        85.35 o                         
   5  17   8        307.55        367.87       224.63 o                         
   6  17   8         12.30        124.56       133.89 o                         
   7  17   8         82.29         73.31       417.40 o                         
   8  17   8         83.39        119.27       140.41 o                         
   9  17   8        129.54        159.24       157.34 o                         
  10  17   8        223.10        202.80       298.29 o                         
  11  17   8         66.49          6.19       133.06 o                         
  12  17   8        110.97        -38.20        87.86 o                         
  13  17   8         27.46        -27.31        98.11 o                         
  14  17   8          8.79        238.95       178.82 o                         
  15  17   8         38.71        278.41       185.68 o                         
   0  18   8         10.85        450.83       316.09 o                         
   1  18   8         12.19        281.36       253.06 o                         
   2  18   8         32.12        241.45       308.47 o                         
   3  18   8         76.29         19.16       145.59 o                         
   4  18   8         93.86          2.60       120.31 o                         
   5  18   8        261.66        285.55       251.53 o                         
   6  18   8        152.52        212.31       316.02 o                         
   7  18   8         13.16       1176.07       673.61 o                         
   8  18   8          0.41          8.13       113.97 o                         
   9  18   8        383.58          4.05       130.49 o                         
  10  18   8         76.50        132.31       244.94 o                         
  11  18   8         35.85        312.34       340.58 o                         
   1  19   8         57.37        161.38       119.86 o                         
   2  19   8         19.60         49.77       204.01 o                         
   1   1   9       3956.73       4293.05       237.51 o                         
   2   1   9       3199.44       3845.18       233.03 o                         
   3   1   9          2.16         59.92        35.89 o                         
   4   1   9         69.02         55.66        56.68 o                         
   5   1   9       3449.85       4451.59       262.46 o                         
   6   1   9          9.71         27.43        27.40 o                         
   7   1   9       1598.79       1541.74       133.04 o                         
   8   1   9         91.24         52.01        43.65 o                         
   9   1   9        504.72        478.19        71.40 o                         
  10   1   9        182.29        154.24        40.88 o                         
  11   1   9         11.62         15.01        23.26 o                         
  12   1   9         76.87         71.36        36.69 o                         
  13   1   9         91.83        118.76        35.93 o                         
  14   1   9        295.44        266.92        52.24 o                         
  15   1   9        515.41        453.39        73.01 o                         
  16   1   9       1248.24       1059.66       100.19 o                         
  17   1   9        206.99        148.03        47.52 o                         
  18   1   9        308.18        282.81        58.85 o                         
  19   1   9         12.05         14.11        42.23 o                         
  20   1   9       1839.98       1690.24       192.15 o                         
  21   1   9          9.34         30.17        47.25 o                         
  22   1   9        175.86        153.65        70.17 o                         
  23   1   9       2084.06       2227.97       243.83 o                         
  24   1   9        478.42        352.54        99.18 o                         
  25   1   9        644.15        625.07       141.71 o                         
  26   1   9        399.43        441.28        88.24 o                         
  27   1   9          0.15         20.75        68.81 o                         
  28   1   9        113.69        199.85       116.58 o                         
  29   1   9         80.88         75.46        85.28 o                         
  30   1   9         24.92        -18.87        72.69 o                         
  31   1   9        223.92        118.27        96.98 o                         
  32   1   9        612.05        377.13       248.63 o                         
  33   1   9        348.04        336.20       203.26 o                         
   0   2   9        349.63        264.53        88.94 o                         
   1   2   9       2185.14       2599.12       191.41 o                         
   2   2   9       2104.34       2210.46       162.22 o                         
   3   2   9       1239.28       1358.75       131.85 o                         
   4   2   9       6119.42       7899.32       384.19 o                         
   5   2   9         40.76         55.41        35.50 o
[truncated: 257,176 more chars]
